# Supplementary material for: The Arabidopsis DREB2 genetic pathway is constitutively repressed by basal phosphoinositide-dependent phospholipase C coupled to diacylglycerol kinase
Source: Front Plant Sci. 2013 Aug 8;4:307. doi: 10.3389/fpls.2013.00307 (PMC3737466; doi:10.3389/fpls.2013.00307)
Supplement: Supplemental Table S1 — Genes whose basal expression is altered by pharmacological agents. (A) List of genes whose expression is altered by edelfosine. (B) List of genes whose expression is altered by U73122 vs. U73343. (C) List of genes whose expression is altered the same way by U73122 vs. U73343 and edelfosine. (D) List of genes whose expression is altered by W30 vs. W1. (E) List of genes whose expression is altered the same way by W30 vs. W1 and edelfosine. (F) List of genes whose expression is altered by R59022. (G) List of genes whose expression is altered the same by R59022 and edelfosine. (H) List of genes whose expression is altered the same way by W30 vs. W1, edelfosine and R59022. (I) List of genes whose expression is altered by n-ButOH vs. tert-ButOH. [file DataSheet1.XLSX]

## Sheet: Legend
Supplemental Table S1. Genes whose basal expression is altered by pharmacological agents. 1A, List of genes whose expression is altered by edelfosine. 1B, List of genes whose expression is altered by U73122 vs. U73343. 1C. List of genes whose expression is altered the same way by U73122 vs. U73343 and edelfosine. 1D, List of genes whose expression is altered by W30 vs. W1. 1E, List of genes whose…

## Sheet: S1A (edelfosine altered)
		7	10	13			0	1e-08	0.05
										repet-
			-2.5	-1.5	-1	non diff		1	1.5
						0
		missing data	$	$	$	$
		1 to 4 : hybridization specificity (specific to unspecific)								2
		E	exon	0	PCR not detected					RS09-04
		I	intron	1	good		1	development		PLC_2
		M	multiple	2	weak PCR		2	treatment/pathway		Cell
		V	intergenic	3	double band		3	abiotic stress		22Cedelf
		R	repeat	4	wrong size		4	biotic stress		22C
										Rat
23650			CATMA4A29890	E1	1	AT4G28250			ATEXPB3 (ARABIDOPSIS THALIANA EXPANSIN B3)	-2.64632
23305			CATMA4A26470	E1	1	AT4G24780			pectate lyase family protein	-2.41962
3660			CATMA1A26460	E1	1	AT1G28290			pollen Ole e 1 allergen and extensin family protein	-2.35947
16508			CATMA3A17550	E1	1	AT3G18080			glycosyl hydrolase family 1 protein	-2.19121
29787			CATMA5A47480	E1	1	AT5G51550			phosphate-responsive 1 family protein	-2.15498
15521			CATMA3A07290	E1	1	AT3G08030			unknown protein	-2.12791
19600			CATMA3A54980	E1	1	AT3G61820			aspartyl protease family protein	-2.10587
16550			CATMA3A18080	E1	1	AT3G18490			aspartyl protease family protein	-2.06383
24728			CATMA4A40730	E1	3	AT4G39320			microtubule-associated protein-related	-2.02595
27110			CATMA5A13190	E2	1	AT5G14920			gibberellin-regulated family protein	-2.01699
15166			CATMA3A03743	E1	1	AT3G04720			PR4 (PATHOGENESIS-RELATED 4)	-1.99188
12426			CATMA2A38006	E1	1	AT2G39780			RNS2 (RIBONUCLEASE 2); endoribonuclease	-1.93383
15923			CATMA3A11470	E1	1	AT3G12530			unknown protein	-1.88955
9246			CATMA2A00660	E2	1	AT2G01610			invertase/pectin methylesterase inhibitor family protein	-1.88515
23043			CATMA4A23690	E2	1	AT4G22010			SKS4 (SKU5 Similar 4); copper ion binding / oxidoreductase	-1.86937
13501			CATMA2B27340	EI1	1	AT2G28950			ATEXPA6 (ARABIDOPSIS THALIANA EXPANSIN A6)	-1.83493
9582			CATMA2A04690	E1	1	AT2G05920			subtilase family protein	-1.82947
28889			CATMA5A37820	E1	1	AT5G42100			glycosyl hydrolase family 17 protein	-1.81681
24326			CATMA4A36827	E2	1	AT4G35100			PIP3 (PLASMA MEMBRANE INTRINSIC PROTEIN 3); water channel	-1.7789
1455			CATMA1A03520	E1	1	AT1G04680			pectate lyase family protein	-1.76776
6621			CATMA1A62500	E1	1	AT1G73220			sugar transporter family protein	-1.75137
5563			CATMA1A50960	E1	1	AT1G61890			MATE efflux family protein	-1.72983
3907			CATMA1A29560	E1	1	AT1G31335			unknown protein	-1.70146
6724			CATMA1A63610	E1	1	AT1G74210			glycerophosphoryl diester phosphodiesterase family protein	-1.69882
26427			CATMA5A06073	E3	1	AT5G06860			PGIP1 (POLYGALACTURONASE INHIBITING PROTEIN 1); protein binding	-1.69462
28620			CATMA5A34590	E1	1	AT5G38980			unknown protein	-1.67395
14973			CATMA3A01815	E1	1	AT3G02885			GASA5 (GAST1 PROTEIN HOMOLOG 5)	-1.667
3775			CATMA1A28000	E1	1	AT1G29980			unknown protein	-1.66661
5164			CATMA1A46460	E1	1	AT1G55360			unknown protein	-1.65954
31319			CATMA5A62810	E1	1	AT5G67360			ARA12; subtilase	-1.63022
18876			CATMA3A47210	E1	1	AT3G54260			unknown protein	-1.62749
12611			CATMA2A39890	E1	1	AT2G41480			peroxidase	-1.62575
4493			CATMA1A38720	E1	1	AT1G47670			amino acid transporter family protein	-1.61569
12111			CATMA2A34810	E2	1	AT2G36570			leucine-rich repeat transmembrane protein kinase, putative	-1.61536
7284			CATMA1A69225	EI1	1	AT1G80050			APT2 (ADENINE PHOSPHORIBOSYL TRANSFERASE 2); adenine phosphoribosyltransferase	-1.60523
10768			CATMA2A20720	E1	1	AT2G22170			lipid-associated family protein	-1.58377
11296			CATMA2A26360	E1	1	AT2G27970			CKS2 (CDK-SUBUNIT 2); cyclin-dependent protein kinase	-1.571
22816			CATMA4A20590	E2	1	AT4G19410			pectinacetylesterase, putative	-1.56999
24115			CATMA4A34690	E1	1	AT4G32940			GAMMA-VPE (Vacuolar processing enzyme gamma); cysteine-type endopeptidase	-1.56765
12716			CATMA2A40990	E1	1	AT2G42570			unknown protein	-1.5554
24554			CATMA4A39090	E1	1	AT4G37530			peroxidase, putative	-1.54343
17314			CATMA3A26355	E1	1	AT3G26520			TIP2 (TONOPLAST INTRINSIC PROTEIN 2); water channel	-1.54305
23038			CATMA4A23655	E1	1	AT4G21960			PRXR1 (peroxidase 42); peroxidase	-1.52735
24766			CATMA4A41080	E2	1	AT4G39730			lipid-associated family protein	-1.51952
3675			CATMA1A26600	E1	1	AT1G28400			unknown protein	-1.51903
6441			CATMA1A60700	E1	1	AT1G71380			glycosyl hydrolase family 9 protein	-1.51781
6170			CATMA1A57930	E2	1	AT1G68560			ATXYL1/XYL1 (ALPHA-XYLOSIDASE 1); alpha-N-arabinofuranosidase/ hydrolase, hydrolyzing O-glycosyl compounds / xylan 1,4-beta-xylosidase	-1.51628
16134			CATMA3A13580	E1	1	AT3G14310			ATPME3 (Arabidopsis thaliana pectin methylesterase 3)	-1.51258
6844			CATMA1A64830	E1	1	AT1G75500			nodulin MtN21 family protein	-1.49298
16127			CATMA3A13520	E1	1	AT3G14240			subtilase family protein	-1.48191
17403			CATMA3A27260	E2	1	AT3G27400			pectate lyase family protein	-1.47514
12167			CATMA2A35430	E2	1	AT2G37130			peroxidase 21 (PER21) (P21) (PRXR5)	-1.469
13007			CATMA2A43870	E1	1	AT2G45470			FLA8 (Arabinogalactan protein 8)	-1.46742
26428			CATMA5A06076	E3	1	AT5G06870			PGIP2 (POLYGALACTURONASE INHIBITING PROTEIN 2); protein binding	-1.45184
27877			CATMA5A21640	E1	1	AT5G24105			AGP41	-1.44436
26756			CATMA5A09510	E2	1	AT5G10770			chloroplast nucleoid DNA-binding protein, putative	-1.43404
6142			CATMA1A57680	E1	1	AT1G68290			bifunctional nuclease, putative	-1.42837
15292			CATMA3A04940	E1	1	AT3G05910			pectinacetylesterase, putative	-1.42584
30583			CATMA5A55640	E1	1	AT5G59870			histone H2A, putative	-1.41817
22121			CATMA4A12870	E1	1	AT4G12730			FLA2 (FLA2)	-1.40029
11426			CATMA2A27830	E3	1	AT2G29440			ATGSTU6 (GLUTATHIONE S-TRANSFERASE 24); glutathione transferase	-1.37414
5774			CATMA1A53700	E2	1	AT1G64390			endo-1,4-beta-glucanase, putative / cellulase, putative	-1.36902
5994			CATMA1A56390	E1	1	AT1G67090			ribulose bisphosphate carboxylase small chain 1A / RuBisCO small subunit 1A (RBCS-1A) (ATS1A)	-1.36775
14948			CATMA3A01600	E2	1	AT3G02640			unknown protein	-1.35977
27232			CATMA5A14540	E1	1	AT5G16250			unknown protein	-1.35678
2811			CATMA1A17240	E1	0	AT1G18250			ATLP-1 (Arabidopsis thaumatin-like protein 1)	-1.35264
22569			CATMA4A18000	E1	1	AT4G16980			arabinogalactan-protein family	-1.34606
2108			CATMA1A09850	E1	1	AT1G10960			ATFD1 (FERREDOXIN 1); electron carrier/ iron ion binding	-1.33855
2580			CATMA1A14860	E1	1	AT1G15820			LHCB6 (LIGHT HARVESTING COMPLEX PSII); chlorophyll binding	-1.33141
7014			CATMA1A66620	E1	1	AT1G77400			unknown protein	-1.32742
24553			CATMA4A39085	E3	1	AT4G37520			peroxidase 50 (PER50) (P50) (PRXR2)	-1.32292
9299			CATMA2A01180	E3	1	AT2G02120			LCR70/PDF2.1 (Low-molecular-weight cysteine-rich 70); protease inhibitor	-1.31724
24008			CATMA4A33490	E2	1	AT4G31840			plastocyanin-like domain-containing protein	-1.30471
9268			CATMA2A00870	E2	1	AT2G01820			leucine-rich repeat protein kinase, putative	-1.30204
3112			CATMA1A20550	E1	1	AT1G21500			unknown protein	-1.29624
1368			CATMA1A02680	E1	1	AT1G03820			unknown protein	-1.29495
24616			CATMA4A39730	E1	1	AT4G38220			aminoacylase, putative / N-acyl-L-amino-acid amidohydrolase, putative	-1.29144
3906			CATMA1A29555	E1	1	AT1G31330			PSAF (photosystem I subunit F)	-1.28966
19156			CATMA3A50020	E1	1	AT3G57030			strictosidine synthase family protein	-1.28959
29586			CATMA5A45350	E1	1	AT5G49360			BXL1 (BETA-XYLOSIDASE 1); hydrolase, hydrolyzing O-glycosyl compounds	-1.28827
15569			CATMA3A07765	E1	1	AT3G08940			LHCB4.2 (LIGHT HARVESTING COMPLEX PSII)	-1.28509
4887			CATMA1A43455	E1	1	AT1G52400			BGL1 (BETA-GLUCOSIDASE HOMOLOG 1); hydrolase, hydrolyzing O-glycosyl compounds	-1.28481
16105			CATMA3A13290	E1	1	AT3G14067			subtilase family protein	-1.28319
27896			CATMA5A21870	E1	1	AT5G24310			ABIL3 (ABL INTERACTOR-LIKE PROTEIN 3)	-1.26668
21316			CATMA4A01830	E1	1	AT4G01610			cathepsin B-like cysteine protease, putative	-1.2601
5021			CATMA1A44930	E1	1	AT1G53830			ATPME2 (Arabidopsis thaliana pectin methylesterase 2)	-1.25923
27545			CATMA5A18020	E1	1	AT5G19590			unknown protein	-1.25564
26806			CATMA5A10040	E1	1	AT5G11280			unknown protein	-1.2521
29329			CATMA5A42710	E1	1	AT5G46700			TRN2 (TORNADO 2)	-1.25076
16274			CATMA3A15120	E1	1	AT3G15720			glycoside hydrolase family 28 protein / polygalacturonase (pectinase) family protein	-1.23401
10069			CATMA2A13650	E1	1	AT2G14890			AGP9 (ARABINOGALACTAN PROTEIN 9)	-1.2299
11388			CATMA2A27340	E3	1	AT2G28950			ATEXPA6 (ARABIDOPSIS THALIANA EXPANSIN A6)	-1.22923
19506			CATMA3A53820	E1	1	AT3G60840			microtubule associated protein (MAP65/ASE1) family protein	-1.22177
26581			CATMA5A07660	E1	1	AT5G08380			ATAGAL1 (ARABIDOPSIS THALIANA ALPHA-GALACTOSIDASE 1); alpha-galactosidase	-1.22086
7070			CATMA1A67170	E1	1	AT1G78060			glycosyl hydrolase family 3 protein	-1.21962
15699			CATMA3A09220	E1	1	AT3G10260			reticulon family protein	-1.21691
19561			CATMA3A54593	E1	1	AT3G61430			PIP1A (plasma membrane intrinsic protein 1;1)	-1.21222
11015			CATMA2A23390	EI2	1	AT2G25060			plastocyanin-like domain-containing protein	-1.21176
21818			CATMA4A09010	E1	0	AT4G09030			AGP10 (Arabinogalactan protein 10)	-1.20836
1226			CATMA1A01290	M1	1	AT1G02305	AT1G02310		cathepsin B-like cysteine protease, putative, glycosyl hydrolase family protein 5 / cellulase family protein / (1-4)-beta-mannan endohydrolase, putative	-1.20433
2312			CATMA1A11900	E1	1	AT1G12900			GAPA-2	-1.20425
26567			CATMA5A07520	E1	1	AT5G08260			SCPL35 (serine carboxypeptidase-like 35); serine carboxypeptidase	-1.20294
10259			CATMA2A15970	E1	1	AT2G17230			phosphate-responsive 1 family protein	-1.19802
16324			CATMA3A15645	E2	1	AT3G16240			DELTA-TIP (delta tonoplast integral protein); water channel	-1.19583
27039			CATMA5A12400	E1	1	AT5G14180			lipase family protein	-1.19379
6660			CATMA1A62960	E1	1	AT1G73640			AtRABA6a (Arabidopsis Rab GTPase homolog A6a); GTP binding	-1.1924
19376			CATMA3A52440	E1	1	AT3G59400			GUN4 (Genomes uncoupled 4)	-1.17255
23166			CATMA4A25210	E1	1	AT4G23400			PIP1;5/PIP1D (plasma membrane intrinsic protein 1;5); water channel	-1.17148
16041			CATMA3A12650	E1	1	AT3G13510			unknown protein	-1.16716
18210			CATMA3A40980	E1	1	AT3G47960			proton-dependent oligopeptide transport (POT) family protein	-1.16297
4867			CATMA1A43260	E1	1	AT1G52190			proton-dependent oligopeptide transport (POT) family protein	-1.16283
12886			CATMA2A42640	E2	1	AT2G44210			unknown protein	-1.16109
27868			CATMA5A21540	E1	1	AT5G24010			protein kinase family protein	-1.15946
30364			CATMA5A53360	E1	1	AT5G57655			xylose isomerase family protein	-1.15787
6381			CATMA1A59990	E3	1	AT1G70710			CEL1 (cellulase 1); hydrolase, hydrolyzing O-glycosyl compounds	-1.14764
18536			CATMA3A44260	E1	1	AT3G51280			male sterility MS5, putative	-1.14384
11896			CATMA2A32570	E1	1	AT2G34410	AT2G34420		O-acetyltransferase, LHB1B2 (Photosystem II light harvesting complex gene 1.5); chlorophyll binding	-1.1389
9359			CATMA2A01885	E2	1	AT2G02990			RNS1 (RIBONUCLEASE 1); endoribonuclease	-1.12266
17370			CATMA3A26890	E1	1	AT3G27090			unknown protein	-1.11892
14888			CATMA3A01110	E1	1	AT3G02120			hydroxyproline-rich glycoprotein family protein	-1.10986
4872			CATMA1A43275	E2	1	AT1G52230			photosystem I reaction center subunit VI, chloroplast, putative / PSI-H, putative (PSAH2)	-1.10951
23208			CATMA4A25640	E1	1	AT4G23820			glycoside hydrolase family 28 protein / polygalacturonase (pectinase) family protein	-1.10689
2701			CATMA1A16090	E2	1	AT1G17100			SOUL heme-binding family protein	-1.10617
6929			CATMA1A65695	E3	1	AT1G76490			HMG1 (3-HYDROXY-3-METHYLGLUTARYL COA REDUCTASE)	-1.10332
30979			CATMA5A59535	E1	1	AT5G64040			PSAN (photosystem I reaction center subunit PSI-N); calmodulin binding	-1.10101
21474			CATMA4A03440	E1	1	AT4G03100			rac GTPase activating protein, putative	-1.09753
27697			CATMA5A19660	E1	1	AT5G21105			L-ascorbate oxidase/ copper ion binding	-1.09713
29867			CATMA5A48280	E1	1	AT5G52390			photoassimilate-responsive protein, putative	-1.09542
16693			CATMA3A19415	E1	1	AT3G19820			DWF1 (DIMINUTO 1); catalytic	-1.09297
30592			CATMA5A55720	E1	1	AT5G59970			histone H4	-1.08416
27976			CATMA5A22800	E1	1	AT5G25090			plastocyanin-like domain-containing protein	-1.07256
5278			CATMA1A47800	E2	1	AT1G56710			glycoside hydrolase family 28 protein / polygalacturonase (pectinase) family protein	-1.0693
6855			CATMA1A64950	E1	1	AT1G75640			leucine-rich repeat family protein / protein kinase family protein	-1.06652
4408			CATMA1A37610	EI1	1	AT1G44110			CYCA1;1 (CYCLIN A1;1); cyclin-dependent protein kinase regulator	-1.05755
6892			CATMA1A65315	E3	1	AT1G76090			SMT3 (S-adenosyl-methionine-sterol-C-methyltransferase 3); S-adenosylmethionine-dependent methyltransferase	-1.05393
23599			CATMA4A29360	E1	1	AT4G27720			unknown protein	-1.05303
13153			CATMA2A45320	E1	2	AT2G46880			ATPAP14/PAP14; acid phosphatase/ protein serine/threonine phosphatase	-1.05249
12818			CATMA2A41940	E2	1	AT2G43530			trypsin inhibitor, putative	-1.0496
19002			CATMA3A48400	E2	1	AT3G55430			glycosyl hydrolase family 17 protein / beta-1,3-glucanase, putative	-1.04429
17118			CATMA3A24093	E1	1	AT3G24160			PMP (PUTATIVE TYPE 1 MEMBRANE PROTEIN)	-1.03996
27750			CATMA5A20200	E3	1	AT5G22740			ATCSLA02 (Cellulose synthase-like A2); transferase, transferring glycosyl groups	-1.03221
7105			CATMA1A67530	E1	4	AT1G78450			SOUL heme-binding family protein	-1.0311
5631			CATMA1A51920	E1	1	AT1G62790			protease inhibitor/seed storage/lipid transfer protein (LTP) family protein	-1.02976
1835			CATMA1A07360	E1	1	AT1G08380			PSAO (photosystem I subunit O)	-1.01968
12305			CATMA2A36820	E3	1	AT2G38540			LP1 (nonspecific lipid transfer protein 1)	-1.01285
16644			CATMA3A18980	E1	1	AT3G19370			unknown protein	-1.01178
17146			CATMA3A24360	V1	1	AT3G24480			leucine-rich repeat family protein / extensin family protein	-1.01015
6700			CATMA1A63356	E2	1	AT1G74000			SS3 (STRICTOSIDINE SYNTHASE 3)	-1.00443
16530			CATMA3A17820	E1	1	AT3G18280			protease inhibitor/seed storage/lipid transfer protein (LTP) family protein	-1.00382
10205			CATMA2A15380	E2	1	AT2G16660			nodulin family protein	-1.00077
27150			CATMA5A13625	E1	1	AT5G15350			plastocyanin-like domain-containing protein	-0.997426
6854			CATMA1A64945	E1	1	AT1G75630			AVA-P4 (vacuolar H+-pumping ATPase 16 kDa proteolipid subunit 4); ATPase	-0.991846
26728			CATMA5A09183	E2	1	AT5G10430			AGP4 (ARABINOGALACTAN-PROTEIN 4)	-0.991557
9248			CATMA2A00680	EI1	1	AT2G01630			glycosyl hydrolase family 17 protein / beta-1,3-glucanase, putative	-0.988401
1730			CATMA1A06435	E2	1	AT1G07370			PCNA1 (PROLIFERATING CELLULAR NUCLEAR ANTIGEN); DNA binding / DNA polymerase processivity factor	-0.98793
12816			CATMA2A41920	E1	1	AT2G43510			ATTI1 (ARABIDOPSIS THALIANA TRYPSIN INHIBITOR PROTEIN 1)	-0.987615
6748			CATMA1A63880	E1	1	AT1G74470			geranylgeranyl reductase	-0.987112
30008			CATMA5A49750	EI1	1	AT5G53860			EMB2737 (EMBRYO DEFECTIVE 2737)	-0.987033
30046			CATMA5A50147	EI1	1	AT5G54270			LHCB3 (LIGHT-HARVESTING CHLOROPHYLL BINDING PROTEIN 3)	-0.986772
1699			CATMA1A06150	E1	1	AT1G07080			gamma interferon responsive lysosomal thiol reductase family protein / GILT family protein	-0.981148
1853			CATMA1A07495	E1	1	AT1G08560			SYP111 (syntaxin 111); t-SNARE	-0.979067
12387			CATMA2A37680	E1	1	AT2G39420			esterase/lipase/thioesterase family protein	-0.978873
22097			CATMA4A12530	E2	1	AT4G12420			SKU5 (skewed 5); copper ion binding	-0.976567
5809			CATMA1A54045	E1	1	AT1G64720			CP5	-0.973365
23600			CATMA4A29370	E1	1	AT4G27730			ATOPT6 (oligopeptide transporter 6); oligopeptide transporter	-0.968945
28470			CATMA5A32210	E2	1	AT5G36940			CAT3 (CATIONIC AMINO ACID TRANSPORTER 3); cationic amino acid transporter	-0.964782
13154			CATMA2A45330	E1	1	AT2G46890			unknown protein	-0.963417
21365			CATMA4A02425	M1	1	AT4G02140	AT4G02150		unknown protein, ATIMPALPHA3/MOS6; protein transporter	-0.962558
5603			CATMA1A51523	E2	1	AT1G62380			ACO2 (ACC OXIDASE 2)	-0.961327
12137			CATMA2A35140	E2	1	AT2G36870			xyloglucan:xyloglucosyl transferase, putative / xyloglucan endotransglycosylase, putative / endo-xyloglucan transferase, putative	-0.961077
18218			CATMA3A41065	E2	1	AT3G48040			ARAC8/ATROP10/ROP10 (rho-related protein from plants 10); GTP binding / GTPase	-0.96107
16986			CATMA3A22775	E1	1	AT3G22840			ELIP1 (EARLY LIGHT-INDUCABLE PROTEIN); chlorophyll binding	-0.960283
6339			CATMA1A59560	E1	1	AT1G70280			NHL repeat-containing protein	-0.958053
30163			CATMA5A51220	E1	1	AT5G55480			glycerophosphoryl diester phosphodiesterase family protein	-0.949778
28572			CATMA5A33960	E1	1	AT5G38410			ribulose bisphosphate carboxylase small chain 3B / RuBisCO small subunit 3B (RBCS-3B) (ATS3B)	-0.949309
15929			CATMA3A11530	E1	1	AT3G12570			unknown protein	-0.947169
2562			CATMA1A14670	E1	1	AT1G15660			unknown protein	-0.94452
26708			CATMA5A08925	E1	1	AT5G10180			AST68 (Sulfate transporter 2.1)	-0.939502
11225			CATMA2A25560	E1	1	AT2G27190			PAP1 (PURPLE ACID PHOSPHATASE 1); acid phosphatase/ protein serine/threonine phosphatase	-0.935262
9634			CATMA2A05540	E1	1	AT2G06850			EXGT-A1 (ENDO-XYLOGLUCAN TRANSFERASE); hydrolase, acting on glycosyl bonds	-0.932605
13146			CATMA2A45255	E2	1	AT2G46800			ATMTP1/MTP1/ZAT1 (ZINC TRANSPORTER OF ARABIDOPSIS THALIANA); zinc ion transporter	-0.93254
23093			CATMA4A24300	E1	1	AT4G22570			APT3 (ADENINE PHOSPHORIBOSYL TRANSFERASE 3); adenine phosphoribosyltransferase	-0.930564
3972			CATMA1A30440	E3	1	AT1G32100			pinoresinol-lariciresinol reductase, putative	-0.928739
10070			CATMA2A13660	E2	0	AT2G14900			gibberellin-regulated family protein	-0.928691
23608			CATMA4A29470	E2	1	AT4G27840			unknown protein	-0.928045
27936			CATMA5A22310	E1	1	AT5G24660			unknown protein	-0.918682
26258			CATMA5A04380	E1	1	AT5G05180			unknown protein	-0.917648
27977			CATMA5A22810	E1	1	AT5G25100			endomembrane protein 70, putative	-0.917434
15473			CATMA3A06780	E1	1	AT3G07540			formin homology 2 domain-containing protein / FH2 domain-containing protein	-0.912495
6591			CATMA1A62230	E1	1	AT1G73010			phosphoric monoester hydrolase	-0.909037
23498			CATMA4A28300	E1	1	AT4G26710			ATP synthase subunit H family protein	-0.909032
5190			CATMA1A46750	E1	1	AT1G55670			PSAG	-0.905569
29717			CATMA5A46750	E1	1	AT5G50790			nodulin MtN3 family protein	-0.905183
14957			CATMA3A01685	E2	1	AT3G02730			ATF1/TRXF1 (THIOREDOXIN F-TYPE 1); thiol-disulfide exchange intermediate	-0.903388
26169			CATMA5A03420	E2	1	AT5G04230			PAL3 (PHENYL ALANINE AMMONIA-LYASE 3); phenylalanine ammonia-lyase	-0.901446
1373			CATMA1A02720	E2	1	AT1G03870			FLA9 (FLA9)	-0.901339
5617			CATMA1A51660	E2	1	AT1G62540			flavin-containing monooxygenase family protein / FMO family protein	-0.89685
22680			CATMA4A19060	E2	1	AT4G18030			dehydration-responsive family protein	-0.894648
24615			CATMA4A39720	E1	1	AT4G38210			ATEXPA20 (ARABIDOPSIS THALIANA EXPANSIN A20)	-0.887217
13134			CATMA2A45110	E2	1	AT2G46690			auxin-responsive family protein	-0.886444
26575			CATMA5A07600	E1	1	AT5G08330			TCP family transcription factor, putative	-0.88578
11865			CATMA2A32210	E1	1	AT2G34080			cysteine proteinase, putative	-0.884287
3813			CATMA1A28370	E1	1	AT1G30360			ERD4 (EARLY-RESPONSIVE TO DEHYDRATION 4)	-0.882095
18892			CATMA3A47330	E2	1	AT3G54400			aspartyl protease family protein	-0.879454
24656			CATMA4A40120	E1	1	AT4G38660			thaumatin, putative	-0.878978
2764			CATMA1A16750	E1	1	AT1G17710			phosphoric monoester hydrolase	-0.877722
18090			CATMA3A39610	E1	1	AT3G46540			epsin N-terminal homology (ENTH) domain-containing protein / clathrin assembly protein-related	-0.87422
4012			CATMA1A30870	E1	1	AT1G32470			glycine cleavage system H protein, mitochondrial, putative	-0.872563
31310			CATMA5A62740	E1	1	AT5G67270			ATEB1C (MICROTUBULE END BINDING PROTEIN 1); microtubule binding	-0.871908
11373			CATMA2A27200	E1	1	AT2G28790			osmotin-like protein, putative	-0.865395
21541			CATMA4A04010	E1	1	AT4G03620			myosin heavy chain-related	-0.860758
28787			CATMA5A36630	EV1	1	AT5G40960			unknown protein	-0.858216
2566			CATMA1A14705	E1	1	AT1G15690			AVP1 (vacuolar-type H+-pumping pyrophosphatase 1)	-0.857614
5871			CATMA1A54830	EI2	1	AT1G65490			unknown protein	-0.854487
27768			CATMA5A20420	E1	1	AT5G22920			zinc finger (C3HC4-type RING finger) family protein	-0.854462
27649			CATMA5A19170	M1	1	AT5G20640	AT5G20650		unknown protein, COPT5 (copper transporter 5); copper ion transporter	-0.852835
5801			CATMA1A53970	E2	1	AT1G64650			unknown protein	-0.851371
4634			CATMA1A40450	E1	1	AT1G49330			hydroxyproline-rich glycoprotein family protein	-0.848706
26725			CATMA5A09150	E1	1	AT5G10390			histone H3	-0.848556
12274			CATMA2A36470	E1	1	AT2G38170			CAX1 (CATION EXCHANGER 1); calcium:hydrogen antiporter	-0.846848
12641			CATMA2A40200	E1	1	AT2G41820			leucine-rich repeat transmembrane protein kinase, putative	-0.84528
19090			CATMA3A49280	M1	1	AT3G56320	AT3G56310		nucleotidyltransferase family protein, alpha-galactosidase, putative / melibiase, putative / alpha-D-galactoside galactohydrolase, putative	-0.844793
24016			CATMA4A33580	E1	1	AT4G31910			transferase family protein	-0.842181
24344			CATMA4A37030	E2	1	AT4G35300			TMT2 (TONOPLAST MONOSACCHARIDE TRANSPORTER2); carbohydrate transporter/ nucleoside transporter/ sugar porter	-0.841485
26898			CATMA5A10970	E1	1	AT5G12200			dihydropyrimidinase / DHPase / dihydropyrimidine amidohydrolase / hydantoinase (PYD2)	-0.837437
22126			CATMA4A12935	E1	1	AT4G12800			PSAL (photosystem I subunit L)	-0.83691
9614			CATMA2A05190	E1	1	AT2G06520			PSBX (photosystem II subunit X)	-0.835977
24562			CATMA4A39170	E1	1	AT4G37650			SHR (SHORT ROOT); transcription factor	-0.835462
24818			CATMA4B06180	E2	1	AT4G05520			calcium-binding EF hand family protein	-0.835253
22447			CATMA4A16730	E1	1	AT4G15920			nodulin MtN3 family protein	-0.834779
18354			CATMA3A42390	E1	1	AT3G49360			glucosamine/galactosamine-6-phosphate isomerase family protein	-0.831749
12827			CATMA2A42040	E1	1	AT2G43620			chitinase, putative	-0.83083
24240			CATMA4A36040	E1	1	AT4G34220			leucine-rich repeat transmembrane protein kinase, putative	-0.829242
27326			CATMA5A15600	E1	1	AT5G17340			unknown protein	-0.827578
17457			CATMA3A27840	E1	1	AT3G28050			nodulin MtN21 family protein	-0.826731
5101			CATMA1A45860	E1	1	AT1G54780	AT1G54790		thylakoid lumen 18.3 kDa protein, GDSL-motif lipase/hydrolase family protein	-0.825993
6702			CATMA1A63370	E3	1	AT1G74020			SS2 (STRICTOSIDINE SYNTHASE 2); strictosidine synthase	-0.823007
16588			CATMA3A18460	E1	1	AT3G18830			ATPLT5 (POLYOL TRANSPORTER 5); D-ribose transporter/ D-xylose transporter/ carbohydrate transporter/ galactose transporter/ glucose transporter/ glycerol transporter/ hydrogen:sugar symporter/ mannitol transporter/ monosaccharide transporter/ myo-inositol	-0.815689
24588			CATMA4A39445	E1	1	AT4G37930			SHM1 (SERINE HYDROXYMETHYLTRANSFERASE 1); glycine hydroxymethyltransferase	-0.813882
29496			CATMA5A44430	E2	1	AT5G48450			SKS3 (SKU5 Similar 3); copper ion binding	-0.813384
9482			CATMA2A03450	V3	1			AT2G04460		-0.812919
29068			CATMA5A39790	E2	1	AT5G44020			acid phosphatase class B family protein	-0.812685
28475			CATMA5A32270	E1	1	AT5G37010			unknown protein	-0.810658
21782			CATMA4A08485	E2	0	AT4G08685			SAH7	-0.809928
6518			CATMA1A61490	E1	1	AT1G72250			kinesin motor protein-related	-0.808764
4824			CATMA1A42760	E1	1	AT1G51630			unknown protein	-0.807389
1570			CATMA1A04710	E1	1	AT1G05710			ethylene-responsive protein, putative	-0.806271
7444			CATMA1B49950	M1	1	AT1G60950	AT1G60960		FED A (FERREDOXIN 2); electron carrier/ iron ion binding, IRT3 (Iron regulated transporter 3); cation transporter/ metal ion transporter	-0.806154
7130			CATMA1A67745	E3	1	AT1G78680			ATGGH2 (GAMMA-GLUTAMYL HYDROLASE 2); gamma-glutamyl hydrolase	-0.803896
2923			CATMA1A18400	E1	1	AT1G19380			unknown protein	-0.802362
7172			CATMA1A68110	E1	1	AT1G78995			unknown protein	-0.801253
24312			CATMA4A36760	E1	1	AT4G34980			SLP2 (subtilisin-like serine protease 2); subtilase	-0.797928
11432			CATMA2A27910	E1	1	AT2G29550			TUB7 (tubulin beta-7 chain)	-0.797638
23328			CATMA4A26700	E1	1	AT4G25000			AMY1 (ALPHA-AMYLASE-LIKE); alpha-amylase	-0.797099
30925			CATMA5A59050	E1	1	AT5G63530			ATFP3 (Arabidopsis thaliana farnesylated protein 3)	-0.797064
10930			CATMA2A22490	E1	1	AT2G24150			HHP3 (heptahelical protein 3); receptor	-0.792918
24663			CATMA4A40175	E1	1	AT4G38740			ROC1 (rotamase CyP 1); peptidyl-prolyl cis-trans isomerase	-0.79284
23337			CATMA4A26790	E1	1	AT4G25100			FSD1 (FE SUPEROXIDE DISMUTASE 1); iron superoxide dismutase	-0.792508
19035			CATMA3A48770	E1	1	AT3G55800			SBPASE (sedoheptulose-bisphosphatase); phosphoric ester hydrolase	-0.791921
9569			CATMA2A04550	E3	1	AT2G05790			glycosyl hydrolase family 17 protein	-0.791754
21511			CATMA4A03710	IE1	1	AT4G03380			unknown protein	-0.790561
3864			CATMA1A28980	E1	1	AT1G30840			ATPUP4 (Arabidopsis thaliana purine permease 4); purine transporter	-0.790038
15450			CATMA3A06560	E2	1	AT3G07320			glycosyl hydrolase family 17 protein	-0.789884
18941			CATMA3A47740	E1	1	AT3G54820			PIP2;5/PIP2D (plasma membrane intrinsic protein 2;5); water channel	-0.789518
23598			CATMA4A29350	E2	1	AT4G27710			CYP709B3 (cytochrome P450, family 709, subfamily B, polypeptide 3); oxygen binding	-0.788503
17685			CATMA3A31275	E2	1	AT3G30775			ERD5 (EARLY RESPONSIVE TO DEHYDRATION 5, PROLINE OXIDASE); proline dehydrogenase	-0.785649
17171			CATMA3A24616	E1	1	AT3G24660			TMKL1 (TRANSMEMBRANE KINASE-LIKE 1); ATP binding / kinase/ protein serine/threonine kinase	-0.785516
4890			CATMA1A43530	E1	1	AT1G52470			unknown protein	-0.782934
9292			CATMA2A01105	E1	1	AT2G02040			ATPTR2-B (NITRATE TRANSPORTER 1); transporter	-0.782801
26990			CATMA5A11940	E1	1	AT5G13710			SMT1 (STEROL METHYLTRANSFERASE 1)	-0.780095
1583			CATMA1A04870	E1	1	AT1G05850			POM1 (POM-POM1); chitinase	-0.779708
17979			CATMA3A38030	E2	1	AT3G45010			SCPL48 (serine carboxypeptidase-like 48); serine carboxypeptidase	-0.779565
11010			CATMA2A23310	E1	1	AT2G25000			WRKY60 (WRKY DNA-binding protein 60); transcription factor	-0.779547
21327			CATMA4A01930	E1	1	AT4G01730			zinc finger (DHHC type) family protein	-0.778352
4557			CATMA1A39580	E1	1	AT1G48480			RKL1 (Receptor-like kinase 1); ATP binding / kinase/ protein serine/threonine kinase	-0.776598
18988			CATMA3A48270	E1	1	AT3G55260			glycosyl hydrolase family 20 protein	-0.776217
18074			CATMA3A39340	E1	1	AT3G46320			histone H4	-0.775856
17244			CATMA3A25400	E2	1	AT3G25620			ABC transporter family protein	-0.775444
16769			CATMA3A20220	E1	1	AT3G20510			unknown protein	-0.773506
27040			CATMA5A12410	IE1	1	AT5G14180			lipase family protein	-0.77301
25968			CATMA5A01195	M1	1	AT5G02130	AT5G02120		NDP1 (RANDOM POTATO CDNA CLONE); binding, OHP (ONE HELIX PROTEIN)	-0.772043
4512			CATMA1A39055	E2	1	AT1G47960			C/VIF1 (CELL WALL / VACUOLAR INHIBITOR OF FRUCTOSIDASE 1); pectinesterase inhibitor	-0.769431
23900			CATMA4A32420	E1	1	AT4G30810			SCPL29 (serine carboxypeptidase-like 29); serine carboxypeptidase	-0.768481
12331			CATMA2A37080	E1	1	AT2G38810			histone H2A, putative	-0.767403
26580			CATMA5A07650	E1	1	AT5G08370			ATAGAL2 (ARABIDOPSIS THALIANA ALPHA-GALACTOSIDASE 2); alpha-galactosidase	-0.765704
16189			CATMA3A14280	E1	1	AT3G14920			unknown protein	-0.765562
19146			CATMA3A49925	E1	1	AT3G56940			AT103 (DICARBOXYLATE DIIRON 1)	-0.763301
22660			CATMA4A18900	E1	1	AT4G17880			basic helix-loop-helix (bHLH) family protein	-0.763263
30652			CATMA5A56360	E1	1	AT5G60640			ATPDIL1-4 (PDI-LIKE 1-4); thiol-disulfide exchange intermediate	-0.763119
24103			CATMA4A34570	E1	1	AT4G32830			ATAUR1 (ATAURORA1); histone serine kinase(H3-S10 specific) / kinase/ protein serine/threonine kinase	-0.761896
27763			CATMA5A20375	E2	1	AT5G22880			histone H2B, putative	-0.760174
5555			CATMA1A50870	E2	1	AT1G61790			OST3/OST6 family protein	-0.757564
9213			CATMA2A00330	E1	1	AT2G01270			ATQSOX2 (QUIESCIN-SULFHYDRYL OXIDASE 2); thiol-disulfide exchange intermediate	-0.75719
23649			CATMA4A29880	E1	1	AT4G28240			wound-responsive protein-related	-0.755509
30275			CATMA5A52456	M3	1	AT5G56660	AT5G56670		ILL2 (IAA-leucine resistant (ILR)-like gene 2); metallopeptidase, 40S ribosomal protein S30 (RPS30C)	-0.754308
2431			CATMA1A13300	E1	1	AT1G14290			sterol desaturase family protein, putative	-0.753477
5324			CATMA1A48300	E2	1	AT1G58170			disease resistance-responsive protein-related / dirigent protein-related	-0.753182
29079			CATMA5A39880	E2	1	AT5G44130			fasciclin-like arabinogalactan-protein, putative	-0.751935
1145			CATMA1A00520	EV1	2	AT1G01540			protein kinase family protein	-0.751621
3971			CATMA1A30430	E1	1	AT1G32090			early-responsive to dehydration protein-related / ERD protein-related	-0.749912
4803			CATMA1A42490	M2	1	AT1G51402	AT1G51400		unknown protein, photosystem II 5 kD protein	-0.748803
30657			CATMA5A56410	E2	1	AT5G60670			60S ribosomal protein L12 (RPL12C)	-0.748618
19013			CATMA3A48520	E1	1	AT3G55550			lectin protein kinase, putative	-0.746996
18172			CATMA3A40485	E1	2	AT3G47470			LHCA4 (Photosystem I light harvesting complex gene 4); chlorophyll binding	-0.746961
3280			CATMA1A22146	E2	1	AT1G23080			PIN7 (PIN-FORMED 7)	-0.745962
13041			CATMA2A44170	V1	1	AT2E41680		AT2G45780	EUGENE prediction	-0.745381
13000			CATMA2A43780	E1	1	AT2G45400			dihydroflavonol 4-reductase family / dihydrokaempferol 4-reductase family	-0.744681
19605			CATMA3A55020	E1	1	AT3G61870			unknown protein	-0.744065
30368			CATMA5A53400	E1	1	AT5G57685			unknown protein	-0.743533
18461			CATMA3A43610	E2	1	AT3G50570			hydroxyproline-rich glycoprotein family protein	-0.742765
18573			CATMA3A44680	E1	1	AT3G51720			unknown protein	-0.741787
6272			CATMA1A58910	E1	1	AT1G69580			transcription factor	-0.741616
5590			CATMA1A51380	E1	1	AT1G62290			aspartyl protease family protein	-0.741243
11179			CATMA2A25065	E2	1	AT2G26760			cyclin-dependent protein kinase regulator	-0.740648
27064			CATMA5A12670	E1	1	AT5G14430			dehydration-responsive protein-related	-0.738081
16147			CATMA3A13700	E2	1	AT3G14420			(S)-2-hydroxy-acid oxidase, peroxisomal, putative / glycolate oxidase, putative / short chain alpha-hydroxy acid oxidase, putative	-0.737954
11174			CATMA2A25005	E1	1	AT2G26690			nitrate transporter (NTP2)	-0.733854
4180			CATMA1A33000	M1	1	AT1G34630	AT1G34640		unknown protein, unknown protein	-0.733651
9964			CATMA2A11975	E1	1	AT2G13360			AGT (ALANINE:GLYOXYLATE AMINOTRANSFERASE)	-0.729986
29577			CATMA5A45250	E2	1	AT5G49280			hydroxyproline-rich glycoprotein family protein	-0.729135
11563			CATMA2A29240	E1	1	AT2G31070			TCP10 (TCP domain protein 10); transcription factor	-0.72831
25924			CATMA5A00760	M1	1	AT5G01710	AT5G01712		unknown protein, unknown protein	-0.728027
19362			CATMA3A52270	E1	1	AT3G59220			PRN (PIRIN); calmodulin binding	-0.727597
29398			CATMA5A43480	E1	1	AT5G47500			pectinesterase family protein	-0.727448
6891			CATMA1A65310	E1	1	AT1G76080			ATCDSP32/CDSP32 (CHLOROPLASTIC DROUGHT-INDUCED STRESS PROTEIN OF 32 KD); thiol-disulfide exchange intermediate	-0.726732
15534			CATMA3A07420	E1	1	AT3G08600			unknown protein	-0.726434
14976			CATMA3A01840	E1	1	AT3G02910			unknown protein	-0.726052
11905			CATMA2A32650	E3	1	AT2G34510			unknown protein	-0.723265
22519			CATMA4A17330	E1	1	AT4G16480			ATINT4 (INOSITOL TRANSPORTER 4); carbohydrate transporter/ myo-inositol:hydrogen symporter/ sugar porter	-0.722155
11122			CATMA2A24560	E1	1	AT2G26180			IQD6 (IQ-domain 6); calmodulin binding	-0.720308
27722			CATMA5A19920	E2	1	AT5G22460			esterase/lipase/thioesterase family protein	-0.718225
15676			CATMA3A08890	E2	1	AT3G10000			EDA31 (embryo sac development arrest 31); transcription factor	-0.716666
4957			CATMA1A44240	E1	1	AT1G53210			sodium/calcium exchanger family protein / calcium-binding EF hand family protein	-0.716357
12678			CATMA2A40600	E1	0	AT2G42220			rhodanese-like domain-containing protein	-0.715369
17325			CATMA3A26416	E3	1	AT3G26650			GAPA (GLYCERALDEHYDE 3-PHOSPHATE DEHYDROGENASE A SUBUNIT); glyceraldehyde-3-phosphate dehydrogenase	-0.715079
27816			CATMA5A20920	E1	1	AT5G23420			HMGB6 (High mobility group B 6); transcription factor	-0.71504
13567			CATMA2B36420	E1	1	AT2G38120			AUX1 (AUXIN RESISTANT 1); amino acid permease/ transporter	-0.714192
23034			CATMA4A23620	EI1	1	AT4G21910			MATE efflux family protein	-0.714014
11802			CATMA2A31560	E1	1	AT2G33400			unknown protein	-0.7139
19565			CATMA3A54606	EI3	1	AT3G61470			LHCA2 (Photosystem I light harvesting complex gene 2); chlorophyll binding	-0.712678
30414			CATMA5A53850	E1	1	AT5G58090			glycosyl hydrolase family 17 protein	-0.712383
2509			CATMA1A14070	E1	1	AT1G15080			ATPAP2 (PHOSPHATIDIC ACID PHOSPHATASE 2); phosphatidate phosphatase	-0.710811
4411			CATMA1A37640	V1	1	AT1G44150			pseudogene	-0.710456
30568			CATMA5A55480	E1	1	AT5G59690			histone H4	-0.709759
10432			CATMA2A17545	E1	1	AT2G18960			AHA1 (PLASMA MEMBRANE PROTON ATPASE); ATPase	-0.706676
16669			CATMA3A19210	E1	1	AT3G19590			WD-40 repeat family protein / mitotic checkpoint protein, putative	-0.703325
30184			CATMA5A51420	E1	1	AT5G55680			glycine-rich protein	-0.702591
26999			CATMA5A12020	M1	1	AT5G13770	AT5G13780		pentatricopeptide (PPR) repeat-containing protein, GCN5-related N-acetyltransferase, putative	-0.701848
30816			CATMA5A57950	E2	1	AT5G62350			invertase/pectin methylesterase inhibitor family protein / DC 1.2 homolog (FL5-2I22)	-0.700241
10564			CATMA2A18710	EI2	1	AT2G20230			unknown protein	-0.699348
23867			CATMA4A32050	E1	1	AT4G30440			GAE1 (UDP-D-GLUCURONATE 4-EPIMERASE 1); UDP-glucuronate 4-epimerase/ catalytic	-0.69836
19668			CATMA3A55750	E1	1	AT3G62580			unknown protein	-0.69811
18951			CATMA3A47845	E1	1	AT3G54890			LHCA1	-0.697429
21442			CATMA4A03133	E3	1	AT4G02770			PSAD-1 (photosystem I subunit D-1)	-0.694801
11883			CATMA2A32430	EI2	1	AT2G34300			dehydration-responsive protein-related	-0.694663
6934			CATMA1A65740	E1	1	AT1G76540			CDKB2;1 (CYCLIN-DEPENDENT KINASE B2;1); kinase	-0.693509
17332			CATMA3A26465	E1	1	AT3G26720			glycosyl hydrolase family 38 protein	-0.69338
1285			CATMA1A01836	EI1	1	AT1G02940			ATGSTF5 (Arabidopsis thaliana Glutathione S-transferase (class phi) 5); glutathione transferase	-0.691084
3970			CATMA1A30420	E1	1	AT1G32080			membrane protein, putative	-0.69103
5812			CATMA1A54080	E1	1	AT1G64770			unknown protein	-0.690039
23335			CATMA4A26770	E1	1	AT4G25080			CHLM (MAGNESIUM-PROTOPORPHYRIN IX METHYLTRANSFERASE)	-0.689278
1259			CATMA1A01650	E1	1	AT1G02690			importin alpha-2 subunit, putative	-0.689063
4308			CATMA1A35650	E1	1	AT1G41830			SKS6 (SKU5 Similar 6); pectinesterase	-0.688891
2484			CATMA1A13810	E1	1	AT1G14780			unknown protein	-0.686159
15389			CATMA3A05990	E2	1	AT3G06770			glycoside hydrolase family 28 protein / polygalacturonase (pectinase) family protein	-0.685943
28858			CATMA5A37490	E2	1	AT5G41800			amino acid transporter family protein	-0.683162
22448			CATMA4A16740	E1	1	AT4G15930			dynein light chain, putative	-0.683088
24045			CATMA4A34010	E1	1	AT4G32290			unknown protein	-0.678623
1363			CATMA1A02630	E1	1	AT1G03780			targeting protein-related	-0.676839
3640			CATMA1A26290	M1	1	AT1G28100	AT1G28110		unknown protein, SCPL45; serine carboxypeptidase	-0.676638
11434			CATMA2A27930	E1	1	AT2G29570	AT2G29560		PCNA2 (PROLIFERATING CELL NUCLEAR 2); DNA binding / DNA polymerase processivity factor, enolase, putative	-0.674637
12342			CATMA2A37175	E2	1	AT2G38940			ATPT2 (PHOSPHATE TRANSPORTER 2); carbohydrate transporter/ phosphate transporter/ sugar porter	-0.674372
10702			CATMA2A20100	E2	1	AT2G21410			(VACUOLAR PROTON ATPASE A2); ATPase	-0.672899
24124			CATMA4A34775	E1	1	AT4G33030			SQD1 (sulfoquinovosyldiacylglycerol 1); UDPsulfoquinovose synthase	-0.672584
22530			CATMA4A17500	E1	1	AT4G16563			aspartyl protease family protein	-0.671362
24724			CATMA4A40685	E2	3	AT4G39260			ATGRP8/GR-RBP8 (COLD, CIRCADIAN RHYTHM, AND RNA BINDING 1, GLYCINE-RICH PROTEIN 8); RNA binding	-0.670039
5979			CATMA1A56230	E1	1	AT1G66940			protein kinase-related	-0.669233
17272			CATMA3A25790	EI1	1	AT3G25980			mitotic spindle checkpoint protein, putative (MAD2)	-0.668709
6016			CATMA1A56630	E1	1	AT1G67320			DNA primase, large subunit family	-0.667979
27584			CATMA5A18450	E2	1	AT5G20010			RAN-1 (Ras-related GTP-binding nuclear protein 1); GTP binding	-0.667597
5633			CATMA1A51930	E2	1	AT1G62810			copper amine oxidase, putative	-0.666184
30223			CATMA5A51890	E1	1	AT5G56120			unknown protein	-0.666113
28798			CATMA5A36740	E3	1	AT5G41080			glycerophosphoryl diester phosphodiesterase family protein	-0.665235
5095			CATMA1A45790	M1	1	AT1G54680	AT1G54690		unknown protein, histone H2A, putative	-0.664904
11594			CATMA2A29540	E2	1	AT2G31335			unknown protein	-0.66245
26763			CATMA5A09580	M1	1	AT5G10830	AT5G10840		embryo-abundant protein-related, endomembrane protein 70, putative	-0.662309
5625			CATMA1A51830	IE1	1	AT1G62710			BETA-VPE (vacuolar processing enzyme beta); cysteine-type endopeptidase	-0.662101
34246			miRspot_0905		1	MIR399D	mirspot905/mirspot906/mirspot904/mirspot113			-0.661462
10774			CATMA2A20775	E1	1	AT2G22240			inositol-3-phosphate synthase isozyme 2 / myo-inositol-1-phosphate synthase 2 / MI-1-P synthase 2 / IPS 2	-0.660681
21297			CATMA4A01610	E1	1	AT4G01410			harpin-induced family protein / HIN1 family protein / harpin-responsive family protein	-0.660421
21354			CATMA4A02350	E2	1	AT4G02050			sugar transporter, putative	-0.660181
6707			CATMA1A63440	E1	1	AT1G74070			peptidyl-prolyl cis-trans isomerase cyclophilin-type family protein	-0.660023
6770			CATMA1A64090	M1	1	AT1G74740	AT1G74730		CPK30 (calcium-dependent protein kinase 30); calcium- and calmodulin-dependent protein kinase/ kinase/ protein kinase, unknown protein	-0.65889
24569			CATMA4A39265	E1	1	AT4G37750			ANT (AINTEGUMENTA); DNA binding / transcription factor	-0.658496
1120			CATMA1A00280	E1	1	AT1G01300			aspartyl protease family protein	-0.655981
16463			CATMA3A17080	E1	1	AT3G17640			leucine-rich repeat family protein	-0.654257
23705			CATMA4A30435	E1	1	AT4G28750			PSAE-1 (PSA E1 KNOCKOUT)	-0.653254
16486			CATMA3A17340	E1	1	AT3G17840			RLK902 (receptor-like kinase 902); ATP binding / kinase/ protein serine/threonine kinase	-0.652812
17302			CATMA3A26220	E1	1	AT3G26380			glycosyl hydrolase family protein 27 / alpha-galactosidase family protein / melibiase family protein	-0.651797
23973			CATMA4A33145	E1	1	AT4G31500			CYP83B1 (CYTOCHROME P450 MONOOXYGENASE 83B1); oxygen binding	-0.65012
24281			CATMA4A36460	E1	1	AT4G34620			SSR16 (ribosomal protein S16); structural constituent of ribosome	-0.649092
6356			CATMA1A59740	E1	1	AT1G70470			unknown protein	-0.648685
16028			CATMA3A12540	E1	1	AT3G13410			unknown protein	-0.648524
23674			CATMA4A30155	E1	1	AT4G28490			HAESA (RECEPTOR-LIKE PROTEIN KINASE 5); ATP binding / kinase/ protein serine/threonine kinase	-0.647264
19694			CATMA3A56020	E1	1	AT3G62860			esterase/lipase/thioesterase family protein	-0.645925
27568			CATMA5A18290	E2	1	AT5G19860			unknown protein	-0.645504
5981			CATMA1A56260	E1	1	AT1G66970			glycerophosphoryl diester phosphodiesterase family protein	-0.645325
23053			CATMA4A23840	E1	1	AT4G22160			unknown protein	-0.644599
27664			CATMA5A19330	E1	1	AT5G20790			unknown protein	-0.643043
3691			CATMA1A26790	E2	1	AT1G28580			GDSL-motif lipase, putative	-0.642478
15459			CATMA3A06630	E2	1	AT3G07410			AtRABA5b (Arabidopsis Rab GTPase homolog A5b); GTP binding	-0.642303
9459			CATMA2A03130	E1	1	AT2G04160			AIR3 (Auxin-Induced in Root cultures 3); subtilase	-0.642292
5530			CATMA1A50605	E1	1	AT1G61520			LHCA3 (Photosystem I light harvesting complex gene 3)	-0.641885
2479			CATMA1A13765	E1	1	AT1G14720			XTR2 (XYLOGLUCAN ENDOTRANSGLYCOSYLASE RELATED 2); hydrolase, acting on glycosyl bonds	-0.641845
12907			CATMA2A42890	E3	1	AT2G44460			glycosyl hydrolase family 1 protein	-0.641333
23738			CATMA4A30750	E1	1	AT4G29100			ethylene-responsive family protein	-0.640617
30380			CATMA5A53530	E1	1	AT5G57800			WAX2; catalytic	-0.64005
12928			CATMA2A43130	E1	1	AT2G44670			senescence-associated protein-related	-0.638754
16257			CATMA3A14970	E1	1	AT3G15560			unknown protein	-0.638065
10193			CATMA2A15240	E1	1	AT2G16430			PAP10; acid phosphatase/ protein serine/threonine phosphatase	-0.637161
12462			CATMA2A38300	E1	1	AT2G40080			ELF4 (EARLY FLOWERING 4)	-0.636179
22485			CATMA4A16980	E2	1	AT4G16190			cysteine proteinase, putative	-0.635475
16146			CATMA3A13690	E2	1	AT3G14415			(S)-2-hydroxy-acid oxidase, peroxisomal, putative / glycolate oxidase, putative / short chain alpha-hydroxy acid oxidase, putative	-0.635436
30931			CATMA5A59110	E1	1	AT5G63580			flavonol synthase, putative	-0.634836
22172			CATMA4A13540	E1	1	AT4G13370			unknown protein	-0.633021
19664			CATMA3A55700	E3	1	AT3G62530			PBS lyase HEAT-like repeat-containing protein	-0.63248
28736			CATMA5A36140	E1	1	AT5G40480			EMB3012 (EMBRYO DEFECTIVE 3012)	-0.63217
19583			CATMA3A54770	E2	1	AT3G61640			AGP20 (ARABINOGALACTAN PROTEIN 20)	-0.631592
5227			CATMA1A47250	E2	1	AT1G56150			auxin-responsive family protein	-0.63156
22509			CATMA4A17230	M1	1	AT4G16400	AT4G16410		unknown protein, unknown protein	-0.630912
11417			CATMA2A27740	E3	1	AT2G29340			short-chain dehydrogenase/reductase (SDR) family protein	-0.629472
3533			CATMA1A25070	E1	1	AT1G26850			dehydration-responsive family protein	-0.62856
23198			CATMA4A25540	E1	1	AT4G23720			unknown protein	-0.627772
27781			CATMA5A20550	E1	1	AT5G23060			unknown protein	-0.627529
23631			CATMA4A29700	M1	1	AT4G28040	AT4G28050		nodulin MtN21 family protein, TET7 (TETRASPANIN7)	-0.627105
19721			CATMA3A56310	E1	1	AT3G63120			CYCP1;1 (cyclin p1;1); cyclin-dependent protein kinase	-0.626894
4672			CATMA1A40830	E2	1	AT1G49750			leucine-rich repeat family protein	-0.626871
16235			CATMA3A14760	E1	1	AT3G15353			MT3 (METALLOTHIONEIN 3)	-0.626058
2941			CATMA1A18630	EI2	1	AT1G19610			LCR78/PDF1.4 (Low-molecular-weight cysteine-rich 78)	-0.625777
2779			CATMA1A16880	E1	1	AT1G17860			trypsin and protease inhibitor family protein / Kunitz family protein	-0.625429
2028			CATMA1A09070	E1	1	AT1G10200			transcription factor LIM, putative	-0.624726
15506			CATMA3A07140	E1	1	AT3G07880			Rho GDP-dissociation inhibitor family protein	-0.624567
19143			CATMA3A49900	E1	1	AT3G56910			PSRP5 (PLASTID-SPECIFIC 50S RIBOSOMAL PROTEIN 5)	-0.623811
29987			CATMA5A49470	E1	1	AT5G53580			aldo/keto reductase family protein	-0.621544
18140			CATMA3A40150	E1	1	AT3G47070			unknown protein	-0.621124
3815			CATMA1A28386	E2	1	AT1G30380			PSAK (PHOTOSYSTEM I SUBUNIT K)	-0.621073
14970			CATMA3A01790	E1	1	AT3G02870			VTC4; 3p(2p),5p-bisphosphate nucleotidase/ inositol or phosphatidylinositol phosphatase	-0.620887
7339			CATMA1A69730	E1	1	AT1G80530			nodulin family protein	-0.620792
13211			CATMA2A45910	E1	1	AT2G47450			CAO (CHAOS); chromatin binding	-0.620705
24040			CATMA4A33960	E1	1	AT4G32260			ATP synthase family	-0.620045
7021			CATMA1A66682	E1	1	AT1G77490			TAPX; L-ascorbate peroxidase	-0.619792
22260			CATMA4A14560	E1	1	AT4G14270			unknown protein	-0.619245
7124			CATMA1A67690	E1	1	AT1G78630			EMB1473 (EMBRYO DEFECTIVE 1473); structural constituent of ribosome	-0.618642
12197			CATMA2A35750	E3	1	AT2G37470			histone H2B, putative	-0.617676
15465			CATMA3A06690	E2	1	AT3G07460			unknown protein	-0.617451
28154			CATMA5A24950	E1	1	AT5G27560			unknown protein	-0.617128
23107			CATMA4A24460	E1	1	AT4G22730			leucine-rich repeat transmembrane protein kinase, putative	-0.616635
18607			CATMA3A44970	E2	1	AT3G52060			unknown protein	-0.616632
16992			CATMA3A22820	IE1	1	AT3G22880			ATDMC1 (RECA-LIKE GENE); ATP binding / DNA-dependent ATPase/ damaged DNA binding	-0.61616
18934			CATMA3A47670	E1	1	AT3G54750			unknown protein	-0.615181
28311			CATMA5A28920	E1	1	AT5G33300			chromosome-associated kinesin-related	-0.613553
22131			CATMA4A13020	E2	1	AT4G12880			plastocyanin-like domain-containing protein	-0.613538
7111			CATMA1A67570	E1	1	AT1G78490			CYP708A3 (cytochrome P450, family 708, subfamily A, polypeptide 3); oxygen binding	-0.612723
2916			CATMA1A18330	E1	1	AT1G19300			GATL1/GLZ1/PARVUS (Galacturonosyltransferase-like 1); polygalacturonate 4-alpha-galacturonosyltransferase/ transferase, transferring glycosyl groups / transferase, transferring hexosyl groups	-0.612608
4230			CATMA1A33866	E1	1	AT1G35680			50S ribosomal protein L21, chloroplast / CL21 (RPL21)	-0.61147
5073			CATMA1A45550	E1	1	AT1G54410			dehydrin family protein	-0.610312
22576			CATMA4A18070	E1	1	AT4G17050			transcription factor	-0.609349
34237			miRspot_0896		1	MIR398C	mirspot895/mirspot896/mirspot4/mirspot894/mirspot402			-0.609001
5811			CATMA1A54070	VE1	1	AT1G64760			glycosyl hydrolase family 17 protein	-0.60865
11541			CATMA2A29050	E3	1	AT2G30820			unknown protein	-0.60858
6954			CATMA1A65960	E1	1	AT1G76740			unknown protein	-0.607965
6233			CATMA1A58540	E2	1	AT1G69240			hydrolase, alpha/beta fold family protein	-0.607821
11538			CATMA2A29030	E1	1	AT2G30780			pentatricopeptide (PPR) repeat-containing protein	-0.607543
24765			CATMA4A41070	E1	1	AT4G39720			VQ motif-containing protein	-0.607425
1558			CATMA1A04550	E1	1	AT1G05590			glycosyl hydrolase family 20 protein	-0.606838
1712			CATMA1A06280	E2	1	AT1G07230			phosphoesterase family protein	-0.606782
22817			CATMA4A20610	E1	1	AT4G19430			unknown protein	-0.606351
7372			CATMA1A70080	EI1	1	AT1G80860			N-methyltransferase	-0.605976
2477			CATMA1A13750	E1	1	AT1G14700			ATPAP3/PAP3 (purple acid phosphatase 3)	-0.605944
26480			CATMA5A06585	E1	1	AT5G07360			amidase family protein	-0.604304
33346			miRspot_0005		1	MIR398B	mirspot5/mirspot403			-0.603678
17202			CATMA3A24970	E1	1	AT3G25130			unknown protein	-0.602758
6826			CATMA1A64680	E1	1	AT1G75350			EMB2184 (EMBRYO DEFECTIVE 2184); structural constituent of ribosome	-0.601317
4015			CATMA1A30900	E1	1	AT1G32500			ATNAP6 (NON-INTRINSIC ABC PROTEIN 6)	-0.60039
24265			CATMA4A36320	V1	1	AT4G34480			glycosyl hydrolase family 17 protein	-0.600074
7074			CATMA1A67220	E1	1	AT1G78100			F-box family protein	-0.599828
9845			CATMA2A09080	E3	1	AT2G10920			unknown protein	-0.598678
3009			CATMA1A19333	E2	1	AT1G20340			DRT112 (DNA-damage-repair/toleration protein 112); copper ion binding / electron carrier	-0.59833
29290			CATMA5A42273	E1	1	AT5G46280			DNA replication licensing factor, putative	-0.597885
11923			CATMA2A32790	E1	1	AT2G34680			AIR9 (Auxin-Induced in Root cultures 9); protein binding	-0.596601
4671			CATMA1A40810	M2	1	AT1G49730	AT1G49720		protein kinase family protein, ABF1 (ABSCISIC ACID RESPONSIVE ELEMENT-BINDING FACTOR 1); DNA binding / transcription factor/ transcriptional activator	-0.595682
24781			CATMA4A41230	E1	1	AT4G39840			unknown protein	-0.595316
21379			CATMA4A02560	E1	1	AT4G02290			glycosyl hydrolase family 9 protein	-0.593657
4208			CATMA1A33590	E1	1	AT1G35420			dienelactone hydrolase family protein	-0.593027
4056			CATMA1A31300	E2	1	AT1G32990			PRPL11 (PLASTID RIBOSOMAL PROTEIN L11); structural constituent of ribosome	-0.592275
13160			CATMA2A45390	E1	1	AT2G46930			pectinacetylesterase, putative	-0.591848
12766			CATMA2A41430	E1	1	AT2G43030			ribosomal protein L3 family protein	-0.589938
12254			CATMA2A36320	EI2	1	AT2G38010			ceramidase family protein	-0.589403
29781			CATMA5A47400	E1	1	AT5G51480			SKS2 (SKU5 SIMILAR 2); copper ion binding	-0.589167
29806			CATMA5A47660	E1	1	AT5G51720			unknown protein	-0.589126
6068			CATMA1A57105	E1	1	AT1G67740			PSBY (photosystem II BY)	-0.587875
5849			CATMA1A54530	M1	1	AT1G65230	AT1G65240		unknown protein, aspartyl protease family protein	-0.58787
23183			CATMA4A25390	E1	1	AT4G23550			WRKY29 (WRKY DNA-binding protein 29); transcription factor	-0.587698
6867			CATMA1A65090	E1	1	AT1G75800			pathogenesis-related thaumatin family protein	-0.587624
19062			CATMA3A49050	E2	1	AT3G56090			ATFER3 (FERRITIN 3); ferric iron binding	-0.585653
28338			CATMA5A29650	E1	1	AT5G34850			ATPAP26/PAP26 (purple acid phosphatase 26); acid phosphatase/ protein serine/threonine phosphatase	-0.585111
23751			CATMA4A30860	M1	1	AT4G29220	AT4G29210		phosphofructokinase family protein, GGT3 (GAMMA-GLUTAMYL TRANSPEPTIDASE 3); gamma-glutamyltransferase	-0.584863
16255			CATMA3A14950	E2	2	AT3G15530			unknown protein	-0.584812
4318			CATMA1A35990	EI1	1	AT1G42480			unknown protein	-0.5837
2681			CATMA1A15870	E1	1	AT1G16880			uridylyltransferase-related	-0.583257
28779			CATMA5A36535	E2	1	AT5G40890			ATCLC-A (CHLORIDE CHANNEL A); anion channel/ voltage-gated chloride channel	-0.582694
27837			CATMA5A21150	E1	1	AT5G23670			LCB2 (Serine palmitoyltransferase LCB2 (long chain base) subunit gene); serine C-palmitoyltransferase	-0.580536
24631			CATMA4A39920	E2	1	AT4G38400			ATEXLA2 (ARABIDOPSIS THALIANA EXPANSIN-LIKE A2)	-0.58
26998			CATMA5A12010	M1	1	AT5G13770	AT5G13780		pentatricopeptide (PPR) repeat-containing protein, GCN5-related N-acetyltransferase, putative	-0.579849
16924			CATMA3A22130	M1	1	AT3G22210	AT3G22200		unknown protein, POP2 (POLLEN-PISTIL INCOMPATIBILITY 2); 4-aminobutyrate transaminase	-0.578955
2320			CATMA1A11980	E1	1	AT1G12990			glycosyl transferase family 17 protein	0.577013
2679			CATMA1A15850	M1	1	AT1G16858	AT1G16860		unknown protein, merozoite surface protein-related	0.578975
19220			CATMA3A50670	E1	1	AT3G57660			NRPA1 (nuclear RNA polymerase A 1); DNA binding / DNA-directed RNA polymerase	0.579261
12107			CATMA2A34770	E1	1	AT2G36530			LOS2 (Low expression of osmotically responsive genes 1); phosphopyruvate hydratase	0.581141
11922			CATMA2A32780	E1	1	AT2G34670			proline-rich family protein	0.581487
29593			CATMA5A45440	M1	1	AT5G49450	AT5G49448		bZIP family transcription factor, unknown protein	0.582413
6198			CATMA1A58220	E1	1	AT1G68820			membrane protein, putative	0.582836
21517			CATMA4A03770	E1	1	AT4G03430			STA1 (STABILIZED1); RNA splicing factor, transesterification mechanism	0.584274
28627			CATMA5A34660	E2	1	AT5G39050			transferase family protein	0.584847
24480			CATMA4A38320	E1	1	AT4G36760			ATAPP1 (aminopeptidase P1)	0.586861
15503			CATMA3A07080	E1	1	AT3G07810			heterogeneous nuclear ribonucleoprotein, putative / hnRNP, putative	0.58709
12422			CATMA2A37970	E1	1	AT2G39740			unknown protein	0.587158
6309			CATMA1A59280	E1	1	AT1G69980			unknown protein	0.58768
22553			CATMA4A17722	E2	1	AT4G16760			ACX1 (ACYL-COA OXIDASE 1)	0.588091
22405			CATMA4A16270	E1	1	AT4G15530			PPDK (PYRUVATE ORTHOPHOSPHATE DIKINASE)	0.588918
19388			CATMA3A52550	E1	1	AT3G59520			rhomboid family protein	0.590637
17471			CATMA3A28010	E1	1	AT3G28180			ATCSLC04 (Cellulose synthase-like C4); transferase, transferring glycosyl groups	0.590887
27313			CATMA5A15490	E1	1	AT5G17210			unknown protein	0.591505
9705			CATMA2A06590	V4	1	AT2G07783			pseudogene	0.591619
12247			CATMA2A36240	E1	1	AT2G37940			unknown protein	0.592474
24203			CATMA4A35650	EI1	1	AT4G33870			peroxidase, putative	0.592958
19277			CATMA3A51270	E2	1	AT3G58270			meprin and TRAF homology domain-containing protein / MATH domain-containing protein	0.595005
10604			CATMA2A19090	E1	1	AT2G20580			AtRPN1a/RPN1A (26S proteasome regulatory subunit S2 1A); binding	0.595349
17522			CATMA3A28610	E1	1	AT3G28715			H+-transporting two-sector ATPase, putative	0.595496
6742			CATMA1A63800	E1	1	AT1G74410			zinc finger (C3HC4-type RING finger) family protein	0.595928
30585			CATMA5A55646	E1	1	AT5G59890			ADF4 (ACTIN DEPOLYMERIZING FACTOR 4); actin binding	0.597376
26647			CATMA5A08400	E1	1	AT5G09570			unknown protein	0.598219
24010			CATMA4A33510	M1	1	AT4G31850	AT4G31860		PGR3 (PROTON GRADIENT REGULATION 3); binding, protein phosphatase 2C, putative / PP2C, putative	0.598899
4883			CATMA1A43400	E1	1	AT1G52340			ABA2 (ABA DEFICIENT 2); oxidoreductase	0.599264
3851			CATMA1A28810	E1	1	AT1G30755			unknown protein	0.600862
29743			CATMA5A46995	E2	1	AT5G51070			ERD1 (EARLY RESPONSIVE TO DEHYDRATION 1); ATP binding / ATPase	0.601004
21728			CATMA4A07860	E1	1	AT4G08150			KNAT1 (BREVIPEDICELLUS 1); transcription factor	0.601448
23851			CATMA4A31885	E2	1	AT4G30270			MERI5B (MERISTEM-5); hydrolase, acting on glycosyl bonds	0.602573
12459			CATMA2A38270	E2	1	AT2G40060			unknown protein	0.602677
12691			CATMA2A40740	E2	1	AT2G42350			zinc finger (C3HC4-type RING finger) family protein	0.602852
1704			CATMA1A06190	E1	1	AT1G07135			glycine-rich protein	0.60311
19749			CATMA3A56600	E1	1	AT3G63400			peptidyl-prolyl cis-trans isomerase cyclophilin-type family protein	0.603493
6993			CATMA1A66400	E1	1	AT1G77180			chromatin protein family	0.604462
23463			CATMA4A27940	E1	1	AT4G26400			zinc finger (C3HC4-type RING finger) family protein	0.60481
30831			CATMA5A58090	M1	1	AT5G62530	AT5G62520		ALDH12A1 (Aldehyde dehydrogenase 12A1); 1-pyrroline-5-carboxylate dehydrogenase/ 3-chloroallyl aldehyde dehydrogenase, SRO5 (SIMILAR TO RCD ONE 5); NAD+ ADP-ribosyltransferase	0.605414
22645			CATMA4A18760	E1	1	AT4G17720			RNA recognition motif (RRM)-containing protein	0.60581
19048			CATMA3A48910	VE1	1	AT3G55940			phosphoinositide-specific phospholipase C, putative	0.60648
26920			CATMA5A11230	E1	1	AT5G13010			EMB3011 (EMBRYO DEFECTIVE 3011); RNA helicase	0.608755
6010			CATMA1A56560	E1	1	AT1G67250			proteasome maturation factor UMP1 family protein	0.612027
19074			CATMA3A49140	EI2	1	AT3G56190			ALPHA-SNAP2 (ALPHA-SOLUBLE NSF ATTACHMENT PROTEIN); soluble NSF attachment protein	0.612194
6357			CATMA1A59750	E1	1	AT1G70480			unknown protein	0.612909
16668			CATMA3A19200	E1	1	AT3G19580			AZF2 (ARABIDOPSIS ZINC-FINGER PROTEIN 2); nucleic acid binding / transcription factor/ zinc ion binding	0.613048
19405			CATMA3A52725	E1	1	AT3G59700			ATHLECRK (ARABIDOPSIS THALIANA LECTIN-RECEPTOR KINASE); kinase	0.613502
1884			CATMA1A07735	E2	1	AT1G08830			CSD1 (copper/zinc superoxide dismutase 1)	0.613659
19020			CATMA3A48600	E1	1	AT3G55620			EMB1624 (EMBRYO DEFECTIVE 1624); translation initiation factor	0.613686
22415			CATMA4A16360	E2	1	AT4G15610			integral membrane family protein	0.615643
29055			CATMA5A39695	E1	1	AT5G43860			ATCLH2 (Chlorophyll-chlorophyllido hydrolase 2)	0.617711
3010			CATMA1A19340	E1	1	AT1G20350			ATTIM17-1 (Arabidopsis thaliana translocase inner membrane subunit 17-1); protein translocase	0.61806
1872			CATMA1A07630	E1	1	AT1G08720			EDR1 (ENHANCED DISEASE RESISTANCE 1); kinase/ protein threonine/tyrosine kinase	0.618238
27292			CATMA5A15190	E1	1	AT5G16880			VHS domain-containing protein / GAT domain-containing protein	0.619487
26481			CATMA5A06590	E2	1	AT5G07370			IPK2a (INOSITOL POLYPHOSPHATE KINASE 2 ALPHA); inositol or phosphatidylinositol kinase	0.621536
27924			CATMA5A22180	E1	1	AT5G24570			unknown protein	0.622254
1992			CATMA1A08720	E1	1	AT1G09870			histidine acid phosphatase family protein	0.62272
22323			CATMA4A15276	E2	1	AT4G14800			PBD2 (20S PROTEASOME BETA SUBUNIT 2); peptidase	0.623663
15949			CATMA3A11740	E1	1	AT3G12770			pentatricopeptide (PPR) repeat-containing protein	0.625265
2765			CATMA1A16755	E1	1	AT1G17720			ATB BETA (Arabidopsis thaliana serine/threonine protein phosphatase 2A 55 kDa regulatory subunit B beta isofor); nucleotide binding	0.625958
23970			CATMA4A33110	E1	1	AT4G31450			zinc finger (C3HC4-type RING finger) family protein	0.626721
30064			CATMA5A50340	E2	1	AT5G54490			PBP1 (PINOID-BINDING PROTEIN 1); calcium ion binding	0.628832
11728			CATMA2A30980	E2	1	AT2G32730			26S proteasome regulatory subunit, putative	0.629154
27948			CATMA5A22430	E1	1	AT5G24760			alcohol dehydrogenase, putative	0.629761
30134			CATMA5A50920	E1	1	AT5G55150			F-box family protein	0.630229
12660			CATMA2A40425	E1	1	AT2G42010			PLDBETA1 (PHOSPHOLIPASE D BETA 1); phospholipase D	0.630695
17139			CATMA3A24290	E2	1	AT3G24350			SYP32 (syntaxin 32); t-SNARE	0.631301
6169			CATMA1A57920	M1	1	AT1G68550	AT1G68552		AP2 domain-containing transcription factor, putative, unknown protein	0.631498
17573			CATMA3A29255	E1	1	AT3G29160			AKIN11 (Arabidopsis SNF1 kinase homolog 11, SNF1-RELATED PROTEIN KINASE 1.2); protein kinase	0.632481
15199			CATMA3A04060	E1	1	AT3G05050			protein kinase family protein	0.633743
26597			CATMA5A07820	E2	1	AT5G08500			transmembrane CLPTM1 family protein	0.633877
10764			CATMA2A20690	E2	1	AT2G22125			binding	0.635285
18296			CATMA3A41750	E1	1	AT3G48770			ATP binding / DNA binding	0.636855
13124			CATMA2A45030	E2	1	AT2G46600			calcium-binding protein, putative	0.637633
9250			CATMA2A00700	E1	1	AT2G01650			PUX2 (PLANT UBX DOMAIN-CONTAINING PROTEIN 2); nucleic acid binding / zinc ion binding	0.638936
29724			CATMA5A46820	E1	1	AT5G50870			UBC27 (ubiquitin-conjugating enzyme 26); ubiquitin-protein ligase	0.639037
15297			CATMA3A04980	E1	1	AT3G05940			unknown protein	0.640999
12367			CATMA2A37440	E1	1	AT2G39210			nodulin family protein	0.641178
23397			CATMA4A27380	M1	1	AT4G25690	AT4G25692		unknown protein, unknown protein	0.641751
30953			CATMA5A59330	E2	1	AT5G63790			ANAC102 (Arabidopsis NAC domain containing protein 102); transcription factor	0.641831
2165			CATMA1A10440	E1	1	AT1G11480			eukaryotic translation initiation factor-related	0.642809
27872			CATMA5A21580	VE1	1	AT5G24060			unknown protein	0.64284
15237			CATMA3A04450	E1	1	AT3G05420			ACBP4 (ACYL-COA BINDING PROTEIN 4, ACYL-COA-BINDING DOMAIN 4); acyl-CoA binding	0.643263
9428			CATMA2A02640	E2	1	AT2G03730			ACR5 (ACT Domain Repeat 5)	0.64797
1227			CATMA1A01300	E1	1	AT1G02310			glycosyl hydrolase family protein 5 / cellulase family protein / (1-4)-beta-mannan endohydrolase, putative	0.650293
28151			CATMA5A24910	E1	1	AT5G27520			mitochondrial substrate carrier family protein	0.651288
16479			CATMA3A17250	E1	1	AT3G17770			dihydroxyacetone kinase family protein	0.652418
30436			CATMA5A54045	E1	1	AT5G58290			RPT3 (root phototropism 3); ATPase	0.655922
27819			CATMA5A20950	E1	1	AT5G23450			ATLCBK1 (A. THALIANA LONG-CHAIN BASE (LCB) KINASE 1); diacylglycerol kinase	0.656231
16256			CATMA3A14960	E2	1	AT3G15540			IAA19 (indoleacetic acid-induced protein 19); transcription factor	0.657594
29174			CATMA5A40995	E2	1	AT5G45130			RHA1	0.657849
14907			CATMA3A01250	E1	1	AT3G02260			BIG (DARK OVER-EXPRESSION OF CAB 1); binding / ubiquitin-protein ligase/ zinc ion binding	0.657894
6084			CATMA1A57260	E1	1	AT1G67850			unknown protein	0.658599
4086			CATMA1A31680	E1	1	AT1G33420			PHD finger family protein	0.66055
23779			CATMA4A31130	M1	2	AT4G29510	AT4G29520		protein arginine N-methyltransferase, putative, unknown protein	0.662002
3172			CATMA1A21215	E1	1	AT1G22070			TGA3 (TGA1a-related gene 3); DNA binding / calmodulin binding / transcription factor	0.662456
26060			CATMA5A02270	E1	1	AT5G03160			DNAJ heat shock N-terminal domain-containing protein	0.663255
23569			CATMA4A29040	E1	1	AT4G27470			zinc finger (C3HC4-type RING finger) family protein	0.663663
1545			CATMA1A04400	E1	1	AT1G05500			C2 domain-containing protein	0.664477
22339			CATMA4A15420	E1	1	AT4G14960			TUA6 (tubulin alpha-6 chiain)	0.665905
4061			CATMA1A31360	E1	1	AT1G33050			unknown protein	0.66608
10919			CATMA2A22390	E2	1	AT2G24040			hydrophobic protein, putative / low temperature and salt responsive protein, putative	0.66698
5010			CATMA1A44825	E1	1	AT1G53750			RPT1A (regulatory particle triple-A 1A); ATPase	0.66747
10255			CATMA2A15920	E3	1	AT2G17190			ubiquitin family protein	0.670234
15747			CATMA3A09760	E2	1	AT3G10720			pectinesterase, putative	0.670576
28745			CATMA5A36235	M1	1	AT5G40580	AT5G40570		PBB2 (20S proteasome beta subunit B 2); peptidase, surfeit locus protein 2 family protein / SURF2 family protein	0.671423
12491			CATMA2A38610	E1	1	AT2G40330			Bet v I allergen family protein	0.674113
13470			CATMA2B22920	EI1	1	AT2G24590			splicing factor, putative	0.675485
17936			CATMA3A37420	E2	1	AT3G44510			unknown protein	0.677186
11136			CATMA2A24665	E1	1	AT2G26300			GPA1 (G PROTEIN ALPHA SUBUNIT 1); signal transducer	0.678959
26037			CATMA5A01970	E1	1	AT5G02880			UPL4 (ubiquitin-protein ligase 4)	0.679406
18880			CATMA3A47250	E1	1	AT3G54300			ATVAMP727 (Arabidopsis thaliana vesicle-associated membrane protein 727)	0.680066
6486			CATMA1A61160	E1	1	AT1G71950			identical protein binding / subtilase	0.682131
27885			CATMA5A21750	E1	1	AT5G24200			triacylglycerol lipase	0.684489
11618			CATMA2A29810	E1	1	AT2G31560			unknown protein	0.685296
28400			CATMA5A30990	E1	1	AT5G35690			unknown protein	0.685411
11055			CATMA2A23830	E2	1	AT2G25490			EBF1 (EIN3-BINDING F BOX PROTEIN 1); ubiquitin-protein ligase	0.686076
9206			CATMA2A00270	E1	1	AT2G01190			octicosapeptide/Phox/Bem1p (PB1) domain-containing protein	0.686774
9435			CATMA2A02700	E1	1	AT2G03810			18S pre-ribosomal assembly protein gar2-related	0.690683
28419			CATMA5A31300	E1	1	AT5G35910			3p-5p exonuclease domain-containing protein / helicase and RNase D C-terminal domain-containing protein / HRDC domain-containing protein	0.691614
18817			CATMA3A46610	M2	1	AT3G53670	AT3G53668		unknown protein, unknown protein	0.696619
4410			CATMA1A37630	E2	1	AT1G44130			nucellin protein, putative	0.697022
27531			CATMA5A17880	E3	1	AT5G19450			CDPK19 (CALCIUM-DEPENDENT PROTEIN KINASE 19); calcium- and calmodulin-dependent protein kinase/ kinase	0.699603
22391			CATMA4A16130	E1	1	AT4G15420			PRLI-interacting factor K	0.700602
24216			CATMA4A35800	E1	1	AT4G33980			unknown protein	0.704693
11330			CATMA2A26760	E1	1	AT2G28350			ARF10 (AUXIN RESPONSE FACTOR 10); miRNA binding / transcription factor	0.706603
24759			CATMA4A41020	E1	1	AT4G39670			unknown protein	0.707849
28665			CATMA5A35240	E1	1	AT5G39670			calcium-binding EF hand family protein	0.708283
9289			CATMA2A01080	E2	1	AT2G02020			proton-dependent oligopeptide transport (POT) family protein	0.709085
22247			CATMA4A14420	E1	1	AT4G14160			transport protein, putative	0.711902
27998			CATMA5A23070	M1	1	AT5G25350	AT5G25340		EBF2 (EIN3-BINDING F BOX PROTEIN 2), unknown protein	0.711994
3955			CATMA1A30210	E1	1	AT1G31940			unknown protein	0.712121
3330			CATMA1A22660	E1	1	AT1G23780			F-box family protein	0.714857
9417			CATMA2A02550	E1	1	AT2G03640			RNA binding	0.715927
12047			CATMA2A34120	E2	1	AT2G35930			U-box domain-containing protein	0.71703
3100			CATMA1A20440	E1	1	AT1G21380			VHS domain-containing protein / GAT domain-containing protein	0.718625
1524			CATMA1A04170	E2	1	AT1G05300			ZIP5 (ZINC TRANSPORTER 5 PRECURSOR); cation transporter	0.719568
27957			CATMA5A22560	E2	1	AT5G24870			zinc finger (C3HC4-type RING finger) family protein	0.724416
18603			CATMA3A44930	E2	1	AT3G52020			SCPL39 (serine carboxypeptidase-like 39); serine carboxypeptidase	0.726814
28525			CATMA5A33070	E1	1	AT5G37720			RNA and export factor-binding protein, putative	0.726815
9346			CATMA2A01705	E1	1	AT2G02800			APK2B (PROTEIN KINASE 2B); kinase	0.726984
9233			CATMA2A00515	E1	1	AT2G01470			STL2P (SEC12P-LIKE PROTEIN); nucleotide binding	0.7295
6868			CATMA1A65100	E1	1	AT1G75810			unknown protein	0.731199
27111			CATMA5A13200	V1	1	AT5G14930			SAG101 (SENESCENCE-ASSOCIATED GENE 101)	0.731716
19419			CATMA3A52920	E3	1	AT3G59900			(ARGOS); unknown protein	0.735956
16439			CATMA3A16840	E1	1	AT3G17410			serine/threonine protein kinase, putative	0.736007
4063			CATMA1A31380	E1	1	AT1G33060			ANAC014	0.73772
30428			CATMA5A53980	E1	1	AT5G58210			hydroxyproline-rich glycoprotein family protein	0.739851
3878			CATMA1A29200	E1	1	AT1G31010			single-stranded DNA binding	0.748005
15489			CATMA3A06940	E1	1	AT3G07680			emp24/gp25L/p24 family protein	0.748041
23952			CATMA4A32985	E1	1	AT4G31300			PBA1 (20S proteasome beta subunit A 1); peptidase	0.748693
18173			CATMA3A40490	E1	1	AT3G47480			calcium-binding EF hand family protein	0.749756
27927			CATMA5A22210	E2	1	AT5G24590			TIP (TCV-INTERACTING PROTEIN); transcription factor	0.753903
18523			CATMA3A44140	E1	1	AT3G51130			unknown protein	0.754065
3652			CATMA1A26393	E1	1	AT1G28200			FIP1 (FH INTERACTING PROTEIN 1)	0.755585
28680			CATMA5A35500	E1	1	AT5G39840			ATP-dependent RNA helicase, mitochondrial, putative	0.756672
4895			CATMA1A43570	E1	1	AT1G52540			protein kinase, putative	0.759946
5372			CATMA1A48655	E2	1	AT1G59610			ADL3 (ARABIDOPSIS DYNAMIN-LIKE 3)	0.764547
17033			CATMA3A23245	E1	1	AT3G23250			AtMYB15/AtY19/MYB15 (myb domain protein 15); DNA binding	0.767705
24416			CATMA4A37660	E1	1	AT4G36010			pathogenesis-related thaumatin family protein	0.768854
17264			CATMA3A25700	E1	1	AT3G25882			NIMIN-2 (NIM1-INTERACTING 2)	0.776844
12470			CATMA2A38380	E2	1	AT2G40140			CZF1/ZFAR1	0.777781
17106			CATMA3A23975	E1	1	AT3G24050			GATA transcription factor 1 (GATA-1)	0.781499
27951			CATMA5A22500	E1	1	AT5G24810			ABC1 family protein	0.782617
23580			CATMA4A29170	E1	1	AT4G27590			copper-binding protein-related	0.78359
11518			CATMA2A28790	V1	1	AT2G30550			lipase class 3 family protein	0.785501
10631			CATMA2A19360	E2	1	AT2G20800			NDB4 (NAD(P)H DEHYDROGENASE B4); NADH dehydrogenase	0.787456
24399			CATMA4A37505	E1	1	AT4G35860			ATGB2 (GTP-BINDING 2)	0.788831
6940			CATMA1A65800	E1	1	AT1G76600			unknown protein	0.789659
6298			CATMA1A59190	E1	1	AT1G69880			ATH8 (thioredoxin H-type 8); thiol-disulfide exchange intermediate	0.790336
7227			CATMA1A68650	EI2	1	AT1G79550			PGK (PHOSPHOGLYCERATE KINASE)	0.791494
21623			CATMA4A05430	E1	1	AT4G04860			Der1-like family protein / degradation in the ER-like family protein	0.791564
16157			CATMA3A13880	E2	1	AT3G14570			ATGSL04 (GLUCAN SYNTHASE-LIKE 4); 1,3-beta-glucan synthase/ transferase, transferring glycosyl groups	0.791589
2590			CATMA1A14980	E2	1	AT1G15920			CCR4-NOT transcription complex protein, putative	0.793448
28053			CATMA5A23675	E2	1	AT5G26030			ferrochelatase	0.795485
28659			CATMA5A35160	E2	1	AT5G39580			peroxidase	0.797807
29726			CATMA5A46840	E1	1	AT5G50900			armadillo/beta-catenin repeat family protein	0.798972
29996			CATMA5A49590	E1	1	AT5G53730			harpin-induced family protein / HIN1 family protein / harpin-responsive family protein	0.79965
15621			CATMA3A08315	E3	1	AT3G09440			heat shock cognate 70 kDa protein 3 (HSC70-3) (HSP70-3)	0.803149
11057			CATMA2A23860	E1	1	AT2G25520			phosphate translocator-related	0.805606
2514			CATMA1A14120	E1	1	AT1G15130			hydroxyproline-rich glycoprotein family protein	0.805759
27368			CATMA5A16060	E2	1	AT5G17760			AAA-type ATPase family protein	0.807194
30249			CATMA5A52160	E1	1	AT5G56350			pyruvate kinase, putative	0.807518
16216			CATMA3A14540	E1	1	AT3G15180			proteasome-related	0.810692
5444			CATMA1A49430	E1	1	AT1G60420			DC1 domain-containing protein	0.812391
27760			CATMA5A20350	E1	1	AT5G22850			aspartyl protease family protein	0.813542
28639			CATMA5A34920	E1	1	AT5G39320			UDP-glucose 6-dehydrogenase, putative	0.816398
19577			CATMA3A54720	E2	1	AT3G61580			delta-8 sphingolipid desaturase (SLD1)	0.822254
15755			CATMA3A09850	E1	1	AT3G10800			bZIP transcription factor family protein	0.823559
6970			CATMA1A66140	E1	1	AT1G76900			AtTLP1 (TUBBY LIKE PROTEIN 1); phosphoric diester hydrolase/ transcription factor	0.823731
19644			CATMA3A55410	E1	1	AT3G62260			protein phosphatase 2C, putative / PP2C, putative	0.824706
17937			CATMA3A37425	E2	1	AT3G44510			unknown protein	0.825432
23567			CATMA4A29020	E1	1	AT4G27450			unknown protein	0.830266
21261			CATMA4A01210	M1	1	AT4G01030	AT4G01026		pentatricopeptide (PPR) repeat-containing protein, unknown protein	0.833833
19304			CATMA3A51610	E1	1	AT3G58600			unknown protein	0.834249
27828			CATMA5A21060	E1	1	AT5G23540			26S proteasome regulatory subunit, putative	0.835607
27125			CATMA5A13370	E2	1	AT5G15090			porin, putative / voltage-dependent anion-selective channel protein, putative	0.838317
15775			CATMA3A10050	E1	1	AT3G10985			wound-responsive protein-related	0.842546
12329			CATMA2A37060	E1	1	AT2G38790			unknown protein	0.842806
6370			CATMA1A59870	E1	1	AT1G70590			F-box family protein	0.843324
10203			CATMA2A15360	E3	1	AT2G16640			ATTOC132/TOC132 (MULTIMERIC TRANSLOCON COMPLEX IN THE OUTER ENVELOPE MEMBRANE 132); transmembrane receptor	0.844425
22282			CATMA4A14800	E1	1	AT4G14430			enoyl-CoA hydratase/isomerase family protein	0.845236
26954			CATMA5A11590	M1	1	AT5G13390	AT5G13400		NEF1 (NO EXINE FORMATION 1), proton-dependent oligopeptide transport (POT) family protein	0.84602
4304			CATMA1A35155	E3	1	AT1G37130			NIA2 (NITRATE REDUCTASE 2)	0.84655
4881			CATMA1A43380	E1	1	AT1G52320			unknown protein	0.851264
5629			CATMA1A51910	E2	1	AT1G62770			invertase/pectin methylesterase inhibitor family protein	0.85509
19072			CATMA3A49125	E2	1	AT3G56170			CAN (CA-2+ DEPENDENT NUCLEASE); nuclease	0.860549
15348			CATMA3A05500	EI1	1	AT3G06420			ATG8H (AUTOPHAGY 8H); microtubule binding	0.865388
12036			CATMA2A33980	E1	1	AT2G35800			mitochondrial substrate carrier family protein	0.873936
2586			CATMA1A14920	E1	1	AT1G15870			mitochondrial glycoprotein family protein / MAM33 family protein	0.87447
9615			CATMA2A05200	E1	1	AT2G06530			SNF7 family protein	0.875562
23395			CATMA4A27360	M1	1	AT4G25672	AT4G25670		unknown protein, unknown protein	0.877649
18685			CATMA3A45776	M1	1	AT3G52860	AT3G52850		unknown protein, ATELP1 (VACUOLAR SORTING RECEPTOR HOMOLOG)	0.880485
13067			CATMA2A44420	EV1	1	AT2G46020			ATBRM/CHR2 (ARABIDOPSIS THALIANA BRAHMA); ATP binding / DNA binding / helicase/ transcription regulator	0.88065
27162			CATMA5A13740	E2	1	AT5G15490			UDP-glucose 6-dehydrogenase, putative	0.882258
23866			CATMA4A32040	E2	1	AT4G30430			TET9 (TETRASPANIN9)	0.892599
29026			CATMA5A39310	E1	1	AT5G43450			2-oxoglutarate-dependent dioxygenase, putative	0.893095
5832			CATMA1A54300	E1	1	AT1G65020			unknown protein	0.893443
5638			CATMA1A51980	M1	1	AT1G62850	AT1G62840		translation release factor, unknown protein	0.893535
19670			CATMA3A55770	E1	1	AT3G62600			DNAJ heat shock family protein	0.897135
24128			CATMA4A34810	E2	1	AT4G33070			pyruvate decarboxylase, putative	0.898803
19582			CATMA3A54760	E1	1	AT3G61630			CRF6 (CYTOKININ RESPONSE FACTOR 6); DNA binding / transcription factor	0.902609
6594			CATMA1A62260	E1	1	AT1G73030			SNF7 family protein	0.905724
6890			CATMA1A65300	E1	1	AT1G76070			unknown protein	0.909403
23448			CATMA4A27720	E2	1	AT4G26200			ACS7 (1-Amino-cyclopropane-1-carboxylate synthase 7); 1-aminocyclopropane-1-carboxylate synthase	0.910421
23865			CATMA4A32030	M1	1	AT4G30420	AT4G30430		nodulin MtN21 family protein, TET9 (TETRASPANIN9)	0.911015
30176			CATMA5A51350	E1	1	AT5G55600			agenet domain-containing protein / bromo-adjacent homology (BAH) domain-containing protein	0.911809
12287			CATMA2A36640	E1	1	AT2G38340			AP2 domain-containing transcription factor, putative (DRE2B)	0.91241
22623			CATMA4A18555	EI2	1	AT4G17530			RAB1C; GTP binding	0.918607
23190			CATMA4A25480	E1	1	AT4G23630			BTI1 (VIRB2-INTERACTING PROTEIN 1)	0.922614
23844			CATMA4A31830	E1	1	AT4G30200			unknown protein	0.93257
26001			CATMA5A01580	E1	1	AT5G02500			HSC70-1 (heat shock cognate 70 kDa protein 1); ATP binding	0.933445
10903			CATMA2A22170	E1	1	AT2G23810			TET8 (TETRASPANIN8)	0.934699
24215			CATMA4A35790	E1	1	AT4G33970			leucine-rich repeat family protein / extensin family protein	0.935825
15779			CATMA3A10085	E1	1	AT3G11020			DREB2B (DRE-binding protein 2B); DNA binding / transcription factor/ transcriptional activator	0.93909
12138			CATMA2A35150	E1	1	AT2G36880			MAT3 (METHIONINE ADENOSYLTRANSFERASE 3); methionine adenosyltransferase	0.940347
6353			CATMA1A59710	E2	1	AT1G70440			SRO3 (SIMILAR TO RCD ONE 3); NAD+ ADP-ribosyltransferase	0.941455
22076			CATMA4A12240	E1	1	AT4G12120			SEC1B; protein transporter	0.941717
17508			CATMA3A28460	E2	1	AT3G28580			AAA-type ATPase family protein	0.942557
29371			CATMA5A43190	E1	1	AT5G47200			AtRABD2b/AtRab1A (Arabidopsis Rab GTPase homolog D2b); GTP binding	0.945323
26834			CATMA5A10320	E1	1	AT5G11560			catalytic	0.945467
18624			CATMA3A45130	E1	1	AT3G52190			PHF1 (PHOSPHATE TRANSPORTER TRAFFIC FACILITATOR1); nucleotide binding	0.948589
30988			CATMA5A59590	E2	1	AT5G64120			peroxidase, putative	0.953653
11480			CATMA2A28440	E1	1	AT2G30140			UDP-glucoronosyl/UDP-glucosyl transferase family protein	0.954621
27606			CATMA5A18670	E1	1	AT5G20230			ATBCB (ARABIDOPSIS BLUE-COPPER-BINDING PROTEIN); copper ion binding	0.958949
11233			CATMA2A25640	E1	1	AT2G27260			unknown protein	0.966149
19029			CATMA3A48710	E1	1	AT3G55730			MYB109 (myb domain protein 109); DNA binding / transcription factor	0.96936
15713			CATMA3A09410	E1	1	AT3G10410			SCPL49 (serine carboxypeptidase-like 49); serine carboxypeptidase	0.978309
4687			CATMA1A40990	IE2	1	AT1G49900			zinc finger (C2H2 type) family protein	0.979866
6021			CATMA1A56680	E1	1	AT1G67360			rubber elongation factor (REF) family protein	0.983013
4046			CATMA1A31170	E1	1	AT1G32870			ANAC013 (Arabidopsis NAC domain containing protein 13); transcription factor	0.984818
12612			CATMA2A39895	M1	1	AT2G41500	AT2G41490		WD-40 repeat family protein / small nuclear ribonucleoprotein Prp4p-related, GPT (UDP-GLCNAC%3ADOLICHOL+PHOSPHATE+GLCNAC-1-P+TRANSFERASE); UDP-N-acetylglucosamine-dolichyl-phosphate N-acetylglucosaminephosphotransferase	0.990089
12568			CATMA2A39435	E3	1	AT2G41090			calmodulin-like calcium-binding protein, 22 kDa (CaBP-22)	0.990565
5346			CATMA1A48493	E1	1	AT1G58340			ZF14; transporter	0.995189
12647			CATMA2A40270	E1	1	AT2G41870			remorin family protein	0.997297
23745			CATMA4A30810	EI2	1	AT4G29160			SNF7 family protein	0.998686
27356			CATMA5A15930	M1	1	AT5G17630	AT5G17640		glucose-6-phosphate/phosphate translocator, putative, unknown protein	0.999607
17558			CATMA3A29060	E1	1	AT3G29034			unknown protein	1.00315
27071			CATMA5A12740	E1	1	AT5G14500			aldose 1-epimerase family protein	1.0109
19240			CATMA3A50890	E2	1	AT3G57880			C2 domain-containing protein	1.02019
17038			CATMA3A23280	E1	1	AT3G23280			zinc finger (C3HC4-type RING finger) family protein / ankyrin repeat family protein	1.02103
7329			CATMA1A69640	E1	1	AT1G80460			NHO1 (NONHOST RESISTANCE TO P. S. PHASEOLICOLA 1); carbohydrate kinase	1.03783
3986			CATMA1A30580	E2	1	AT1G32230			RCD1 (RADICAL-INDUCED CELL DEATH1)	1.04261
18507			CATMA3A43980	E2	1	AT3G50970			LTI30/XERO2 (LOW TEMPERATURE-INDUCED 30)	1.04398
11880			CATMA2A32380	E2	1	AT2G34250			protein translocase	1.04668
18694			CATMA3A45870	E1	1	AT3G52930			fructose-bisphosphate aldolase, putative	1.05259
12101			CATMA2A34710	E1	1	AT2G36460			fructose-bisphosphate aldolase, putative	1.05827
15856			CATMA3A10755	E1	1	AT3G11820			SYP121 (syntaxin 121); t-SNARE	1.05829
15062			CATMA3A02556	E2	1	AT3G03640			GLUC (Beta-glucosidase homolog); hydrolase, hydrolyzing O-glycosyl compounds	1.05856
23389			CATMA4A27300	E1	1	AT4G25610			zinc finger (C2H2 type) family protein	1.05894
26119			CATMA5A02900	E1	1	AT5G03720			AT-HSFA3 (Arabidopsis thaliana heat shock transcription factor A3); DNA binding / transcription factor	1.05949
22272			CATMA4A14700	E2	1	AT4G14365			zinc finger (C3HC4-type RING finger) family protein / ankyrin repeat family protein	1.05973
4540			CATMA1A39380	E1	1	AT1G48300			unknown protein	1.06144
30984			CATMA5A59570	E1	1	AT5G64090			unknown protein	1.06204
11020			CATMA2A23430	E1	1	AT2G25110			MIR domain-containing protein	1.06271
4050			CATMA1A31210	E1	1	AT1G32920			unknown protein	1.06388
16108			CATMA3A13320	E1	1	AT3G14080			small nuclear ribonucleoprotein, putative / snRNP, putative / Sm protein, putative	1.06641
15064			CATMA3A02570	EI1	1	AT3G03660			DNA binding / transcription factor	1.07336
27542			CATMA5A17990	E1	1	AT5G19550			ASP2 (ASPARTATE AMINOTRANSFERASE 2)	1.08257
2787			CATMA1A16960	E1	1	AT1G17960			threonyl-tRNA synthetase, putative / threonine--tRNA ligase, putative	1.08409
24412			CATMA4A37620	EI2	1	AT4G35985			senescence/dehydration-associated protein-related	1.0927
18221			CATMA3A41120	E1	1	AT3G48090			EDS1 (ENHANCED DISEASE SUSCEPTIBILITY 1); signal transducer/ triacylglycerol lipase	1.09668
6294			CATMA1A59160	E1	1	AT1G69840			band 7 family protein	1.1196
12366			CATMA2A37430	E1	1	AT2G39200			MLO12 (MILDEW RESISTANCE LOCUS O 12); calmodulin binding	1.12258
30307			CATMA5A52776	E1	1	AT5G57030			LUT2 (LUTEIN DEFICIENT 2); lycopene epsilon cyclase	1.13036
27830			CATMA5A21090	E2	1	AT5G23575			transmembrane protein, putative	1.13045
1140			CATMA1A00465	E1	1	AT1G01480			ACS2 (1-Amino-cyclopropane-1-carboxylate synthase 2)	1.13075
16395			CATMA3A16380	E1	1	AT3G16990			TENA/THI-4 family protein	1.13609
30412			CATMA5A53830	M1	1	AT5G58060	AT5G58070		YKT61 (similar to yeast SNARE YKT6 1), lipocalin, putative	1.13816
21225			CATMA4A00810	M1	1	AT4G00752	AT4G00750		UBX domain-containing protein, dehydration-responsive family protein	1.13961
30041			CATMA5A50126	V3	1	AT5G54206			pseudogene	1.13964
22046			CATMA4A11960	E2	1	AT4G11800			calcineurin-like phosphoesterase family protein	1.14004
12164			CATMA2A35400	E1	1	AT2G37110			unknown protein	1.145
24585			CATMA4A39420	E1	1	AT4G37910			MTHSC70-1 (mitochondrial heat shock protein 70-1); ATP binding / unfolded protein binding	1.14868
10400			CATMA2A17330	M3	1	AT2G18680	AT2G18670		unknown protein, zinc finger (C3HC4-type RING finger) family protein	1.15444
16036			CATMA3A12610	E1	1	AT3G13460			ECT2	1.15912
15680			CATMA3A08930	E1	1	AT3G10040			transcription factor	1.16692
26906			CATMA5A11075	E1	1	AT5G12840			HAP2A (EMBRYO DEFECTIVE 2220); transcription factor	1.17629
9368			CATMA2A02030	E1	1	AT2G03120			signal peptide peptidase family protein	1.17893
5243			CATMA1A47413	E1	1	AT1G56330			SAR1 (SECRETION-ASSOCIATED RAS); GTP binding	1.19105
14929			CATMA3A01425	M2	1	AT3G02470	AT3G02468		SAMDC (S-ADENOSYLMETHIONINE DECARBOXYLASE), unknown protein	1.19167
11772			CATMA2A31295	E2	1	AT2G33120			SAR1 (SYNAPTOBREVIN-RELATED PROTEIN 1)	1.19742
15768			CATMA3A09980	E2	1	AT3G10930			unknown protein	1.21764
4255			CATMA1A34280	E1	1	AT1G36180			unknown protein	1.2466
24227			CATMA4A35905	E1	1	AT4G34110			PAB2 (POLY(A)-BINDING PROTEIN 2); RNA binding	1.25473
6522			CATMA1A61530	E1	2	AT1G72280			AERO1 (ARABIDOPSIS ENDOPLASMIC RETICULUM OXIDOREDUCTINS 1)	1.2609
26938			CATMA5A11410	E1	1	AT5G13200			GRAM domain-containing protein / ABA-responsive protein-related	1.27031
26377			CATMA5A05580	E1	1	AT5G06370			NC domain-containing protein	1.28276
3394			CATMA1A23400	E1	1	AT1G24460			myosin-related	1.28999
17910			CATMA3A37080	E2	1	AT3G44190			pyridine nucleotide-disulphide oxidoreductase family protein	1.29496
10314			CATMA2A16500	E1	2	AT2G17840			ERD7 (EARLY-RESPONSIVE TO DEHYDRATION 7)	1.29619
31078			CATMA5A60426	E1	1	AT5G65020			ANNAT2 (ANNEXIN ARABIDOPSIS 2); calcium ion binding / calcium-dependent phospholipid binding	1.3442
4154			CATMA1A32530	E2	1	AT1G34220			unknown protein	1.34882
25929			CATMA5A00800	V1	1	AT5G01750			unknown protein	1.35126
23244			CATMA4A25920	E2	1	AT4G24190			SHD (SHEPHERD); ATP binding	1.35882
4889			CATMA1A43480	E1	1	AT1G52420			glycosyl transferase family 1 protein	1.3615
26748			CATMA5A09430	M1	1	AT5G10695	AT5G10700		unknown protein, protein tyrosine phosphatase	1.36366
11442			CATMA2A28040	E1	1	AT2G29650			inorganic phosphate transporter, putative	1.36375
2211			CATMA1A10900	E1	1	AT1G11890			SEC22 (secretion 22); transporter	1.38399
1715			CATMA1A06310	E2	1	AT1G07260			UDP-glucoronosyl/UDP-glucosyl transferase family protein	1.38931
6200			CATMA1A58235	E1	1	AT1G68840			RAV2 (REGULATOR OF THE ATPASE OF THE VACUOLAR MEMBRANE); DNA binding / transcription factor	1.38943
30580			CATMA5A55595	E2	1	AT5G59820			RHL41 (RESPONSIVE TO HIGH LIGHT 41); nucleic acid binding / transcription factor/ zinc ion binding	1.39488
22804			CATMA4A20400	E2	1	AT4G19200			proline-rich family protein	1.41403
23549			CATMA4A28870	E1	1	AT4G27290			S-locus protein kinase, putative	1.43093
18510			CATMA3A44010	E1	1	AT3G51000			epoxide hydrolase, putative	1.43473
1139			CATMA1A00460	E2	1	AT1G01470			LEA14 (LATE EMBRYOGENESIS ABUNDANT 14)	1.43689
18848			CATMA3A46950	E2	1	AT3G53990			universal stress protein (USP) family protein	1.44044
27211			CATMA5A14290	E1	1	AT5G16010			3-oxo-5-alpha-steroid 4-dehydrogenase family protein / steroid 5-alpha-reductase family protein	1.45266
22281			CATMA4A14790	E1	1	AT4G14420			lesion inducing protein-related	1.46003
29989			CATMA5A49490	M2	1	AT5G53590	AT5G53588		auxin-responsive family protein, unknown protein	1.46326
4963			CATMA1A44290	E2	1	AT1G53280			DJ-1 family protein	1.47793
27325			CATMA5A15595	E1	1	AT5G17330			GAD (Glutamate decarboxylase 1); calmodulin binding	1.48779
22962			CATMA4A22770	M1	1	AT4G21180	AT4G21190		DNAJ heat shock N-terminal domain-containing protein / sec63 domain-containing protein, EMB1417 (EMBRYO DEFECTIVE 1417)	1.50186
26373			CATMA5A05530	E2	1	AT5G06320			NHL3 (NDR1/HIN1-like 3)	1.5326
18503			CATMA3A43940	E1	1	AT3G50930			AAA-type ATPase family protein	1.54184
3114			CATMA1A20570	VE1	1	AT1G21520			unknown protein	1.55579
19373			CATMA3A52390	E1	1	AT3G59350			kinase	1.57593
30029			CATMA5A50040	E1	1	AT5G54100			band 7 family protein	1.57701
3141			CATMA1A20840	E1	0	AT1G21750			ATPDIL1-1 (PDI-LIKE 1-1); protein disulfide isomerase	1.59686
22120			CATMA4A12860	E1	1	AT4G12720			AtNUDT7 (ARABIDOPSIS THALIANA NUDIX HYDROLASE HOMOLOG 7); hydrolase	1.60058
5229			CATMA1A47270	E1	1	AT1G56170			HAP5B (Heme activator protein (yeast) homolog 5B)	1.61593
12289			CATMA2A36650	E2	1	AT2G38360			prenylated rab acceptor (PRA1) family protein	1.61735
31212			CATMA5A61710	E1	1	AT5G66360			ribosomal RNA adenine dimethylase family protein	1.64004
16460			CATMA3A17040	E1	1	AT3G17611			rhomboid family protein / zinc finger protein-related	1.65811
24085			CATMA4A34400	E1	1	AT4G32670			protein binding / zinc ion binding	1.67419
13111			CATMA2A44900	E1	1	AT2G46500			phosphatidylinositol 3- and 4-kinase family protein / ubiquitin family protein	1.71275
3020			CATMA1A19450	E2	1	AT1G20440			COR47 (cold regulated 47)	1.75228
22541			CATMA4A17600	EI1	1	AT4G16660			heat shock protein 70, putative / HSP70, putative	1.75466
11646			CATMA2A30110	IE2	1	AT2G31865			poly (ADP-ribose) glycohydrolase (PARG) family protein	1.81254
12300			CATMA2A36760	E1	1	AT2G38470			WRKY33 (WRKY DNA-binding protein 33); transcription factor	1.85141
18849			CATMA3A46960	E1	1	AT3G54000			unknown protein	1.85227
1487			CATMA1A03810	E1	1	AT1G04980			ATPDIL2-2 (PDI-LIKE 2-2); thiol-disulfide exchange intermediate	1.86965
19386			CATMA3A52530	E2	1	AT3G59500			integral membrane HRF1 family protein	1.87006
6901			CATMA1A65395	E2	1	AT1G76180			ERD14 (EARLY RESPONSE TO DEHYDRATION 14)	1.87471
7292			CATMA1A69290	E1	1	AT1G80110			ATPP2-B11	1.88001
30105			CATMA5A50670	E2	1	AT5G54860			integral membrane transporter family protein	1.90324
10350			CATMA2A16860	EV1	1	AT2G18193			AAA-type ATPase family protein	1.91518
15533			CATMA3A07410	E1	1	AT3G08590			2,3-biphosphoglycerate-independent phosphoglycerate mutase, putative / phosphoglyceromutase, putative	1.9339
23821			CATMA4A31610	E1	1	AT4G29960			unknown protein	1.93679
23296			CATMA4A26400	E1	1	AT4G24690			ubiquitin-associated (UBA)/TS-N domain-containing protein / octicosapeptide/Phox/Bemp1 (PB1) domain-containing protein	1.93714
3115			CATMA1A20580	V1	1	AT1G21525			pseudogene	1.97117
13247			CATMA2A46200	E1	1	AT2G47770			benzodiazepine receptor-related	1.99282
5568			CATMA1A51060	E2	1	AT1G62020			coatomer protein complex, subunit alpha, putative	1.99512
12492			CATMA2A38620	E1	1	AT2G40340			AP2 domain-containing transcription factor, putative (DRE2B)	2.01498
21406			CATMA4A02835	E3	1	AT4G02520			ATGSTF2 (Arabidopsis thaliana Glutathione S-transferase (class phi) 2); glutathione transferase	2.03349
7162			CATMA1A68035	M2	1	AT1G78920	AT1G78922		AVP2 (ARABIDOPSIS VACUOLAR H+-PYROPHOSPHATASE 2), unknown protein	2.03447
30760			CATMA5A57390	E1	1	AT5G61790			calnexin 1 (CNX1)	2.04216
27755			CATMA5A20300	E1	1	AT5G22800			aminoacyl-tRNA synthetase family protein	2.05708
11450			CATMA2A28100	E1	1	AT2G29740			UDP-glucoronosyl/UDP-glucosyl transferase family protein	2.05953
16396			CATMA3A16390	E1	1	AT3G17000			UBC32 (ubiquitin-conjugating enzyme 31); ubiquitin-protein ligase	2.06044
27926			CATMA5A22200	E1	1	AT5G24590			TIP (TCV-INTERACTING PROTEIN); transcription factor	2.06427
12337			CATMA2A37130	E2	1	AT2G38870			protease inhibitor, putative	2.07787
12547			CATMA2A39210	M1	1	AT2G40890	AT2G40880		CYP98A3 (cytochrome P450, family 98, subfamily A, polypeptide 3); p-coumarate 3-hydroxylase, FL3-27; cysteine protease inhibitor	2.07895
21894			CATMA4A10150	E1	2	AT4G10090			unknown protein	2.08546
13213			CATMA2A45920	M1	1	AT2G47480	AT2G47470		unknown protein, ATPDIL2-1/MEE30/UNE5 (PDI-LIKE 2-1, maternal effect embryo arrest 30, unfertilized embryo sac 5)	2.09184
29365			CATMA5A43120	E2	1	AT5G47130			Bax inhibitor-1 family / BI-1 family	2.11475
17926			CATMA3A37250	E1	1	AT3G44340			CEF (CLONE EIGHTY-FOUR); transporter	2.14824
12080			CATMA2A34490	E1	1	AT2G36300			integral membrane Yip1 family protein	2.16846
29202			CATMA5A41300	E1	1	AT5G45350			proline-rich family protein	2.19579
11750			CATMA2A31130	E1	1	AT2G32920			ATPDIL2-3 (PDI-LIKE 2-3); protein disulfide isomerase	2.24947
9431			CATMA2A02665	E1	1	AT2G03760			ST (steroid sulfotransferase); sulfotransferase	2.25256
5835			CATMA1A54330	E1	1	AT1G65040			protein binding / zinc ion binding	2.26014
27032			CATMA5A12330	E1	1	AT5G14105			unknown protein	2.28053
27009			CATMA5A12110	E2	1	AT5G13880			unknown protein	2.29063
27950			CATMA5A22490	M1	1	AT5G24810	AT5G24800		ABC1 family protein, BZO2H2 (basic leucine zipper O2 homolog 2); DNA binding / transcription factor	2.29317
23323			CATMA4A26645	E1	1	AT4G24960			ATHVA22D (Arabidopsis thaliana HVA22 homologue D)	2.29522
26478			CATMA5A06560	E1	1	AT5G07340			calnexin, putative	2.32556
23759			CATMA4A30970	E1	1	AT4G29330			Der1-like family protein / degradation in the ER-like family protein	2.3333
28344			CATMA5A30190	E1	1	AT5G35080			unknown protein	2.34064
29364			CATMA5A43115	E3	1	AT5G47120			ATBI-1 (ARABIDOPSIS BAX INHIBITOR 1)	2.36422
28881			CATMA5A37745	E3	1	AT5G42020			BIP (LUMINAL BINDING PROTEIN); ATP binding	2.37886
18368			CATMA3A42560	E1	1	AT3G49530			ANAC062 (Arabidopsis NAC domain containing protein 62); transcription factor	2.42702
16942			CATMA3A22365	E1	1	AT3G22370			AOX1A (alternative oxidase 1A); alternative oxidase	2.43453
19027			CATMA3A48680	E2	1	AT3G55700			UDP-glucoronosyl/UDP-glucosyl transferase family protein	2.43876
28883			CATMA5A37770	E1	1	AT5G42050			unknown protein	2.54961
16245			CATMA3A14850	E1	1	AT3G15430			regulator of chromosome condensation (RCC1) family protein	2.58094
2351			CATMA1A12340	M1	1	AT1G13330	AT1G13340		unknown protein, unknown protein	2.59046
16298			CATMA3A15390	I2	1	AT3G15980			coatomer protein complex, subunit beta 2 (beta prime), putative	2.68139
1903			CATMA1A07900	E2	1	AT1G09080			luminal binding protein 3 (BiP-3) (BP3)	2.69261
27826			CATMA5A21040	E1	1	AT5G23530			unknown protein	2.71316
10725			CATMA2A20300	E1	1	AT2G21640			unknown protein	2.71405
18601			CATMA3A44880	E1	1	AT3G51980			binding	2.73815
15246			CATMA3A04540	E1	1	AT3G05500			rubber elongation factor (REF) family protein	2.95594
17474			CATMA3A28035	E2	1	AT3G28210			PMZ; zinc ion binding	3.13486
4331			CATMA1A36330	E1	1	AT1G42990			ATBZIP60 (BASIC REGION/LEUCINE ZIPPER MOTIF 60); DNA binding / transcription factor	3.23318
1913			CATMA1A08010	VE1	1	AT1G09180			ATSAR1/ATSARA1A (ARABIDOPSIS THALIANA SECRETION-ASSOCIATED RAS SUPER FAMILY 1); GTP binding	3.58324
24282			CATMA4A36470	E1	1	AT4G34630			unknown protein	3.78446
15574			CATMA3A07810	E1	1	AT3G08970			DNAJ heat shock N-terminal domain-containing protein	3.966
2870			CATMA1A17870	E2	1	AT1G18830			transducin family protein / WD-40 repeat family protein	3.9779
6358			CATMA1A59760	E1	1	AT1G70490			ADP-ribosylation factor, putative	4.05581
5265			CATMA1A47670	E1	1	AT1G56580			unknown protein	4.41219

## Sheet: S1B (U73122-altered)
intensity						p_value														release	1_4_14	1_4_14
7	10		13				1e-08	0.05												repet	repetbio	repetbio
									1											Project nb	au13-01	au13-01
																				Title	PI-PLC	PI-PLC
logRatio																				Sample type	Cell	Cell
																				R sample	U73122	U73343
	-2.5		-1.5	-1			1	1.5	2.5											G sample	U73343	control
ID	ID v6	v6.1	v5	v2.3	v2.2	Spec	PCR_Result	At1v5	At2	At3	fonctionv5	Mol FoGO	BioProcGO	Subcellloc	URGV ann1	CATv6	Catv5	Cat2	Nb GST	miRtarget	Rat	Rat
CATMA1A43260	CATMA1OA43260R1	6416	4867	3684	3686	E1	1	AT1G52190			proton-dependent oligopeptide transport (POT) family protein	oligopeptide transport	transporter activity	No targeting		OA	C	.	2		-2.90402	-0.0309084
CATMA2C47228	CATMA2OC47228F1	25375	13859	29875	29875	E2	1	AT2G16580			auxin-responsive protein, putative	response to auxin stimulus	molecular function unknown	mitochondria		OC	C	.			-2.89639	0.37608
CATMA1A43810	CATMA1OA43810F1	6493	4915	3732	3734	E1	1	AT1G52750			hydrolase, alpha/beta fold family protein	biological process unknown	catalytic activity	mitochondria		OA	C	.			-2.71632	-0.121381
CATMA3A25590	CATMA3OA25590R1	34754	17257	13023	13025	E1	1	AT3G25790			myb family transcription factor	regulation of transcription	DNA binding	No targeting		OA	C	.			-2.62541	0.316518
CATMA4A23690	CATMA4OA23690R1	48362	23043	17351	17353	E2	1	AT4G22010			SKS4 (SKU5 Similar 4); copper ion binding / oxidoreductase	biological process unknown	copper ion binding	endo. retic.		OA	C	.			-2.57179	-0.062854
CATMA1A64950	CATMA1OA64950F1	9739	6855	5617	5619	E1	1	AT1G75640			leucine-rich repeat family protein / protein kinase family protein	protein amino acid phosphorylation	protein kinase activity	endo. retic.		OA	C	.			-2.55456	0.695037
CATMA4A20610	CATMA4OA20610F1	47981	22817	17132	17134	E1	1	AT4G19430			unknown protein	biological process unknown	molecular function unknown	mitochondria		OA	C	.			-2.54787	-0.265035
CATMA1A14600	CATMA1OA14600F1	2533	2558	1435	1437	E1	1	AT1G15580			IAA5 (indoleacetic acid-induced protein 5); transcription factor	regulation of transcription	transcription factor activity	No targeting		OA	C	.			-2.54506	0.83779
CATMA4C42086	CATMA4OC42086F1	51589	24922	32397	32397	IE2	1	AT4G03380			unknown protein	biological process unknown	molecular function unknown	endo. retic.		OC	C	.	2		-2.53063	0.286615
CATMA1A57610	CATMA1OA57610R1	8510	6137	4912	4914	E1	1	AT1G68238			unknown protein	biological process unknown	molecular function unknown	No targeting	AT1E59250	OA	C	.			-2.49981	0.213695
CATMA2B27340	CATMA2OB27340F1	24961	13501	10461	10463	EI1	1	AT2G28950			ATEXPA6 (ARABIDOPSIS THALIANA EXPANSIN A6)	cellulose and pectin-containing cell wall organization and biogenesis	molecular function unknown	endo. retic.		OB	C	.	2		-2.49622	0.243948
CATMA4A37973	CATMA4OA37973F1	50821	24442	18736	18738	E1	1	AT4G36360			BGAL3 (beta-galactosidase 3); beta-galactosidase	carbohydrate metabolic process	catalytic activity	endo. retic.		OA	C	.			-2.48847	0.314045
CATMA1A07150	CATMA1OA07150F1	1239	1811	712	714	E1	1	AT1G08165			unknown protein	vesicle docking during exocytosis	calcium ion binding	No targeting	AT1E07780	OA	C	.			-2.48802	0.31285
empty	CATMA1ON92048F1	14897	36044	36044	36044											ON					-2.45878	0.506482
CATMA5A62650	CATMA5OA62650F1	65941	31302	24498	24500	E1	1	AT5G67200			leucine-rich repeat transmembrane protein kinase, putative	protein amino acid phosphorylation	protein kinase activity	endo. retic.		OA	C	.			-2.43301	0.125884
CATMA5A58780	CATMA5OA58780F1	65203	30898	24097	24099	E2	1	AT5G63180			pectate lyase family protein	biological process unknown	lyase activity	plastid		OA	C	.			-2.42683	0.586993
CATMA5A22520	CATMA5OA22520R1	60220	27953	21219	21221	E1	1	AT5G24820			aspartyl protease family protein	proteolysis	aspartic-type endopeptidase activity	endo. retic.		OA	C	.			-2.40938	0.732434
CATMA5A47480	CATMA5OA47480F1	63277	29787	23006	23008	E1	1	AT5G51550			phosphate-responsive 1 family protein	biological process unknown	molecular function unknown	endo. retic.		OA	C	.			-2.40662	0.12293
CATMA5A61810	CATMA5OA61810F1	65791	31222	24418	24420	E1	1	AT5G66460			(1-4)-beta-mannan endohydrolase, putative	carbohydrate metabolic process	catalytic activity	endo. retic.		OA	C	.			-2.39911	0.374425
CATMA5C64465	CATMA5OC64465R1	66714	31823	33874	33874	E2	1	AT5G26670			pectinacetylesterase, putative	nucleobase, nucleoside, nucleotide and nucleic acid metabolic process	carboxylesterase activity	endo. retic.		OC	C	.			-2.39716	0.249839
empty	CATMA4ON94277F1	54993	43339	43339	43339											ON					-2.39511	-0.00117809
CATMA4A12530	CATMA4OA12530F1	46759	22097	16426	16428	E2	1	AT4G12420			SKU5 (skewed 5); copper ion binding	biological process unknown	copper ion binding	endo. retic.		OA	C	.			-2.39098	0.0338201
CATMA1A15076	CATMA1OA15076F1	2619	2608	1484	1486	E1	1	AT1G16070			AtTLP8 (TUBBY LIKE PROTEIN 8)	regulation of transcription	transcription factor activity	No targeting		OA	C	.			-2.38267	0.802053
CATMA4C42561	CATMA4OC42561R1	52236	25407	32882	32882	E1	1	AT4G30420			nodulin MtN21 family protein	biological process unknown	molecular function unknown	endo. retic.		OC	C	.	2		-2.36989	0.912849
CATMA5A23485	CATMA5OA23485F1	60353	28037	21300	21302	E1	1	AT5G25810			TNY (TINY); DNA binding / transcription factor	regulation of transcription, DNA-dependent	DNA binding	nucleus		OA	C	.			-2.36464	0.482775
CATMA5A57810	CATMA5OA57810F1	65041	30805	24005	24007	E2	1	AT5G62220			exostosin family protein	intracellular protein transport	catalytic activity	plastid		OA	C	.			-2.35816	0.113881
CATMA1A64830	CATMA1OA64830F1	9717	6844	5606	5608	E1	1	AT1G75500			nodulin MtN21 family protein	biological process unknown	molecular function unknown	No targeting		OA	C	.			-2.35708	0.0113366
CATMA4A15260	CATMA4OA15260F1	47157	22321	16647	16649	E1	1	AT4G14770			tesmin/TSO1-like CXC domain-containing protein	regulation of transcription	transcription factor activity	plastid		OA	C	.			-2.34136	0.0532236
CATMA3A17130	CATMA3OA17130F1	33405	16467	12248	12250	E2	1	AT3G17680			unknown protein	biological process unknown	molecular function unknown	No targeting		OA	C	.			-2.3211	0.855332
CATMA4A40730	CATMA4OA40730R1	51314	24728	19018	19020	E1	3	AT4G39320			microtubule-associated protein-related	biological process unknown	molecular function unknown	No targeting		OA	C	.			-2.29378	-0.100309
CATMA1A08310	CATMA1OA08310R1	1452	1951	837	839	E1	1	AT1G09460			glucan endo-1,3-beta-glucosidase-related	protein amino acid phosphorylation	protein kinase activity	endo. retic.		OA	C	.			-2.28863	-0.362554
CATMA1A02680	CATMA1OA02680F1	483	1368	273	275	E1	1	AT1G03820			unknown protein	biological process unknown	molecular function unknown	endo. retic.		OA	C	.			-2.2848	0.240664
CATMA2A25020	CATMA2OA25020R1	21232	11176	8189	8191	E1	1	AT2G26700			protein kinase family protein	protein amino acid phosphorylation	protein kinase activity	plastid		OA	C	.		miR863-5p	-2.28239	0.209167
CATMA2D02887	CATMA2OD02887F1	26545	14724	30722	30722	E2	1	AT2G41810			unknown protein	biological process unknown	molecular function unknown	endo. retic.		OD	C	.			-2.28058	0.868062
CATMA4A32020	CATMA4OA32020F1	49791	23864	18161	18163	E1	1	AT4G30410			transcription factor	biological process unknown	transcription factor activity	No targeting		OA	C	.			-2.27884	0.0640599
CATMA4A03530	CATMA4OC42080R1	51585	21492	15849	15851	E1	0	AT4G03210			XTH9 (XYLOGLUCAN ENDOTRANSGLUCOSYLASE/HYDROLASE 9); hydrolase, acting on glycosyl bonds	carbohydrate metabolic process	hydrolase activity, hydrolyzing O-glycosyl compounds	endo. retic.		OC	C	weak -	3		-2.27035	0.142778
CATMA3A48650	CATMA3OA48650F1	37589	19024	14707	14709	E1	1	AT3G55660			ATROPGEF6/ROPGEF6 (KINASE PARTNER PROTEIN-LIKE); Rho guanyl-nucleotide exchange factor	biological process unknown	molecular function unknown	plastid		OA	C	.			-2.26934	0.3649
CATMA4A36550	CATMA4OA36550F1	50551	24293	18588	18590	E2	1	AT4G34760			auxin-responsive family protein	response to auxin stimulus	molecular function unknown	mitochondria		OA	C	.			-2.26922	-0.198036
CATMA3C57740	CATMA3OC57740R1	39902	20577	31676	31676	E1	1	AT3G53190			pectate lyase family protein	biological process unknown	lyase activity	endo. retic.		OC	C	.	3		-2.26896	0.0398856
CATMA1A64040	CATMA1OA64040R1	9592	6764	5531	5533	E2	1	AT1G74670			gibberellin-responsive protein, putative	response to gibberellin stimulus	molecular function unknown	endo. retic.		OA	C	.			-2.24581	0.369238
CATMA3A49350	CATMA3OA49350F1	37707	19097	14775	14777	E1	1	AT3G56370			leucine-rich repeat transmembrane protein kinase, putative	protein amino acid phosphorylation	protein kinase activity	endo. retic.		OA	C	.			-2.23948	0.0374862
CATMA2A26540	CATMA2OA26540R1	21458	11311	8323	8325	E1	1	AT2G28140			unknown protein	biological process unknown	molecular function unknown	No targeting		OA	C	.			-2.23767	0.209468
CATMA5A36490	CATMA5OA36490F1	61565	28773	22018	22020	E2	1	AT5G40830			unknown protein	metabolic process	methyltransferase activity	plastid		OA	C	.			-2.23389	0.232825
CATMA3A38015	CATMA3OA38015F1	35937	17977	13735	13737	E1	1	AT3G44990			XTR8 (xyloglucan:xyloglucosyl transferase 8); hydrolase, acting on glycosyl bonds	carbohydrate metabolic process	hydrolase activity, hydrolyzing O-glycosyl compounds	endo. retic.		OA	C	.			-2.23104	0.0588693
CATMA2A31180	CATMA2OA31180R1	22210	11760	8770	8772	IE1	1	AT2G32990			glycosyl hydrolase family 9 protein	carbohydrate metabolic process	catalytic activity	endo. retic.		OA	C	.			-2.22326	0.625068
CATMA3A00720	CATMA3OA00720F1	30637	14846	10680	10682	EI1	1	AT3G01710			unknown protein	biological process unknown	molecular function unknown	nucleus		OA	C	.	2		-2.22317	0.53484
CATMA3A06200	CATMA3OA06200R1	31566	15410	11206	11208	EV2	1	AT3G07000			DC1 domain-containing protein	intracellular signaling cascade	protein binding	No targeting		OA	C	.			-2.21742	-0.255902
CATMA2A15090	CATMA2OA15090F1	19625	10180	7227	7229	E1	1	AT2G16270			unknown protein	biological process unknown	molecular function unknown	plastid		OA	C	.			-2.21567	0.945917
CATMA3A05990	CATMA3OA05990F1	31531	15389	11185	11187	E2	1	AT3G06770			glycoside hydrolase family 28 protein / polygalacturonase (pectinase) family protein	carbohydrate metabolic process	polygalacturonase activity	endo. retic.		OA	C	.			-2.20728	0.236509
CATMA2A36220	CATMA2OA36220F1	23061	12245	9255	9257	E2	1	AT2G37925			COPT4 (copper transporter 4); copper ion transporter	copper ion transport	copper ion transmembrane transporter activity	No targeting		OA	C	.			-2.19813	-0.250967
CATMA1A17390	CATMA1OA17390F1	2955	2822	1691	1693	E1	1	AT1G18370			HIK (HINKEL); microtubule motor	microtubule-based movement	microtubule motor activity	plastid		OA	C	.			-2.18615	0.689592
CATMA5A05020	CATMA5OA05020F1	57395	26327	19611	19613	IE2	1	AT5G05840			unknown protein	biological process unknown	molecular function unknown	No targeting		OA	C	.	2		-2.18467	0.271442
CATMA5A05130	CATMA5OA05130R1	57410	26335	19619	19621	E1	1	AT5G05940			ATROPGEF5/ROPGEF5 (KINASE PARTNER PROTEIN-LIKE); Rho guanyl-nucleotide exchange factor	biological process unknown	molecular function unknown	No targeting		OA	C	.			-2.18365	0.500725
CATMA1A04340	CATMA1OA04340F1	783	1539	444	446	E1	1	AT1G05440			unknown protein	biological process unknown	molecular function unknown	mitochondria		OA	C	.			-2.18082	0.811214
empty	CATMA4ON100339R1	53772	42759	42759	42759											ON					-2.17709	0.364655
CATMA3A13520	CATMA3OA13520F1	32795	16127	11910	11912	E1	1	AT3G14240			subtilase family protein	proteolysis	subtilase activity	endo. retic.		OA	C	.			-2.16856	-0.0156747
CATMA1A53700	CATMA1OA53700R1	7930	5774	4575	4577	E2	1	AT1G64390			endo-1,4-beta-glucanase, putative / cellulase, putative	carbohydrate metabolic process	catalytic activity	endo. retic.		OA	C	.			-2.15927	0.108337
CATMA3A02030	CATMA3OA02030F1	30881	15001	10818	10820	E1	0	AT3G03130			unknown protein	biological process unknown	molecular function unknown	nucleus		OA	C	weak	3		-2.15871	0.61749
CATMA3A09310	CATMA3OA09310R1	32066	15703	11492	11494	E1	1	AT3G10310			kinesin motor protein-related	microtubule-based movement	microtubule motor activity	No targeting		OA	C	.	2		-2.15823	0.969347
CATMA2A27200	CATMA2OA27200F1	21569	11373	8384	8386	E1	1	AT2G28790			osmotin-like protein, putative	response to other organism	molecular function unknown	endo. retic.		OA	C	.			-2.15702	0.312488
CATMA1A61835	CATMA1OA61835F1	9241	6553	5326	5328	E2	1	AT1G72610			GLP1 (GERMIN-LIKE PROTEIN 1); manganese ion binding / metal ion binding / nutrient reservoir	biological process unknown	manganese ion binding	endo. retic.		OA	C	.			-2.1567	0.40342
CATMA1A69275	CATMA1OA69275R1	10466	7290	6044	6046	EV1	1	AT1G80100			AHP6 (ARABIDOPSIS HISTIDINE PHOSPHOTRANSFER PROTEIN 6); transferase, transferring phosphorus-containing groups	biological process unknown	transferase activity, transferring phosphorus-containing groups	No targeting		OA	C	.	2		-2.15586	0.895467
CATMA1A59990	CATMA1OA59990F1	8937	6381	5154	5156	E3	1	AT1G70710			CEL1 (cellulase 1); hydrolase, hydrolyzing O-glycosyl compounds	carbohydrate metabolic process	catalytic activity	endo. retic.		OA	C	.	2		-2.15582	0.0641456
empty	CATMA4OC42080R2	51586	42327	42327	42327											OC					-2.15369	0.141694
CATMA3A48520	CATMA3OA48520F1	37569	19013	14696	14698	E1	1	AT3G55550			lectin protein kinase, putative	protein amino acid phosphorylation	protein kinase activity	endo. retic.		OA	C	.			-2.15072	0.690705
CATMA4A16650	CATMA4OA16650F1	47335	22438	16762	16764	E1	1	AT4G15830			binding	biological process unknown	binding	No targeting		OA	C	.			-2.14595	0.412206
empty	CATMA1ON102256R1	14086	35596	35596	35596											ON					-2.14502	1.15722
CATMA2A15426	CATMA2OA15426F1	19679	10211	7258	7260	E2	1	AT2G16730			BGAL13 (beta-galactosidase 13); beta-galactosidase	carbohydrate metabolic process	catalytic activity	endo. retic.		OA	C	.			-2.14337	0.358979
CATMA1A43530	CATMA1OA43530R1	6456	4890	3707	3709	E1	1	AT1G52470			unknown protein	biological process unknown	molecular function unknown	No targeting		OA	C	.			-2.14011	0.381439
CATMA1A40950	CATMA1OA40950R1	6100	4683	3500	3502	E1	1	AT1G49870			unknown protein	ATP-dependent proteolysis	ATP-dependent peptidase activity	nucleus		OA	C	.			-2.13935	0.3429
CATMA5A35810	CATMA5OA35810F1	61451	28707	21952	21954	E1	1	AT5G40150			peroxidase, putative	electron transport	peroxidase activity	endo. retic.		OA	C	.			-2.13837	0.0344822
CATMA5A38490	CATMA5OA38490R1	61846	28946	22184	22186	E1	1	AT5G42700			transcriptional factor B3 family protein	regulation of transcription, DNA-dependent	DNA binding	No targeting		OA	C	.			-2.13476	0.714632
CATMA3A44850	CATMA3OA44850F1	36983	18598	14341	14343	E1	1	AT3G51950			RNA binding	biological process unknown	nucleotide binding	No targeting		OA	C	.			-2.13114	0.00192391
CATMA4C42065	CATMA4OC42065R1	51566	24901	32376	32376	E2	1	AT4G02800			unknown protein	biological process unknown	molecular function unknown	plastid		OC	C	.	3		-2.12765	0.373241
CATMA1A24980	CATMA1OA24980F1	4145	3523	2366	2368	E1	1	AT1G26760			SET domain-containing protein	biological process unknown	binding	No targeting		OA	C	.			-2.12223	0.188942
CATMA1A03560	CATMA1ON94900R1	16156	1461	366	368	VE2	1	AT1G04760			ATVAMP726 (VESICLE-ASSOCIATED MEMBRANE PROTEIN)	transport	molecular function unknown	No targeting		ON	C	.			-2.12077	0.397456
CATMA4A36760	CATMA4OA36760F1	50585	24312	18606	18608	E1	1	AT4G34980			SLP2 (subtilisin-like serine protease 2); subtilase	proteolysis	subtilase activity	endo. retic.		OA	C	.			-2.11575	-0.047875
CATMA2A09300	CATMA2OA09300F1	19161	9863	6932	6934	V1	1			AT2G11150					unknown protein_ pseudogene, hypothetical protein	OA	C	.			-2.1116	0.489317
CATMA1A66315	CATMA1OA66315R1	9968	6986	5747	5749	E1	1	AT1G77110			PIN6 (PIN-FORMED 6); auxin:hydrogen symporter/ transporter	auxin polar transport	transporter activity	endo. retic.		OA	C	.			-2.11063	0.699637
empty	CATMA2OM00164F1	26965	37966	37966	37966											OM					-2.10548	0.85764
CATMA1A16520	CATMA1OA16520F1	2833	2740	1609	1611	E1	1	AT1G17480			IQD7 (IQ-domain 7); calmodulin binding	biological process unknown	calmodulin binding	No targeting		OA	C	.			-2.10343	0.398602
CATMA_GFT_03360	CATMA5OF03360R1	68356	1059	27657	27657	E3	1	AT5G47330			palmitoyl protein thioesterase family protein	protein modification process	palmitoyl-(protein) hydrolase activity	endo. retic.		OF	C	.			-2.10239	0.50796
empty	CATMA1ON92042F1	14889	36040	36040	36040											ON					-2.10153	0.380213
empty	CATMA5ON93853R1	69800	45159	45159	45159											ON					-2.09731	0.806109
CATMA3A12710	CATMA3OA12710F1	32657	16047	11831	11833	E1	1	AT3G13560			glycosyl hydrolase family 17 protein	carbohydrate metabolic process	catalytic activity	endo. retic.		OA	C	weak			-2.09111	0.0470608
CATMA4A26020	CATMA4OA26020R1	48744	23255	17562	17564	E1	1	AT4G24275			unknown protein	response to stress	molecular function unknown	nucleus		OA	C	.			-2.08843	-0.19795
CATMA1A18400	CATMA1OA18400R1	3136	2923	1791	1793	E1	1	AT1G19380			unknown protein	biological process unknown	catalytic activity	No targeting		OA	C	.			-2.08733	-0.063815
CATMA1A17700	CATMA1OA17700F1	3005	2854	1723	1725	E2	1	AT1G18670			IBS1 (IMPAIRED IN BABA-INDUCED STERILITY 1); kinase	protein amino acid phosphorylation	protein kinase activity	No targeting		OA	C	.			-2.08444	0.28168
CATMA1A31710	CATMA1OA31710F1	5107	4089	2918	2920	E2	1	AT1G33440			proton-dependent oligopeptide transport (POT) family protein	oligopeptide transport	transporter activity	No targeting		OA	C	.			-2.07941	0.0648921
empty	CATMA5ON93486R1	69714	45121	45121	45121											ON					-2.07786	0.695063
CATMA2A41530	CATMA2OA41530F1	23953	12776	9778	9780	E1	1	AT2G43140			DNA binding / transcription factor	regulation of transcription	DNA binding	nucleus		OA	C	.	2		-2.07534	-0.069124
CATMA5A20050	CATMA5OA20050R1	59846	27736	21003	21005	E1	1	AT5G22580			unknown protein	biological process unknown	molecular function unknown	No targeting		OA	C	.			-2.07502	1.12769
CATMA4A33580	CATMA4OA33580R1	50060	24016	18312	18314	E1	1	AT4G31910			transferase family protein	biological process unknown	transferase activity	No targeting		OA	C	.			-2.07101	-0.472736
CATMA3A29820	CATMA3OA29820F1	35349	17620	13382	13384	E2	1	AT3G29635			transferase family protein	biological process unknown	transferase activity	plastid		OA	C	.			-2.06884	0.285306
CATMA3A04360	CATMA3OA04360F1	31253	15227	11028	11030	E1	1	AT3G05330			ATN (A. THALIANA TAN1)	phragmoplast formation	molecular function unknown	No targeting		OA	C	.			-2.06829	0.413187
CATMA1A59820	CATMA1OA59820R1	8908	6365	5138	5140	E1	1	AT1G70550			unknown protein	biological process unknown	molecular function unknown	No targeting		OA	C	.			-2.06779	0.717505
CATMA4A30990	CATMA4OA30990F1	49603	23762	18061	18063	E2	1	AT4G29360			glycosyl hydrolase family 17 protein	carbohydrate metabolic process	catalytic activity	endo. retic.		OA	C	.			-2.06687	0.220181
CATMA5A17040	CATMA5OA17040F1	59353	27455	20724	20726	E1	1	AT5G18690			AGP25/ATAGP25 (ARABINOGALACTAN PROTEINS 25)	biological process unknown	molecular function unknown	endo. retic.		OA	C	.			-2.0604	-0.39839
CATMA2A34810	CATMA2OA34810R1	22830	12111	9121	9123	E2	1	AT2G36570			leucine-rich repeat transmembrane protein kinase, putative	protein amino acid phosphorylation	protein kinase activity	endo. retic.		OA	C	.			-2.05545	0.204465
CATMA4A23440	CATMA4OA23440R1	48320	23018	17326	17328	E1	1	AT4G21780			unknown protein	biological process unknown	molecular function unknown	No targeting		OA	C	.			-2.0554	0.695365
CATMA4A39265	CATMA4OA39265R1	51030	24569	18861	18863	E1	1	AT4G37750			ANT (AINTEGUMENTA); DNA binding / transcription factor	regulation of transcription, DNA-dependent	DNA binding	plastid		OA	C	.			-2.05025	0.0308167
CATMA1A54990	CATMA1OA54990F1	8125	5885	4686	4688	E1	1	AT1G65710			unknown protein	N-terminal protein myristoylation	N-acetyltransferase activity	No targeting		OA	C	.			-2.04626	0.545187
CATMA5A44435	CATMA5OA44435F1	62795	29497	22719	22721	E2	1	AT5G48460			fimbrin-like protein, putative	biological process unknown	molecular function unknown	plastid		OA	C	.			-2.03956	0.470529
CATMA5A08840	CATMA5OA08840R1	58024	26698	19973	19975	E1	1	AT5G10080			aspartyl protease family protein	proteolysis	aspartic-type endopeptidase activity	endo. retic.		OA	C	.			-2.03875	0.537663
CATMA4A21670	CATMA4OA21670F1	48141	22916	17225	17227	E1	1	AT4G20430			subtilase family protein	proteolysis	subtilase activity	endo. retic.		OA	C	.			-2.03019	-0.0769066
CATMA2A33340	CATMA2OA33340R1	22592	11974	8984	8986	E1	1	AT2G35200			unknown protein	biological process unknown	molecular function unknown	No targeting		OA	C	.			-2.02536	0.299375
CATMA1A07495	CATMA1OA07495F1	1313	1853	751	753	E1	1	AT1G08560			SYP111 (syntaxin 111); t-SNARE	intracellular protein transport	SNAP receptor activity	No targeting		OA	C	.			-2.01998	0.218366
CATMA1A67520	CATMA1OA67520R1	10178	7103	5864	5866	E1	1	AT1G78430			unknown protein	biological process unknown	molecular function unknown	No targeting		OA	C	.			-2.01443	0.325316
CATMA2A24760	CATMA2OA24760R1	21182	11148	8161	8163	E2	1	AT2G26440			pectinesterase family protein	cell wall modification	enzyme inhibitor activity	endo. retic.		OA	C	.			-2.01411	0.570209
CATMA1A55750	CATMA1OA55750R1	8240	5945	4746	4748	E2	1	AT1G66470			basic helix-loop-helix (bHLH) family protein	regulation of transcription	DNA binding	nucleus		OA	C	.			-2.01159	0.295044
CATMA2A35140	CATMA2OA35140F1	22871	12137	9147	9149	E2	1	AT2G36870			xyloglucan:xyloglucosyl transferase, putative / xyloglucan endotransglycosylase, putative / endo-xyloglucan transferase, putative	carbohydrate metabolic process	hydrolase activity, hydrolyzing O-glycosyl compounds	endo. retic.		OA	C	.			-2.00613	0.103963
CATMA4A24630	CATMA4OA24630R1	48512	23124	17432	17434	EI1	1	AT4G22860			unknown protein	biological process unknown	molecular function unknown	nucleus		OA	C	.			-2.00281	0.593431
CATMA1A59635	CATMA1OA59635F1	8873	6346	5119	5121	E2	1	AT1G70370			BURP domain-containing protein / polygalacturonase, putative	biological process unknown	polygalacturonase activity	endo. retic.		OA	C	.			-1.99504	-0.834329
CATMA2A32650	CATMA2OA32650F1	22465	11905	8915	8917	E3	1	AT2G34510			unknown protein	biological process unknown	molecular function unknown	endo. retic.		OA	C	.	2		-1.99499	-0.29303
CATMA4A38690	CATMA4OA38690F1	50941	24515	18807	18809	E1	1	AT4G37110			protein binding / zinc ion binding	biological process unknown	protein binding	No targeting		OA	C	.			-1.99429	0.630896
CATMA5A15440	CATMA5OA15440F1	59091	27309	20580	20582	E1	1	AT5G17160			unknown protein	biological process unknown	molecular function unknown	nucleus		OA	C	.			-1.9932	0.570359
empty	CATMA1ON95320R1	17028	36960	36960	36960											ON					-1.99316	0.588898
CATMA4A37263	CATMA4OA37263R1	50698	24374	18668	18670	EI2	1	AT4G35620			CYCB2;2 (CYCLIN B2;2); cyclin-dependent protein kinase regulator	regulation of cell cycle	cyclin-dependent protein kinase regulator activity	No targeting		OA	C	.			-1.9909	-0.18093
CATMA4A23480	CATMA4OA23480R1	48328	23022	17330	17332	E1	1	AT4G21820			calmodulin-binding family protein	biological process unknown	binding	plastid		OA	C	weak -			-1.98847	0.839916
CATMA1A45760	CATMA1OA45760F1	6795	5092	3907	3909	V2	1	AT1G54660			pseudogene					OA	C	.	2		-1.98806	0.431449
CATMA4A35003	CATMA4OA35003F1	50299	24146	18442	18444	E1	1	AT4G33260			CDC20.2; signal transducer	signal transduction	signal transducer activity	No targeting		OA	C	.		miR780(a)	-1.98233	0.0605452
CATMA5A51010	CATMA5OA51010F1	63881	30144	23350	23352	E1	1	AT5G55250			IAMT1 (IAA CARBOXYLMETHYLTRANSFERASE 1)	response to wounding	S-adenosylmethionine-dependent methyltransferase activity	No targeting		OA	C	.			-1.97605	0.918157
CATMA5A51890	CATMA5OA51890R1	64016	30223	23428	23430	E1	1	AT5G56120			unknown protein	biological process unknown	molecular function unknown	No targeting		OA	C	.			-1.97164	0.0806708
CATMA2A32210	CATMA2OA32210F1	22393	11865	8875	8877	E1	1	AT2G34080			cysteine proteinase, putative	proteolysis	cysteine-type endopeptidase activity	endo. retic.		OA	C	.			-1.97153	0.131981
CATMA3A53820	CATMA3OA53820F1	38435	19506	15182	15184	E1	1	AT3G60840			microtubule associated protein (MAP65/ASE1) family protein	isoprenoid biosynthetic process	diphosphomevalonate decarboxylase activity	No targeting		OA	C	.			-1.97102	0.474478
CATMA1A15590	CATMA1OA15590F1	2691	2654	1526	1528	E1	1	AT1G16630			unknown protein	biological process unknown	molecular function unknown	plastid		OA	C	.			-1.96996	0.438356
CATMA3A51660	CATMA3OA51660F1	38089	19310	14986	14988	E2	1	AT3G58650			unknown protein	biological process unknown	molecular function unknown	nucleus		OA	C	.			-1.96799	0.297821
CATMA2A21935	CATMA2OA21935F1	20743	10882	7900	7902	E3	1	AT2G23530			unknown protein	biological process unknown	molecular function unknown	No targeting		OA	C	.			-1.96636	0.219791
empty	CATMA5ON99372R1	72070	46302	46302	46302											ON					-1.96585	0.232152
CATMA5A51270	CATMA5OA51270F1	63921	30168	23374	23376	E2	1	AT5G55520			unknown protein	biological process unknown	molecular function unknown	mitochondria		OA	C	.			-1.96351	0.75597
CATMA4A26480	CATMA4OA26480R1	48830	23306	17612	17614	E1	1	AT4G24790			ATP binding / DNA-directed DNA polymerase	DNA replication	DNA binding	No targeting		OA	C	.			-1.96335	0.81692
CATMA2B00960	CATMA2OB00960R1	24802	13290	10280	10282	E2	1	AT2G01910			ATMAP65-6	microtubule nucleation	microtubule binding	No targeting		OB	C	.	2		-1.95779	-0.0705477
empty	CATMA5ON94046R1	70202	45282	45282	45282											ON					-1.95633	0.57173
CATMA3A44260	CATMA3OA44260R1	36872	18536	14281	14283	E1	1	AT3G51280			male sterility MS5, putative	biological process unknown	binding	No targeting		OA	C	.			-1.95144	0.442546
CATMA4A14810	CATMA4OA14810F1	47087	22283	16609	16611	E1	1	AT4G14440			enoyl-CoA hydratase/isomerase family protein	metabolic process	catalytic activity	No targeting		OA	C	.			-1.94979	0.575396
CATMA4A28250	CATMA4OA28250R1	49150	23493	17797	17799	E1	1	AT4G26660			unknown protein	biological process unknown	malonyl-CoA decarboxylase activity	No targeting		OA	C	.			-1.94831	0.362579
CATMA3A01815	CATMA3OA01815F1	30849	14973	10798	10800	E1	1	AT3G02885			GASA5 (GAST1 PROTEIN HOMOLOG 5)	response to gibberellin stimulus	cysteine-type endopeptidase activity	endo. retic.		OA	C	.			-1.9464	0.505523
empty	CATMA3ON101241F1	41993	40608	40608	40608											ON					-1.94448	0.499907
CATMA5A20890	CATMA5OA20890R1	59978	27814	21080	21082	E1	1	AT5G23400			disease resistance family protein / LRR family protein	defense response	protein binding	endo. retic.		OA	C	.			-1.93564	0.213511
CATMA1A61490	CATMA1OA61490R1	9174	6518	5291	5293	E1	1	AT1G72250			kinesin motor protein-related	microtubule-based movement	microtubule motor activity	nucleus		OA	C	.	2		-1.93464	0.673386
CATMA2A23590	CATMA2OA23590R1	20988	11035	8052	8054	E2	1	AT2G25270			unknown protein	metabolic process	hydrolase activity	endo. retic.		OA	C	.			-1.92656	0.361757
CATMA5A23500	CATMA5OA23500F1	60357	28039	21302	21304	E1	1	AT5G25830			zinc finger (GATA type) family protein	regulation of transcription, DNA-dependent	transcription factor activity	nucleus		OA	C	.			-1.92448	0.466409
CATMA2A21380	CATMA2OA21380F1	20661	10832	7850	7852	E3	1	AT2G22900			galactosyl transferase GMA12/MNN10 family protein	biological process unknown	transferase activity	plastid		OA	C	.	2		-1.92342	-0.0161969
empty	CATMA3ON99114R1	45251	42222	42222	42222											ON					-1.92029	1.28088
CATMA1A32670	CATMA1OA32670R1	5232	4166	2992	2994	E1	1	AT1G34355			forkhead-associated domain-containing protein / FHA domain-containing protein	biological process unknown	molecular function unknown	No targeting		OA	C	.			-1.91958	0.466583
CATMA1A22670	CATMA1OA22670R1	3822	3331	2181	2183	EI1	1	AT1G23790			unknown protein	biological process unknown	molecular function unknown	nucleus		OA	C	.			-1.91892	0.604174
CATMA5A04380	CATMA5OA04380R1	57288	26258	19545	19547	E1	1	AT5G05180			unknown protein	biological process unknown	transporter activity	No targeting		OA	C	.			-1.91102	0.446832
CATMA3A52270	CATMA3OA52270R1	38170	19362	15038	15040	E1	1	AT3G59220			PRN (PIRIN); calmodulin binding	DNA recombination	calmodulin binding	No targeting		OA	C	.			-1.90592	0.213352
CATMA3A54980	CATMA3OA54980F1	38579	19600	15276	15278	E1	1	AT3G61820			aspartyl protease family protein	proteolysis	aspartic-type endopeptidase activity	endo. retic.		OA	C	.			-1.9044	-0.0388302
CATMA3A10480	CATMA3OA10480F1	32279	15826	11615	11617	E1	1	AT3G11520			CYCB1;3 (CYCLIN B1;3); cyclin-dependent protein kinase regulator	regulation of cell cycle	cyclin-dependent protein kinase regulator activity	No targeting		OA	C	.			-1.90358	0.263795
CATMA1A12260	CATMA1OA12260F1	2145	2342	1220	1222	E1	1	AT1G13250			GATL3 (Galacturonosyltransferase-like 3); polygalacturonate 4-alpha-galacturonosyltransferase/ transferase, transferring glycosyl groups / transferase, transferring hexosyl groups	carbohydrate biosynthetic process	transferase activity, transferring glycosyl groups	endo. retic.		OA	C	.			-1.89655	-0.191672
CATMA2A38490	CATMA2OA38490F1	23447	12480	9482	9484	E1	1	AT2G40230			transferase family protein	biological process unknown	transferase activity	No targeting		OA	C	.			-1.88857	0.324472
CATMA1A27060	CATMA1ON95001F1	16371	3709	2545	2547	VE1	1	AT1G29080			peptidase C1A papain family protein	proteolysis	cysteine-type endopeptidase activity	endo. retic.		ON	C	.			-1.8875	0.0294821
CATMA4A22875	CATMA4OA22875F1	48225	22969	17277	17279	E1	1	AT4G21270			ATK1 (ARABIDOPSIS THALIANA KINESIN 1); microtubule motor	microtubule-based movement	microtubule motor activity	No targeting		OA	C	.			-1.88035	0.213509
CATMA2A45330	CATMA2OA45330F1	24585	13154	10148	10150	E1	1	AT2G46890			unknown protein	lipid metabolic process	oxidoreductase activity, acting on the CH-CH group of donors	endo. retic.		OA	C	.			-1.87315	0.375823
empty	CATMA2ON101637F1	27529	38248	38248	38248											ON					-1.86295	0.243313
CATMA1A38720	CATMA1OA38720F1	5777	4493	3314	3316	E1	1	AT1G47670			amino acid transporter family protein	amino acid transport	amino acid transmembrane transporter activity	plastid		OA	C	.			-1.86049	0.133288
CATMA3A23680	CATMA3OA23680F1	34447	17082	12854	12856	E1	1	AT3G23740			unknown protein	biological process unknown	molecular function unknown	plastid		OA	C	.			-1.85538	0.944926
CATMA4A14190	CATMA4OA14190R1	46992	22227	16555	16557	E1	1	AT4G13990			exostosin family protein	biological process unknown	catalytic activity	No targeting		OA	C	.			-1.85484	0.40635
CATMA5A41920	CATMA5OA41920R1	62376	29254	22482	22484	EI1	1	AT5G45920			carboxylic ester hydrolase	lipid metabolic process	carboxylesterase activity	No targeting		OA	C	.			-1.85444	0.123166
CATMA5A39810	CATMA5OA39810F1	62057	29070	22303	22305	E1	1	AT5G44040			unknown protein	biological process unknown	molecular function unknown	No targeting		OA	C	.			-1.85357	0.581779
CATMA4A03440	CATMA4OA03440R1	45806	21474	15834	15836	E1	1	AT4G03100			rac GTPase activating protein, putative	signal transduction	Rac GTPase activator activity	No targeting		OA	C	.			-1.84621	0.286929
CATMA5A40460	CATMA5OA40460F1	62157	29129	22358	22360	E1	1	AT5G44635			minichromosome maintenance family protein / MCM family protein	DNA replication initiation	DNA binding	No targeting		OA	C	.			-1.84601	0.553402
CATMA1A40830	CATMA1OA40830F1	6077	4672	3489	3491	E2	1	AT1G49750			leucine-rich repeat family protein	intracellular signaling cascade	protein binding	endo. retic.		OA	C	.			-1.84488	0.883914
empty	CATMA4ON90213R1	54356	43059	43059	43059											ON					-1.84423	-0.00323875
CATMA5A55720	CATMA5OA55720F1	64655	30592	23793	23795	E1	1	AT5G59970			histone H4	nucleosome assembly	DNA binding	No targeting		OA	C	.			-1.84355	0.476111
CATMA1C71102	CATMA1OC71102R1	10842	7577	27956	27956	EV2	1	AT1G08440			unknown protein	translation	molecular function unknown	No targeting		OC	C	.			-1.84206	-0.00954489
CATMA3A47620	CATMA3OA47620R1	37426	18929	14615	14617	E1	1	AT3G54710			ATCDT1B/CDT1/CDT1B (ARABIDOPSIS HOMOLOG OF YEAST CDT1 B); cyclin-dependent protein kinase	DNA replication	cyclin-dependent protein kinase activity	plastid		OA	C	.			-1.84082	0.877512
CATMA3A27190	CATMA3OA27190F1	34995	17397	13163	13165	E1	1	AT3G27330			zinc finger (C3HC4-type RING finger) family protein	metabolic process	protein binding	plastid		OA	C	.	2		-1.84031	0.501627
CATMA2A21110	CATMA2OA21110R1	20620	10807	7825	7827	E1	1	AT2G22610			kinesin motor protein-related	microtubule-based movement	microtubule motor activity	nucleus		OA	C	.			-1.83969	0.490982
CATMA5A47530	CATMA5OA47530F1	63285	29794	23011	23013	E1	1	AT5G51600			PLE (PLEIADE)	biological process unknown	molecular function unknown	No targeting		OA	C	.			-1.83814	0.611875
CATMA5A00980	CATMA5OA00980F1	56745	25948	19237	19239	E1	1	AT5G01910			unknown protein	biological process unknown	molecular function unknown	No targeting		OA	C	.			-1.83668	0.613262
CATMA3A26450	CATMA3OA26450R1	34884	17330	13096	13098	E1	1	AT3G26700			protein kinase family protein	protein amino acid phosphorylation	protein kinase activity	endo. retic.		OA	C	.			-1.83636	0.758224
CATMA4A30653	CATMA4OA30653R1	49548	23723	18025	18027	E2	1	AT4G28950			ARAC7/ATROP9/RAC7/ROP9 (rho-related protein from plants 9); GTP binding	small GTPase mediated signal transduction	GTP binding	No targeting		OA	C	.			-1.83378	0.367727
CATMA3A25310	CATMA3OA25310F1	34719	17236	13004	13006	E1	0	AT3G25560			NIK2 (NSP-INTERACTING KINASE 2); protein kinase	protein amino acid phosphorylation	protein kinase activity	endo. retic.		OA	C	weak -	3		-1.83117	-0.15346
CATMA4A01610	CATMA4OA01610R1	45528	21297	15669	15671	E1	1	AT4G01410			harpin-induced family protein / HIN1 family protein / harpin-responsive family protein	biological process unknown	molecular function unknown	No targeting		OA	C	.			-1.83045	-0.0127666
CATMA1A60700	CATMA1OA60700F1	9041	6441	5214	5216	E1	1	AT1G71380			glycosyl hydrolase family 9 protein	carbohydrate metabolic process	catalytic activity	endo. retic.		OA	C	.			-1.82329	-0.25726
CATMA4A03820	CATMA4OA03820F1	45863	21521	15874	15876	E2	0	AT4G03470			ankyrin repeat family protein	biological process unknown	protein binding	No targeting		OA	C	weak -	3		-1.82275	0.503439
CATMA3A55250	CATMA3OA55250F1	38635	19629	15305	15307	E1	1	AT3G62110			glycoside hydrolase family 28 protein / polygalacturonase (pectinase) family protein	carbohydrate metabolic process	polygalacturonase activity	endo. retic.		OA	C	.			-1.82114	0.359222
CATMA2C47717	CATMA2OC47717F1	26037	14350	30366	30366	E2	1	AT2G42260			UVI4 (POLYCHOME, UV-B-INSENSITIVE 4)	biological process unknown	molecular function unknown	No targeting		OC	C	.	2		-1.82019	0.67591
CATMA5A58120	CATMA5OA58120F1	65089	30833	24033	24035	E2	0	AT5G62550			unknown protein	biological process unknown	molecular function unknown	plastid		OA	C	.			-1.82013	0.563924
CATMA2A18310	CATMA2OA18310F1	20143	10526	7547	7549	E2	1	AT2G19780			leucine-rich repeat family protein / extensin family protein	signal transduction	protein binding	endo. retic.		OA	C	.			-1.81784	0.00715907
empty	CATMAMON93698F1	73089	46725	46725	46725											MON					-1.81252	0.058008
CATMA4A22440	CATMA4OA22440R1	48182	22942	17250	17252	E1	1	AT4G20940			leucine-rich repeat family protein	protein amino acid phosphorylation	protein kinase activity	No targeting		OA	C	.			-1.81056	0.276083
CATMA4A01930	CATMA4OA01930R1	45580	21327	15699	15701	E1	1	AT4G01730			zinc finger (DHHC type) family protein	biological process unknown	zinc ion binding	endo. retic.		OA	C	.			-1.80978	0.859157
CATMA2C47437	CATMA2OC47437R1	25650	14069	30085	30085	E2	1	AT2G26640			beta-ketoacyl-CoA synthase, putative	metabolic process	catalytic activity	No targeting		OC	C	.			-1.80595	0.24537
CATMA5A44250	CATMA5OA44250F1	62761	29480	22702	22704	E1	1	AT5G48310			unknown protein	biological process unknown	molecular function unknown	plastid		OA	C	.			-1.80302	0.555805
CATMA5A31950	CATMA5ON91964F1	69573	28453	21702	21704	E4	1	AT5G36710			unknown protein	biological process unknown	molecular function unknown	endo. retic.		ON	C	.			-1.8012	0.0283748
CATMA3A45100	CATMA3OA45100F1	37021	18621	14364	14366	E1	1	AT3G52170			DNA binding	biological process unknown	DNA binding	No targeting		OA	C	.			-1.79948	0.467441
CATMA2A35690	CATMA2OA35690R1	22974	12192	9202	9204	E1	1	AT2G37420			kinesin motor protein-related	microtubule-based movement	microtubule motor activity	plastid		OA	C	.	2		-1.79865	0.600291
CATMA5A09500	CATMA5OA09500F1	58125	26755	20030	20032	E2	1	AT5G10760			aspartyl protease family protein	proteolysis	aspartic-type endopeptidase activity	endo. retic.		OA	C	.	2		-1.79847	0.0224533
CATMA2A05980	CATMA2OA05980R1	18992	9666	6743	6745	E1	1	AT2G07170			binding	biological process unknown	binding	No targeting		OA	C	.			-1.79603	0.607009
CATMA4A34570	CATMA4OA34570R1	50214	24103	18399	18401	E1	1	AT4G32830			ATAUR1 (ATAURORA1); histone serine kinase(H3-S10 specific) / kinase/ protein serine/threonine kinase	protein amino acid phosphorylation	protein kinase activity	No targeting		OA	C	.			-1.79152	0.307683
CATMA2A25065	CATMA2OA25065R1	21238	11179	8192	8194	E2	1	AT2G26760			cyclin-dependent protein kinase regulator	regulation of cell cycle	cyclin-dependent protein kinase regulator activity	No targeting		OA	C	.			-1.78752	0.354399
CATMA4A35985	CATMA4OA35985R1	50454	24234	18530	18532	E2	1	AT4G34160			CYCD3;1 (CYCLIN D3;1); cyclin-dependent protein kinase regulator	regulation of cell cycle	protein binding	No targeting		OA	C	.			-1.78493	0.224026
CATMA3A18700	CATMA3OA18700R1	33644	16608	12388	12390	E1	1	AT3G19050			POK2 (PHRAGMOPLAST ORIENTING KINESIN 2); microtubule motor	microtubule-based movement	microtubule motor activity	No targeting		OA	C	.			-1.78381	0.557854
CATMA4A13540	CATMA4OA13540F1	46891	22172	16500	16502	E1	1	AT4G13370			unknown protein	biological process unknown	molecular function unknown	endo. retic.		OA	C	.	3		-1.78057	0.445922
CATMA2A25030	CATMA2OA25030R1	21234	11177	8190	8192	E1	1	AT2G26710			BAS1 (PHYB ACTIVATION TAGGED SUPPRESSOR 1); oxygen binding	electron transport	monooxygenase activity	No targeting		OA	C	.			-1.7798	0.252754
CATMA5A32270	CATMA5OA32270F1	61049	28475	21724	21726	E1	1	AT5G37010			unknown protein	N-terminal protein myristoylation	molecular function unknown	No targeting		OA	C	.			-1.77977	0.0770033
CATMA1A46460	CATMA1OA46460F1	6899	5164	3977	3979	E1	1	AT1G55360			unknown protein	biological process unknown	molecular function unknown	mitochondria		OA	C	.			-1.77976	0.208082
CATMA1A10140	CATMA1OA10140F1	1793	2136	1022	1024	E2	1	AT1G11220			unknown protein	biological process unknown	molecular function unknown	endo. retic.		OA	C	.			-1.77737	0.430526
empty	CATMA5OC64001F1	66029	44348	44348	44348											OC					-1.77643	0.356553
CATMA1A69225	CATMA1OA69225F1	10455	7284	6038	6040	EI1	1	AT1G80050			APT2 (ADENINE PHOSPHORIBOSYL TRANSFERASE 2); adenine phosphoribosyltransferase	adenine salvage	adenine phosphoribosyltransferase activity	No targeting		OA	C	.			-1.77467	0.545724
CATMA2A46280	CATMA2OA46280R1	24740	13256	10246	10248	E1	1	AT2G47860			phototropic-responsive NPH3 family protein	response to light stimulus	signal transducer activity	plastid		OA	C	.			-1.77341	0.165858
CATMA5A62520	CATMA5OA62520R1	65920	31289	24485	24487	E1	1	AT5G67070			RALFL34 (RALF-LIKE 34)	biological process unknown	molecular function unknown	endo. retic.		OA	C	.			-1.77256	0.593268
CATMA5A44480	CATMA5OA44480R1	62806	29502	22724	22726	E1	1	AT5G48500			unknown protein	biological process unknown	molecular function unknown	No targeting		OA	C	.			-1.77239	-0.0648146
CATMA3A42710	CATMA3OA42710R1	36590	18378	14125	14127	E1	1	AT3G49670			BAM2 (big apical meristem 2); ATP binding / protein serine/threonine kinase	protein amino acid phosphorylation	protein kinase activity	endo. retic.		OA	C	.			-1.77191	0.258281
CATMA3A36900	CATMA3OA36900R1	35794	17901	13659	13661	E1	1	AT3G44050			kinesin motor protein-related	microtubule-based movement	microtubule motor activity	plastid		OA	C	.			-1.77112	0.268271
CATMA1A20890	CATMA1OA20890F1	3525	3146	2013	2015	E1	1	AT1G21810			unknown protein	biological process unknown	molecular function unknown	No targeting		OA	C	.			-1.77074	0.465631
CATMA4C42124	CATMA4ON94191R1	54816	24961	32436	32436	IE1	1	AT4G05190			ATK5 (Arabidopsis thaliana kinesin 5); microtubule motor	microtubule-based movement	microtubule motor activity	plastid		ON	C	.			-1.77065	0.255633
CATMA4A35006	CATMA4OA35006F1	50301	24147	18443	18445	E1	1	AT4G33270			CDC20.1; signal transducer	signal transduction	signal transducer activity	No targeting		OA	C	.			-1.76957	0.356591
CATMA5A10280	CATMA5OA10280R1	58254	26829	20104	20106	EI1	1	AT5G11510			MYB3R-4 (C-MYB-LIKE TRANSCRIPTION FACTOR 3R-4, myb domain protein 3R-4); DNA binding / transcription factor	cell cycle	DNA binding	nucleus		OA	C	.	2		-1.76752	0.538621
CATMA1A30260	CATMA1OA30260R1	4890	3959	2791	2793	E1	1	AT1G31990			unknown protein	biological process unknown	molecular function unknown	mitochondria		OA	C	.	2		-1.75859	0.264971
CATMA3A19810	CATMA3OA19810R1	33852	16728	12508	12510	E1	1	AT3G20150			kinesin motor family protein	microtubule-based movement	microtubule motor activity	plastid		OA	C	.			-1.75824	0.323911
CATMA5A51810	CATMA5OA51810R1	64006	30217	23422	23424	E2	1	AT5G56040			ATP binding / protein serine/threonine kinase	protein amino acid phosphorylation	protein kinase activity	endo. retic.		OA	C	.			-1.75268	0.0800314
CATMA1A53750	CATMA1OA53750F1	7939	5779	4580	4582	E2	0	AT1G64450			proline-rich family protein	biological process unknown	molecular function unknown	endo. retic.		OA	C	weak -			-1.75078	-0.655567
CATMA1C71721	CATMA1OC71721F1	11679	8210	28589	28589	E2	1	AT1G49730			protein kinase family protein	protein amino acid phosphorylation	protein kinase activity	endo. retic.		OC	C	.	3		-1.74871	0.390344
CATMA5A55910	CATMA5OA55910R1	64686	30610	23811	23813	E1	1	AT5G60150			unknown protein	biological process unknown	molecular function unknown	plastid		OA	C	.	2		-1.7487	0.447259
CATMA2A45970	CATMA2OA45970R1	24686	13218	10211	10213	E1	1	AT2G47500			microtubule motor	microtubule-based movement	microtubule motor activity	nucleus		OA	C	.	3		-1.74849	0.728248
CATMA4A24010	CATMA4OA24010F1	48411	23069	17377	17379	E1	1	AT4G22290			ubiquitin thiolesterase	ubiquitin-dependent protein catabolic process	ubiquitin thiolesterase activity	No targeting		OA	C	.	2		-1.74523	0.0505778
CATMA1A08990	CATMA1OA08990F1	1577	2020	906	908	E1	1	AT1G10120			DNA binding / transcription factor	regulation of transcription	DNA binding	nucleus		OA	C	.			-1.74454	-0.180155
CATMA1A68860	CATMA1OA68860F1	10393	7247	6002	6004	E1	1	AT1G79720			aspartyl protease family protein	proteolysis	aspartic-type endopeptidase activity	endo. retic.		OA	C	.			-1.74434	0.969953
CATMA3C57142	CATMA3OC57142R1	39124	19974	31073	31073	E1	1	AT3G10200			dehydration-responsive protein-related	biological process unknown	nucleotide binding	endo. retic.		OC	C	.			-1.74373	0.272439
CATMA1A56330	CATMA1OA56330R1	8314	5986	4786	4788	E3	1	AT1G67035			unknown protein	biological process unknown	molecular function unknown	nucleus		OA	C	.			-1.74296	0.662431
CATMA1A44380	CATMA1OA44380R1	6596	4970	3786	3788	E1	1	AT1G53345			unknown protein	biological process unknown	transcription factor activity	No targeting		OA	C	.			-1.73995	0.375511
CATMA5A59775	CATMA5OA59775R1	65404	31009	24206	24208	E1	1	AT5G64330			NPH3 (NON-PHOTOTROPIC HYPOCOTYL 3); signal transducer	response to light stimulus	signal transducer activity	No targeting		OA	C	.			-1.7383	0.567028
CATMA5A07280	CATMA5OA07280F1	57753	26543	19819	19821	E2	1	AT5G08030			glycerophosphoryl diester phosphodiesterase family protein	glycerol metabolic process	glycerophosphodiester phosphodiesterase activity	endo. retic.		OA	C	.			-1.73799	0.180573
CATMA1A17600	CATMA1OA17600F1	2985	2842	1711	1713	E1	1	AT1G18550			kinesin motor protein-related	microtubule-based movement	microtubule motor activity	No targeting		OA	C	.			-1.73677	0.513692
CATMA3A56470	CATMA3OA56470R1	38842	19738	15414	15416	E1	1	AT3G63290			unknown protein	biological process unknown	molecular function unknown	nucleus		OA	C	.			-1.7365	0.220759
CATMA3C57555	CATMA3OC57555R1	39672	20389	31488	31488	EV2	1	AT3G44790			meprin and TRAF homology domain-containing protein / MATH domain-containing protein	biological process unknown	molecular function unknown	No targeting		OC	C	.			-1.73646	0.35304
empty	CATMA2ON94875F1	29021	38944	38944	38944											ON					-1.7349	0.521503
CATMA2A00680	CATMA2OA00680F1	18299	9248	6330	6332	EI1	1	AT2G01630			glycosyl hydrolase family 17 protein / beta-1,3-glucanase, putative	carbohydrate metabolic process	catalytic activity	endo. retic.		OA	C	.			-1.73431	0.106609
empty	CATMA3ON93472F1	43117	41195	41195	41195											ON					-1.73403	0.00848125
CATMA1A48642	CATMA1OA48642R1	7240	5366	4175	4177	E1	1	AT1G59540			ZCF125; microtubule motor	microtubule-based movement	microtubule motor activity	No targeting		OA	C	.			-1.73372	0.47893
CATMA5A56605	CATMA5OA56605F1	64815	30680	23881	23883	IE1	0	AT5G60930			chromosome-associated kinesin, putative	microtubule-based movement	microtubule motor activity	nucleus		OA	C	weak -			-1.73232	0.426568
CATMA3A21490	CATMA3OA21490F1	34103	16878	12658	12660	E2	1	AT3G21620			early-responsive to dehydration protein-related / ERD protein-related	biological process unknown	molecular function unknown	No targeting		OA	C	.			-1.73213	0.527018
CATMA1A57090	CATMA1OA57090R1	8432	6064	4855	4857	E1	0	AT1G67720			leucine-rich repeat family protein / protein kinase family protein	protein amino acid phosphorylation	protein kinase activity	endo. retic.		OA	C	weak -	3		-1.73148	-0.0762621
CATMA2A18480	CATMA2OA18480F1	20169	10542	7563	7565	E2	1	AT2G19990			PR-1-LIKE (PATHOGENESIS-RELATED PROTEIN-1-LIKE)	ubiquitin-dependent protein catabolic process	threonine endopeptidase activity	endo. retic.		OA	C	.			-1.7262	0.782625
CATMA3A08060	CATMA3OA08060F2	31880	15599	11388	11390	V2	1	AT3G09190			pseudogene					OA	C	.	2		-1.72602	0.324449
CATMA1C71633	CATMA1OC71633F1	11553	8121	28500	28500	E1	1	AT1G45207			remorin family protein	biological process unknown	triacylglycerol lipase activity	plastid		OC	C	.			-1.72349	0.168691
CATMA5A24720	CATMA5OA24720F1	60519	28136	21399	21401	E1	1	AT5G27330			unknown protein	biological process unknown	molecular function unknown	plastid		OA	C	.			-1.72075	0.774936
CATMA1A59740	CATMA1OA59740F1	8893	6356	5129	5131	E1	1	AT1G70470			unknown protein	biological process unknown	molecular function unknown	plastid		OA	C	.			-1.71964	0.179703
CATMA2A36360	CATMA2OA36360R1	23086	12261	9270	9272	E1	1	AT2G38070			unknown protein	biological process unknown	molecular function unknown	plastid		OA	C	.			-1.71952	0.299119
CATMA1A61480	CATMA1OA61480R1	9172	6517	5290	5292	E2	1	AT1G72250			kinesin motor protein-related	microtubule-based movement	microtubule motor activity	nucleus		OA	C	.	2		-1.71839	0.444743
CATMA3A55180	CATMA3OA55180R1	38624	19623	15299	15301	E1	1	AT3G62050			unknown protein	biological process unknown	molecular function unknown	No targeting		OA	C	.			-1.71794	0.763087
CATMA4A02560	CATMA4OA02560F1	45665	21379	15750	15752	E1	1	AT4G02290			glycosyl hydrolase family 9 protein	carbohydrate metabolic process	catalytic activity	plastid		OA	C	.	2		-1.71743	0.343464
CATMA3C58112	CATMA3OC58112F1	40387	20951	32050	32050	V2	1	No Gene								OC	I	.			-1.71527	1.08741
CATMA3A45020	CATMA3OA45020F1	37005	18613	14356	14358	E1	1	AT3G52110			unknown protein	biological process unknown	molecular function unknown	nucleus		OA	C	.			-1.70897	-0.123619
CATMA2A24170	CATMA2OA24170R1	21076	11088	8103	8105	E1	1	AT2G25770			unknown protein	biological process unknown	molecular function unknown	No targeting		OA	C	.			-1.7086	0.235849
CATMA3A25420	CATMA3OA25420R1	34732	17246	13012	13014	E2	1	AT3G25640			unknown protein	biological process unknown	molecular function unknown	No targeting		OA	C	.			-1.70519	0.538121
CATMA1A13630	CATMA1OA13630R1	2370	2467	1344	1346	E2	1	AT1G14630			unknown protein	biological process unknown	molecular function unknown	No targeting		OA	C	.			-1.70366	0.204786
CATMA2A45260	CATMA2OA45260R1	24572	13147	10141	10143	E2	1	AT2G46810			basic helix-loop-helix (bHLH) family protein	regulation of transcription	DNA binding	No targeting		OA	C	.			-1.70112	0.389093
empty	CATMA5OM00430R2	68648	44564	44564	44564											OM					-1.70089	0.598483
empty	CATMA1ON102760F1	14647	35910	35910	35910											ON					-1.70076	0.839823
CATMA3A14970	CATMA3OA14970R1	33038	16257	12040	12042	E1	1	AT3G15560			unknown protein	biological process unknown	molecular function unknown	No targeting		OA	C	.			-1.70045	0.426508
empty	CATMA1ON94937F1	16235	36707	36707	36707											ON					-1.69955	0.658056
CATMA1A65830	CATMA1OA65830R1	9896	6943	5705	5707	E1	1	AT1G76620			unknown protein	biological process unknown	molecular function unknown	plastid		OA	C	.			-1.69903	0.383737
CATMA3A11130	CATMA3OA11130R1	32392	15892	11680	11682	E2	1	AT3G12170			DNAJ heat shock N-terminal domain-containing protein	protein folding	heat shock protein binding	nucleus		OA	C	.			-1.69643	0.796459
CATMA1A66620	CATMA1OA66620R1	10020	7014	5775	5777	E1	1	AT1G77400			unknown protein	biological process unknown	molecular function unknown	plastid		OA	C	.			-1.69611	0.0720799
CATMA2A03550	CATMA2OA03550R1	18720	9491	6571	6573	E1	1	AT2G04570			GDSL-motif lipase/hydrolase family protein	lipid metabolic process	carboxylesterase activity	endo. retic.		OA	C	.			-1.69538	0.753309
CATMA3A23835	CATMA3OA23835R1	34470	17094	12866	12868	E1	1	AT3G23890			TOPII (TOPOISOMERASE II); ATP binding / DNA binding / DNA topoisomerase (ATP-hydrolyzing)	DNA metabolic process	DNA binding	No targeting		OA	C	.			-1.69368	0.487508
CATMA3A15120	CATMA3OA15120F1	33063	16274	12056	12058	E1	1	AT3G15720			glycoside hydrolase family 28 protein / polygalacturonase (pectinase) family protein	carbohydrate metabolic process	polygalacturonase activity	endo. retic.		OA	C	.			-1.69344	0.146461
CATMA2A19700	CATMA2OA19700R1	20368	10664	7684	7686	E3	0	AT2G21050			amino acid permease, putative	amino acid transport	transporter activity	No targeting		OA	C	.	2		-1.69203	-0.163653
CATMA5A21550	CATMA5OA21550F1	60081	27870	21136	21138	E1	1	AT5G24030			C4-dicarboxylate transporter/malic acid transport family protein	biological process unknown	transporter activity	No targeting		OA	C	.			-1.69087	-0.336084
CATMA1A11970	CATMA1OA11970R1	2106	2319	1197	1199	E1	1	AT1G12980			ESR1 (ENHANCER OF SHOOT REGENERATION 1); DNA binding / transcription factor	regulation of transcription, DNA-dependent	DNA binding	plastid		OA	C	.			-1.69052	0.879143
CATMA4A20170	CATMA4OA20170R1	47928	22781	17098	17100	E1	1	AT4G19020			chromomethylase 2 (CMT2)	DNA methylation	DNA binding	nucleus		OA	C	.			-1.68941	0.49653
CATMA1A61890	CATMA1OA61890F1	9251	6558	5331	5333	E1	1	AT1G72670			IQD8 (IQ-domain 8); calmodulin binding	biological process unknown	calmodulin binding	nucleus		OA	C	.			-1.68559	0.382458
CATMA4A37820	CATMA4OA37820F1	50799	24431	18725	18727	E2	1	AT4G36160			ANAC076/VND2 (Arabidopsis NAC domain containing protein 76, VASCULAR-RELATED NAC-DOMAIN 2); transcription factor	regulation of transcription	DNA binding	nucleus		OA	C	.			-1.68189	0.402019
empty	CATMA1ON92643R1	15944	36570	36570	36570											ON					-1.68131	-0.31383
CATMA4A38740	CATMA4OA38740F1	50947	24519	18811	18813	E1	1	AT4G37160			SKS15 (SKU5 Similar 15); copper ion binding	response to salt stress	copper ion binding	endo. retic.		OA	C	.			-1.68053	0.81883
CATMA5A15890	CATMA5OA15890F1	59169	27352	20623	20625	E1	1	AT5G17600			zinc finger (C3HC4-type RING finger) family protein	metabolic process	protein binding	No targeting		OA	C	.			-1.68037	0.133132
CATMA1A20200	CATMA1OA20200F1	3413	3081	1948	1950	E1	1	AT1G21150			mitochondrial transcription termination factor family protein / mTERF family protein	biological process unknown	molecular function unknown	plastid		OA	C	.			-1.68033	0.300735
CATMA2B19700	CATMA2OB19700R1	24890	13441	10404	10406	E1	1	AT2G21050			amino acid permease, putative	amino acid transport	transporter activity	No targeting		OB	C	.	2		-1.67933	0.205469
empty	CATMA1ON92455F1	15603	36404	36404	36404											ON					-1.67799	0.481875
CATMA2A12440	CATMA2OA12440F1	19353	9996	7052	7054	E2	1	AT2G13820			protease inhibitor/seed storage/lipid transfer protein (LTP) family protein	lipid transport	lipid binding	endo. retic.	At Xylogen2	OA	C	.			-1.67725	0.334358
CATMA3C57127	CATMA3OC57127R1	39096	19959	31058	31058	E1	1	AT3G08790			VHS domain-containing protein / GAT domain-containing protein	intracellular protein transport	protein transporter activity	nucleus		OC	C	.			-1.67536	0.513777
CATMA1A03520	CATMA1OA03520F1	641	1455	360	362	E1	1	AT1G04680			pectate lyase family protein	biological process unknown	lyase activity	endo. retic.		OA	C	.			-1.67316	-0.114605
CATMA2A25410	CATMA2ON101704F1	27573	11209	8222	8224	E1	1	AT2G27040			AGO4 (ARGONAUTE 4)	chlororespiration	nucleic acid binding	No targeting	Ago4	ON	C	.			-1.67274	0.227629
CATMA2A31560	CATMA2OA31560F1	22279	11802	8812	8814	E1	1	AT2G33400			unknown protein	biological process unknown	molecular function unknown	No targeting		OA	C	.			-1.6719	0.347002
CATMA4A26000	CATMA4OA26000F1	48739	23253	17560	17562	E1	1	AT4G24265			unknown protein	biological process unknown	molecular function unknown	mitochondria		OA	C	.			-1.67043	-0.0347615
CATMA1A69480	CATMA1ON102965F1	14865	7309	6062	6064	E1	1	AT1G80280			hydrolase, alpha/beta fold family protein	regulation of transcription, DNA-dependent	catalytic activity	mitochondria		ON	C	.			-1.66949	0.295213
CATMA2C47743	CATMA2OA42280F1	24075	14376	30392	30392	EV2	1	AT2G43870			polygalacturonase, putative / pectinase, putative	carbohydrate metabolic process	polygalacturonase activity	endo. retic.		OA	C	.	2		-1.66799	1.21788
CATMA1A17240	CATMA1OA17240F1	2939	2811	1680	1682	E1	0	AT1G18250			ATLP-1 (Arabidopsis thaumatin-like protein 1)	response to other organism	molecular function unknown	endo. retic.		OA	C	.			-1.66608	0.20337
CATMA1A56230	CATMA1OA56230F1	8299	5979	4779	4781	E1	1	AT1G66940			protein kinase-related	biological process unknown	molecular function unknown	endo. retic.		OA	C	.			-1.66326	0.779551
CATMA1A01690	CATMA1OA01690F1	301	1263	169	171	E1	1	AT1G02730			ATCSLD5 (Cellulose synthase-like D5); cellulose synthase	polysaccharide biosynthetic process	cellulose synthase activity	plastid		OA	C	.			-1.66171	0.240213
CATMA3C57108	CATMA3ON94399R1	43196	19940	31039	31039	EV2	1	AT3G06990			DC1 domain-containing protein	biological process unknown	protein binding	No targeting		ON	C	.			-1.66108	0.153151
CATMA4A34530	CATMA4OA34530R1	50206	24099	18395	18397	E1	1	AT4G32800			AP2 domain-containing transcription factor TINY, putative	regulation of transcription, DNA-dependent	DNA binding	nucleus		OA	C	.			-1.65984	-0.167303
CATMA3A27260	CATMA3OA27260R1	35008	17403	13169	13171	E2	1	AT3G27400			pectate lyase family protein	biological process unknown	pectate lyase activity	endo. retic.		OA	C	.			-1.65877	-0.0127141
CATMA1A22170	CATMA1OA22170F1	3735	3282	2133	2135	E2	1	AT1G23110			unknown protein	chromatin modification	molecular function unknown	plastid		OA	C	.			-1.65574	0.178255
CATMA5A09183	CATMA5OA09183F1	58081	26728	20003	20005	E2	1	AT5G10430			AGP4 (ARABINOGALACTAN-PROTEIN 4)	regulation of transcription, DNA-dependent	molecular function unknown	endo. retic.		OA	C	.			-1.65572	-0.189456
CATMA3C57248	CATMA3ON99114R2	45252	20081	31180	31180	V1	1	AT3E17620		AT3G17185	EUGENE prediction					ON	C	.			-1.65474	0.582621
CATMA3A12650	CATMA3OA12650R1	32644	16041	11825	11827	E1	1	AT3G13510			unknown protein	biological process unknown	molecular function unknown	No targeting		OA	C	.			-1.65183	-0.067903
CATMA5A16750	CATMA5OA16750R1	59308	27431	20700	20702	E1	1	AT5G18460			unknown protein	biological process unknown	molecular function unknown	endo. retic.		OA	C	.			-1.65174	0.654373
CATMA1A14610	CATMA1OA14610R1	2538	2560	1437	1439	E1	1	AT1G15600			unknown protein	biological process unknown	molecular function unknown	No targeting	AT1E15900	OA	C	weak			-1.64736	1.05849
CATMA3A40020	CATMA3OC57607F1	39729	18127	13880	13882	E1	0	AT3G46940			deoxyuridine 5p-triphosphate nucleotidohydrolase family	nucleotide metabolic process	dUTP diphosphatase activity	No targeting		OC	C	weak -	3		-1.64656	0.189319
CATMA4A34620	CATMA4OA34620F1	50223	24108	18404	18406	E1	0	AT4G32880			ATHB-8 (HOMEOBOX GENE 8); DNA binding / transcription factor	regulation of transcription, DNA-dependent	DNA binding	No targeting		OA	C	weak -		miR166(a,b,c,d,e,f,g)/miR165(a,b)	-1.64523	-0.176642
empty	CATMACON98266R1	72894	46668	46668	46668											CON					-1.64393	1.6031
CATMA5A33740	CATMA5OA33740R1	61206	28563	21812	21814	E1	1	AT5G38300			unknown protein	biological process unknown	molecular function unknown	nucleus		OA	C	.			-1.64221	0.237845
CATMA2A45320	CATMA2OA45320F1	24583	13153	10147	10149	E1	2	AT2G46880			ATPAP14/PAP14; acid phosphatase/ protein serine/threonine phosphatase	protein amino acid phosphorylation	acid phosphatase activity	endo. retic.		OA	C	.			-1.64023	0.0672473
CATMA4C42074	CATMA4OC42074R1	51572	24910	32385	32385	E2	1	AT4G03070			AOP1 (2-oxoglutarate?dependent dioxygenase 1.1); oxidoreductase, acting on paired donors, with incorporation or reduction of molecular oxygen, 2-oxoglutarate as one donor, and incorporation of one atom each of oxygen into both donors	glucosinolate biosynthetic process	iron ion binding	No targeting		OC	C	.	2		-1.63925	0.0355372
empty	CATMA3ON93476R1	43128	41200	41200	41200											ON					-1.63769	0.132621
CATMA1A37640	CATMA1OA37640R1	5644	4411	3236	3238	V1	1	AT1G44150			pseudogene					OA	C	.			-1.63743	0.50182
CATMA2A32190	CATMA2OA32190R1	22390	11863	8873	8875	E1	1	AT2G34060			peroxidase, putative	electron transport	peroxidase activity	endo. retic.		OA	C	.			-1.63712	0.203203
CATMA5A50240	CATMA5OA50240F1	63737	30055	23270	23272	E1	1	AT5G54380			protein kinase family protein	protein amino acid phosphorylation	protein kinase activity	endo. retic.		OA	C	.			-1.63456	-0.061178
CATMA4C42708	CATMA4OC42708F1	52421	25555	33030	33030	E1	1	AT4G39630			unknown protein	biological process unknown	molecular function unknown	No targeting		OC	C	.			-1.63446	0.307957
empty	CATMACON93738R1	72846	46662	46662	46662											CON					-1.63371	1.15864
CATMA4A18000	CATMA4OA18000R1	47562	22569	16890	16892	E1	1	AT4G16980			arabinogalactan-protein family	biological process unknown	nutrient reservoir activity	endo. retic.		OA	C	.			-1.63091	0.0473162
CATMA2A46350	CATMA2OA46350R1	24756	13263	10253	10255	E1	1	AT2G47920			kinase interacting family protein	biological process unknown	molecular function unknown	No targeting		OA	C	.			-1.63047	0.400207
CATMA1A61460	CATMA1OA61460R1	9168	6515	5288	5290	E1	1	AT1G72230			plastocyanin-like domain-containing protein	electron transport	copper ion binding	endo. retic.		OA	C	.			-1.62961	0.913045
empty	CATMA1ON102061R1	13896	35505	35505	35505											ON					-1.62916	0.357102
CATMA5A21540	CATMA5OA21540R1	60078	27868	21134	21136	E1	1	AT5G24010			protein kinase family protein	protein amino acid phosphorylation	protein kinase activity	endo. retic.		OA	C	.			-1.6284	-0.172936
CATMA3A17020	CATMA3OA17020F1	33387	16458	12239	12241	E1	1	AT3G17600			IAA31 (indoleacetic acid-induced protein 31); transcription factor	regulation of transcription	transcription factor activity	plastid		OA	C	.			-1.6281	1.32119
CATMA3A43670	CATMA3OA43670F1	36749	18467	14213	14215	E2	1	AT3G50620			nodulation protein-related	biological process unknown	structural constituent of ribosome	No targeting		OA	C	.			-1.62544	0.66066
CATMA2C47605	CATMA2OC47605F1	25875	14237	30253	30253	E1	1	AT2G35620			leucine-rich repeat transmembrane protein kinase, putative	protein amino acid phosphorylation	protein kinase activity	endo. retic.		OC	C	.			-1.62407	0.26047
CATMA3A01600	CATMA3OA01600F1	30799	14948	10773	10775	E2	1	AT3G02640			unknown protein	biological process unknown	molecular function unknown	No targeting		OA	C	.			-1.62398	-0.0602845
CATMA5A47280	CATMA5OA47280F1	63243	29769	22988	22990	E1	1	AT5G51350			leucine-rich repeat transmembrane protein kinase, putative	protein amino acid phosphorylation	protein kinase activity	endo. retic.		OA	C	.			-1.62306	0.131838
CATMA4A04010	CATMA4OA04010F1	45881	21541	15889	15891	E1	1	AT4G03620			myosin heavy chain-related	biological process unknown	molecular function unknown	No targeting		OA	C	.			-1.62021	0.315316
CATMA3A36630	CATMA3OA36630R1	35764	17877	13636	13638	E1	1	AT3G43790			ZIFL2 (ZINC INDUCED FACILITATOR-LIKE 2); carbohydrate transporter/ sugar porter	transport	transporter activity	No targeting		OA	C	.			-1.62019	0.43452
CATMA5D02066	CATMA5OD02066F1	67871	32718	34740	34740	E2	1	AT5G37474			unknown protein			endo. retic.		OD	C	.			-1.61919	0.69465
CATMA1A35650	CATMA1OA35650F1	5475	4308	3133	3135	E1	1	AT1G41830			SKS6 (SKU5 Similar 6); pectinesterase	cellulose and pectin-containing cell wall organization and biogenesis	copper ion binding	endo. retic.		OA	C	.	2		-1.61841	0.0984101
empty	CATMA4ON100413R1	53852	42802	42802	42802											ON					-1.61785	0.128913
CATMA4A34880	CATMA4OA34880F1	50269	24132	18428	18430	IE1	1	AT4G33130			unknown protein	biological process unknown	molecular function unknown	plastid		OA	C	.			-1.61751	0.711439
CATMA5A58260	CATMA5ON92038R1	69698	30846	24046	24048	M1	1	AT5G62670	AT5G62680		AHA11 (ARABIDOPSIS H(+)-ATPASE 11); ATPase, proton-dependent oligopeptide transport (POT) family protein	transport	catalytic activity	No targeting		ON	C	.			-1.61656	0.417242
CATMA1A65960	CATMA1OA65960R1	9914	6954	5715	5717	E1	1	AT1G76740			unknown protein	biological process unknown	molecular function unknown	nucleus		OA	C	.			-1.61639	0.465133
CATMA5A62350	CATMA5OA62350R1	65890	31273	24469	24471	E2	1	AT5G66920			SKS17 (SKU5 Similar 17); copper ion binding / oxidoreductase		copper ion binding	endo. retic.		OA	C	weak			-1.61588	-0.24835
CATMA1C71306	CATMA1OC71306F1	11139	7790	28169	28169	E2	1	AT1G20610			CYCB2;3 (CYCLIN B2;3); cyclin-dependent protein kinase regulator	regulation of cell cycle	cyclin-dependent protein kinase regulator activity	plastid		OC	C	.	2		-1.61507	0.316311
empty	CATMA1OF02525F1	13185	35220	35220	35220											OF					-1.61444	0.116591
empty	CATMA3OF02991F1	40899	40034	40034	40034											OF					-1.61273	0.179635
CATMA5A60705	CATMA5OA60705F1	65579	31105	24302	24304	E1	1	AT5G65310			ATHB5 (ARABIDOPSIS THALIANA HOMEOBOX PROTEIN 5)	regulation of transcription, DNA-dependent	DNA binding	No targeting		OA	C	.			-1.61134	0.221829
CATMA1C71591	CATMA1OC71591F1	11491	8078	28457	28457	E1	1	AT1G38131			unknown protein	biological process unknown	molecular function unknown	plastid		OC	C	.	2		-1.6082	0.433623
CATMA3A35010	CATMA3OA35010F1	35615	17796	13555	13557	E1	1	AT3G42725			unknown protein	biological process unknown	molecular function unknown	endo. retic.		OA	C	.			-1.60784	0.0797744
CATMA5A39170	CATMA5OA39170F1	61957	29013	22246	22248	E1	1	AT5G43310			COP1-interacting protein-related	protein folding	peptidyl-prolyl cis-trans isomerase activity	No targeting		OA	C	.	2		-1.60694	0.0434202
CATMA3A07230	CATMA3OA07230R1	31732	15515	11304	11306	E2	1	AT3G07970			polygalacturonase, putative / pectinase, putative	carbohydrate metabolic process	polygalacturonase activity	endo. retic.		OA	C	.			-1.60549	1.13617
CATMA2A28245	CATMA2OA28245R1	21708	11459	8470	8472	E1	1	AT2G29890			VLN1 (VILLIN 1); actin binding	cytoskeleton organization and biogenesis	actin binding	No targeting		OA	C	.			-1.60432	0.540023
CATMA2A18180	CATMA2OA18180R1	20126	10510	7534	7536	E1	1	AT2G19640			SET domain-containing protein	biological process unknown	molecular function unknown	No targeting		OA	C	.			-1.60378	0.601198
CATMA1A22090	CATMA1OB22090R1	10650	3274	2125	2127	E2	1	AT1G23030			armadillo/beta-catenin repeat family protein / U-box domain-containing protein	protein ubiquitination	ubiquitin-protein ligase activity	endo. retic.		OB	C	.	2		-1.60369	0.017354
CATMA1A55710	CATMA1OA55710R1	8232	5941	4742	4744	E1	1	AT1G66430			pfkB-type carbohydrate kinase family protein	sucrose biosynthetic process	ribokinase activity	plastid		OA	C	.			-1.60339	0.324419
CATMA5A44430	CATMA5OA44430F1	62793	29496	22718	22720	E2	1	AT5G48450			SKS3 (SKU5 Similar 3); copper ion binding	biological process unknown	copper ion binding	endo. retic.		OA	C	.			-1.60239	0.0721638
CATMA5A53510	CATMA5OA53510F1	64295	30378	23581	23583	E1	1	AT5G57785			unknown protein	biological process unknown	molecular function unknown	mitochondria		OA	C	.			-1.60109	-0.190467
CATMA2A16296	CATMA2OA16296R1	19826	10295	7342	7344	E2	1	AT2G17620			CYCB2;1 (CYCLIN B2;1); cyclin-dependent protein kinase regulator	regulation of cell cycle	cyclin-dependent protein kinase regulator activity	No targeting		OA	C	.	2		-1.60052	0.498654
CATMA5A36410	CATMA5OA36410F1	61541	28761	22006	22008	E1	1	AT5G40700			unknown protein	biological process unknown	molecular function unknown	No targeting		OA	C	.			-1.60042	0.445911
CATMA4A37580	CATMA4OA37580R1	50756	24407	18701	18703	E1	1	AT4G35930			unknown protein	biological process unknown	molecular function unknown	plastid		OA	C	.			-1.60011	0.476393
CATMA5A21145	CATMA5OA21145F1	60017	27836	21102	21104	E2	1	AT5G23660			MTN3 (ARABIDOPSIS HOMOLOG OF MEDICAGO TRUNCATULA MTN3)	biological process unknown	GTPase activity	endo. retic.		OA	C	.			-1.59902	0.316247
CATMA2A00550	CATMA2OA00550F1	18281	9237	6319	6321	E1	1	AT2G01505			CLE16 (CLAVATA3/ESR-RELATED 16); receptor binding	signal transduction	receptor binding	plastid		OA	C	.			-1.59718	0.276287
CATMA3A24980	CATMA3OA24980R1	34664	17203	12973	12975	E2	0	AT3G25140			QUA1 (QUASIMODO1); polygalacturonate 4-alpha-galacturonosyltransferase/ transferase, transferring glycosyl groups / transferase, transferring hexosyl groups	homogalacturonan biosynthetic process	transferase activity, transferring glycosyl groups	No targeting		OA	C	weak -	2		-1.5959	0.0662072
CATMA4A17180	CATMA4OA17180F1	47441	22504	16825	16827	E2	1	AT4G16370			ATOPT3 (OLIGOPEPTIDE TRANSPORTER); oligopeptide transporter	oligopeptide transport	oligopeptide transporter activity	No targeting		OA	C	.			-1.59524	-0.100236
CATMA2C47095	CATMA2OC47095R1	25214	13725	29741	29741	E1	1	AT2G05790			glycosyl hydrolase family 17 protein	carbohydrate metabolic process	catalytic activity	endo. retic.		OC	C	.	2		-1.59092	0.00524788
CATMA1A50760	CATMA1OA50760R1	7540	5544	4345	4347	E1	1	AT1G61667			unknown protein	biological process unknown	molecular function unknown	endo. retic.		OA	C	.			-1.59084	0.165374
CATMA5A15050	CATMA5OA15050R1	59036	27277	20548	20550	E1	3	AT5G16720			unknown protein	biological process unknown	molecular function unknown	No targeting		OA	C	.			-1.59027	0.24492
empty	CATMA5ON91835F1	69371	44946	44946	44946											ON					-1.59011	-0.571976
CATMA2A37000	CATMA2OA37000R1	23190	12322	9330	9332	IE2	1	AT2G38720			microtubule associated protein (MAP65/ASE1) family protein	cysteine biosynthetic process from serine	binding	No targeting		OA	C	.			-1.58912	0.901503
CATMA4C42525	CATMA4OC42525F1	52183	25370	32845	32845	E1	1	AT4G27660			unknown protein	biological process unknown	molecular function unknown	No targeting		OC	C	.			-1.58478	0.492148
CATMA3A49070	CATMA3OA49070F1	37661	19064	14747	14749	E1	1	AT3G56100			MRLK (MERISTEMATIC RECEPTOR-LIKE KINASE); ATP binding / protein serine/threonine kinase	protein amino acid phosphorylation	protein kinase activity	No targeting		OA	C	.	2		-1.58383	0.405903
C243	CATMACON93739R1	72848	243	26847	25212	V4	1	Nogene								CON	N	.			-1.58345	1.01441
empty	CATMAMON98371F1	73185	46759	46759	46759											MON					-1.58151	0.44827
CATMA2A40200	CATMA2OA40200R1	23724	12641	9643	9645	E1	1	AT2G41820			leucine-rich repeat transmembrane protein kinase, putative	protein amino acid phosphorylation	protein kinase activity	endo. retic.		OA	C	.			-1.58122	0.245563
CATMA5A21640	CATMA5OA21640R1	60094	27877	21143	21145	E1	1	AT5G24105			AGP41	biological process unknown	molecular function unknown	endo. retic.		OA	C	.			-1.58066	0.104539
CATMA5A37820	CATMA5OA37820F1	61755	28889	22128	22130	E1	1	AT5G42100			glycosyl hydrolase family 17 protein	carbohydrate metabolic process	catalytic activity	endo. retic.		OA	C	.			-1.58061	0.0237748
CATMA3A07420	CATMA3OA07420R1	31766	15534	11323	11325	E1	1	AT3G08600			unknown protein	protein amino acid phosphorylation	protein kinase activity	endo. retic.		OA	C	.			-1.58025	-0.0214984
CATMA3A51110	CATMA3OA51110F1	38007	19262	14938	14940	E1	1	AT3G58100			glycosyl hydrolase family protein 17	biological process unknown	molecular function unknown	mitochondria		OA	C	.			-1.57994	0.125743
CATMA2A26255	CATMA2OA26255R1	21412	11286	8298	8300	EI1	1	AT2G27840			HDT4 (histone deacetylase 13)	biological process unknown	nucleotide binding	No targeting		OA	C	.			-1.57703	0.627216
empty	CATMA3ON94539F1	43483	41312	41312	41312											ON					-1.57373	0.176633
CATMA5A40500	CATMA5OA40500F1	62163	29132	22361	22363	E2	1	AT5G44670			unknown protein	biological process unknown		endo. retic.		OA	C	.			-1.57342	-0.110045
CATMA5A33120	CATMA5OA33120F1	61145	28529	21778	21780	E1	1	AT5G37790			protein kinase family protein	protein amino acid phosphorylation	protein kinase activity	No targeting		OA	C	.			-1.572	0.452351
empty	CATMA3ON94497F1	43399	41289	41289	41289											ON					-1.57074	0.0338398
CATMA4A34010	CATMA4OA34010F1	50113	24045	18341	18343	E1	1	AT4G32290			unknown protein	biological process unknown	molecular function unknown	endo. retic.		OA	C	.			-1.57	-0.191266
CATMA1C71650	CATMA1OC71650F1	11579	8139	28518	28518	E1	1	AT1G46480			homeobox-leucine zipper transcription factor family protein	regulation of transcription, DNA-dependent	transcription factor activity	plastid		OC	C	.			-1.56919	0.121394
empty	CATMA3ON101095R1	41844	40534	40534	40534											ON					-1.56735	0.281045
CATMA4A23260	CATMA4OA23260R1	48290	23002	17310	17312	E2	1	AT4G21600			bifunctional nuclease, putative	DNA catabolic process	single-stranded DNA specific endodeoxyribonuclease activity	endo. retic.		OA	C	weak -			-1.56717	0.706285
CATMA2C47848	CATMA2ON94732R1	28722	14482	30498	30498	EV4	1	AT2G07684			unknown protein			No targeting	AT2E00552	ON	C	.			-1.56628	0.252042
empty	CATMA5ON99044R1	71874	46189	46189	46189											ON					-1.56324	0.314078
CATMA1A44930	CATMA1OA44930R1	6690	5021	3837	3839	E1	1	AT1G53830			ATPME2 (Arabidopsis thaliana pectin methylesterase 2)	cell wall modification	enzyme inhibitor activity	plastid		OA	C	.			-1.5625	-0.0565436
CATMA3A12935	CATMA3OA12935R1	32690	16069	11852	11854	E1	1	AT3G13750			BGAL1 (BETA GALACTOSIDASE 1); beta-galactosidase	carbohydrate metabolic process	catalytic activity	endo. retic.		OA	C	.			-1.56171	0.0603932
CATMA1C71647	CATMA1OC71647R1	11576	8136	28515	28515	E1	1	AT1G46264			AT-HSFB4 (Arabidopsis thaliana heat shock transcription factor B4); DNA binding / transcription factor	regulation of transcription, DNA-dependent	DNA binding	nucleus		OC	C	.			-1.56048	0.0248768
CATMA1A62920	CATMA1ON95228R1	16848	6656	5424	5426	M1	1	AT1G73600	AT1G73602		phosphoethanolamine N-methyltransferase 3, putative (NMT3), unknown protein	metabolic process	phosphoethanolamine N-methyltransferase activity	No targeting		ON	C	.	2		-1.55991	0.20468
CATMA4A37570	CATMA4OA37570F1	50753	24406	18700	18702	E1	1	AT4G35920			unknown protein	calcium ion transport	molecular function unknown	No targeting		OA	C	.			-1.55891	0.135707
CATMA5A10270	CATMA5OA10270R1	58252	26828	20103	20105	E1	1	AT5G11510			MYB3R-4 (C-MYB-LIKE TRANSCRIPTION FACTOR 3R-4, myb domain protein 3R-4); DNA binding / transcription factor	cell cycle	DNA binding	nucleus		OA	C	.	2		-1.5589	0.63867
CATMA2A31330	CATMA2OA31330R1	22234	11777	8787	8789	E1	1	AT2G33180			unknown protein	biological process unknown	molecular function unknown	plastid		OA	C	.			-1.55753	0.156304
CATMA2C47235	CATMA2OC47235R1	25386	13866	29882	29882	E1	1	AT2G16850			PIP2;8/PIP3B (plasma membrane intrinsic protein 2;8); water channel	transport	transporter activity	No targeting		OC	C	.			-1.55741	0.436912
CATMA2A01050	CATMA2OA01050F1	18369	9287	6369	6371	E2	1	AT2G01990			unknown protein	biological process unknown	molecular function unknown	No targeting		OA	C	.			-1.5573	0.236207
CATMA2A27830	CATMA2OC47486F1	25717	11426	8437	8439	E3	1	AT2G29440			ATGSTU6 (GLUTATHIONE S-TRANSFERASE 24); glutathione transferase	cellular component organization and biogenesis	glutathione transferase activity	No targeting		OC	C	.	2		-1.5558	0.181085
CATMA4A33990	CATMA4OA33990R1	50110	24043	18339	18341	E1	1	AT4G32280			IAA29 (indoleacetic acid-induced protein 29); transcription factor	response to red light	transcription factor activity	No targeting		OA	C	.			-1.55476	-0.150713
CATMA3A01110	CATMA3OA01110R1	30706	14888	10721	10723	E1	1	AT3G02120			hydroxyproline-rich glycoprotein family protein	biological process unknown	molecular function unknown	No targeting		OA	C	.			-1.55429	-0.143813
CATMA2A23390	CATMA2OA23390R1	20954	11015	8033	8035	EI2	1	AT2G25060			plastocyanin-like domain-containing protein	electron transport	copper ion binding	endo. retic.		OA	C	.			-1.55402	-0.0759364
empty	CATMA4ON100524R1	53970	42860	42860	42860											ON					-1.55305	-0.00199634
CATMA3A54750	CATMA3OA54750R1	38540	19580	15256	15258	E2	1	AT3G61610			aldose 1-epimerase family protein	carbohydrate metabolic process	catalytic activity	No targeting		OA	C	.			-1.55275	0.646018
CATMA3A24616	CATMA3OA24616R1	34606	17171	12943	12945	E1	1	AT3G24660			TMKL1 (TRANSMEMBRANE KINASE-LIKE 1); ATP binding / kinase/ protein serine/threonine kinase	protein amino acid phosphorylation	protein kinase activity	endo. retic.		OA	C	.			-1.54987	0.614418
CATMA3A14950	CATMA3OA14950F1	33033	16255	12038	12040	E2	2	AT3G15530			unknown protein	metabolic process	methyltransferase activity	endo. retic.		OA	C	.			-1.54876	-0.167066
CATMA4A02355	CATMA4OA02355R1	45626	21355	15727	15729	E1	1	AT4G02060			PRL (PROLIFERA); ATP binding / DNA binding / DNA-dependent ATPase	DNA replication initiation	nucleotide binding	No targeting		OA	C	.			-1.54754	0.768803
CATMA5C64832	CATMA5OC64832R1	67170	32191	34242	34242	E1	1	AT5G48660			unknown protein	intracellular protein transport	protein binding	endo. retic.		OC	C	.			-1.54677	0.150326
CATMA2A00660	CATMA2OA00660F1	18295	9246	6328	6330	E2	1	AT2G01610			invertase/pectin methylesterase inhibitor family protein	biological process unknown	enzyme inhibitor activity	endo. retic.		OA	C	.			-1.54537	0.03607
CATMA1A00220	CATMA1OA00220R1	40	1113	24	26	E1	1	AT1G01225			NC domain-containing protein-related	two-component signal transduction system (phosphorelay)	two-component sensor activity	No targeting		OA	C	.			-1.54443	0.367809
CATMA5A21390	CATMA5OA21390R1	60056	27856	21122	21124	E1	1	AT5G23910			microtubule motor	microtubule-based movement	microtubule motor activity	mitochondria		OA	C	.			-1.54277	0.540224
CATMA4A19660	CATMA4OA19660R1	47842	22736	17053	17055	E1	1	AT4G18570			proline-rich family protein	protein amino acid phosphorylation	protein kinase activity	plastid		OA	C	.			-1.53968	0.0390813
CATMA1A55210	CATMA1OA55210F1	8157	5901	4702	4704	E1	1	AT1G65920			regulator of chromosome condensation (RCC1) family protein / zinc finger protein-related	lipid metabolic process	zinc ion binding	nucleus		OA	C	.			-1.53965	0.193505
CATMA5A55565	CATMA5OA55565F1	64623	30576	23777	23779	E1	1	AT5G59780			MYB59 (myb domain protein 59); DNA binding / transcription factor	regulation of transcription, DNA-dependent	DNA binding	nucleus		OA	C	.			-1.53789	-0.495769
CATMA2A06235	CATMA2OA06235F1	19015	9681	6758	6760	V3	1	AT2E05300		AT2G07630	EUGENE prediction				unknown protein	OA	C	.			-1.53767	0.385767
CATMA4A18020	CATMA4OA18020F1	47565	22571	16892	16894	E1	1	AT4G17000			unknown protein	biological process unknown	molecular function unknown	No targeting		OA	C	.			-1.53758	0.256227
empty	CATMA2OC47594F1	25861	37856	37856	37856											OC					-1.53648	-0.444034
CATMA1A66725	CATMA1OA66725F1	10037	7024	5785	5787	E2	1	AT1G77580			myosin heavy chain-related	response to osmotic stress	heat shock protein binding	No targeting		OA	C	.			-1.5343	0.521315
CATMA4A18485	CATMA4OA18485R1	47638	22615	16936	16938	E2	1	AT4G17460			HAT1 (homeobox-leucine zipper protein 1); DNA binding / transcription factor	transcription	DNA binding	plastid		OA	C	.			-1.53409	0.121474
CATMA2A23820	CATMA2OA23820R1	21014	11054	8071	8073	E2	1	AT2G25480			unknown protein	biological process unknown	molecular function unknown	nucleus		OA	C	.			-1.53396	0.48831
CATMA2A43870	CATMA2OA43870F1	24333	13007	10004	10006	E1	1	AT2G45470			FLA8 (Arabinogalactan protein 8)	regulation of transcription, DNA-dependent	molecular function unknown	endo. retic.		OA	C	.			-1.52915	-0.388522
CATMA3C58019	CATMA3OC58019F1	40255	20858	31957	31957	V1	1	No Gene								OC	I	.			-1.52817	1.10169
CATMA2A07550	CATMA2OA07550R1	19062	9777	6854	6856	E3	1	AT2G07795			unknown protein	biological process unknown	molecular function unknown	No targeting		OA	C	.			-1.52713	0.20575
CATMA4C42219	CATMA4OC42219F1	51757	25056	32531	32531	EI1	1	AT4G11080			high mobility group (HMG1/2) family protein	regulation of transcription, DNA-dependent	DNA binding	No targeting		OC	C	.			-1.52514	0.33211
CATMA4A40120	CATMA4OA40120F1	51181	24656	18948	18950	E1	1	AT4G38660			thaumatin, putative	response to other organism	molecular function unknown	mitochondria		OA	C	.			-1.52367	0.0457155
empty	CATMA4ON100518F1	53957	42853	42853	42853											ON					-1.52365	0.520162
CATMA4A24510	CATMA4OA24510F1	48489	23112	17420	17422	E1	1	AT4G22756			SMO1-2 (STEROL C4-METHYL OXIDASE); catalytic	metabolic process	catalytic activity	No targeting		OA	C	.			-1.52158	0.154496
CATMA1A04260	CATMA1OA04260F1	771	1531	436	438	E1	1	AT1G05370			unknown protein	biological process unknown	molecular function unknown	No targeting		OA	C	.	2		-1.52023	0.106182
CATMA1A49060	CATMA1OA49060F1	7321	5414	4223	4225	E2	1	AT1G60010			unknown protein	N-terminal protein myristoylation	molecular function unknown	nucleus		OA	C	.			-1.51947	0.113745
CATMA1A25690	CATMA1OA25690R1	4248	3587	2428	2430	E1	1	AT1G27460			NPGR1 (NO POLLEN GERMINATION RELATED 1); calmodulin binding	biological process unknown	binding	No targeting		OA	C	.			-1.51798	0.150167
CATMA3A13580	CATMA3OA13580F1	32809	16134	11917	11919	E1	1	AT3G14310			ATPME3 (Arabidopsis thaliana pectin methylesterase 3)	cell wall modification	enzyme inhibitor activity	plastid		OA	C	.			-1.51738	-0.567925
CATMA5C64488	CATMA5OC64488F1	66747	31846	33897	33897	V2	1	AT5G27550			pseudogene					OC	C	.			-1.517	0.267249
CATMA1A58410	CATMA1OA58410R1	8650	6217	4991	4993	E2	1	AT1G69040			ACR4 (ACT REPEAT 4); amino acid binding	metabolic process	amino acid binding	No targeting		OA	C	.			-1.51458	0.451335
empty	CATMA4ON100520R1	53960	42854	42854	42854											ON					-1.51435	0.246921
CATMA4C42557	CATMA4OC42557R1	52228	25403	32878	32878	E2	1	AT4G30020			subtilase family protein	proteolysis	serine-type endopeptidase activity	endo. retic.		OC	C	.			-1.51308	0.0759462
CATMA1A59810	CATMA1OA59810R1	8906	6364	5137	5139	E1	1	AT1G70540			EDA24 (embryo sac development arrest 24); pectinesterase inhibitor	polar nucleus fusion	enzyme inhibitor activity	endo. retic.		OA	C	.			-1.51227	0.815474
CATMA5A51550	CATMA5OC64973R1	67356	30195	23401	23403	E1	0	AT5G55830			lectin protein kinase, putative	protein amino acid phosphorylation	protein kinase activity	endo. retic.		OC	C	.	3		-1.51181	0.236527
CATMA1A62900	CATMA1OA62900R1	9410	6654	5422	5424	E1	1	AT1G73590			PIN1 (PIN-FORMED 1); transporter	biological process unknown	transporter activity	endo. retic.		OA	C	.			-1.51144	-0.0649524
empty	CATMA1ON93286F1	16091	36648	36648	36648											ON					-1.51113	0.741597
CATMA4A24710	CATMA4OA24710F1	48525	23132	17440	17442	E1	1	AT4G22970			AESP (ARABIDOPSIS HOMOLOG OF SEPARASE); peptidase	proteolysis	peptidase activity	plastid		OA	C	weak	2		-1.50875	0.63
CATMA3A17340	CATMA3OA17340R1	33434	16486	12267	12269	E1	1	AT3G17840			RLK902 (receptor-like kinase 902); ATP binding / kinase/ protein serine/threonine kinase	protein amino acid phosphorylation	protein kinase activity	endo. retic.		OA	C	.			-1.50863	0.190858
CATMA5A00950	CATMA5ON93830R1	69748	25945	19234	19236	M1	1	AT5G01880	AT5G01881		zinc finger (C3HC4-type RING finger) family protein, unknown protein	transport	protein binding	No targeting	probably	ON	C	.	3		-1.50824	0.475088
CATMA2A14370	CATMA2OA14370F1	19537	10118	7171	7173	E1	1	AT2G15440			unknown protein	biological process unknown	molecular function unknown	plastid		OA	C	.			-1.50734	0.25891
CATMA2A28315	CATMA2OA28315F1	21721	11467	8478	8480	E2	1	AT2G29980			FAD3 (FATTY ACID DESATURASE 3); omega-3 fatty acid desaturase	lipid metabolic process	oxidoreductase activity	No targeting		OA	C	.			-1.50669	-0.350334
CATMA3A25850	CATMA3OA25850R1	34794	17279	13045	13047	E1	1	AT3G26050			unknown protein	DNA repair	catalytic activity	nucleus		OA	C	.			-1.50661	0.357793
CATMA3A46130	CATMA3OC57742R1	39906	18736	14467	14469	E2	0	AT3G53210			nodulin MtN21 family protein	biological process unknown	molecular function unknown	No targeting		OC	C	.	3		-1.50641	0.567455
CATMA5C64838	CATMA5OC64838R1	67176	32197	34248	34248	E2	1	AT5G48800			phototropic-responsive NPH3 family protein	response to light stimulus	signal transducer activity	No targeting		OC	C	.	3		-1.50552	0.405652
CATMA4A10670	CATMA4OA10670F1	46491	21939	16275	16277	E2	1	AT4G10630			glutaredoxin family protein	electron transport	electron carrier activity	No targeting		OA	C	weak -			-1.50516	0.255341
CATMA4A13110	CATMA4OA13110F1	46827	22137	16465	16467	E2	1	AT4G12980			auxin-responsive protein, putative	multicellular organismal development	molecular function unknown	endo. retic.		OA	C	.			-1.50499	0.139912
CATMA5A12240	CATMA5OA12240R1	58596	27022	20296	20298	E1	1	AT5G14010			zinc finger (C2H2 type) family protein	regulation of transcription	nucleic acid binding	plastid		OA	C	.			-1.5046	0.410493
CATMA1C71446	CATMA1OC71446F1	11321	7931	28310	28310	E2	1	AT1G29090			peptidase C1A papain family protein	proteolysis	cysteine-type endopeptidase activity	No targeting		OC	C	.			-1.50433	0.544452
CATMA1C71256	CATMA1OC71256F1	11067	7736	28115	28115	E2	1	AT1G17140			tropomyosin-related	biological process unknown	nucleotide binding	mitochondria		OC	C	.			-1.5039	0.706266
CATMA3A47860	CATMA3OA47860F1	37471	18953	14639	14641	E3	1	AT3G54910			unknown protein	biological process unknown	molecular function unknown	No targeting		OA	C	.	2		-1.50282	0.0843514
CATMA2A00475	CATMA2OA00475F1	18263	9226	6310	6312	E1	1	AT2G01420			PIN4 (PIN-FORMED 4); auxin:hydrogen symporter	auxin polar transport	transporter activity	endo. retic.		OA	C	.			-1.50204	0.0672805
CATMA2A26360	CATMA2OA26360F1	21431	11296	8308	8310	E1	1	AT2G27970			CKS2 (CDK-SUBUNIT 2); cyclin-dependent protein kinase	cell cycle	cyclin-dependent protein kinase activity	No targeting		OA	C	.			-1.50107	0.247966
CATMA4A25540	CATMA4OA25540R1	48638	23198	17505	17507	E1	1	AT4G23720			unknown protein	biological process unknown	molecular function unknown	endo. retic.		OA	C	.			-1.49901	0.165754
CATMA5A45625	CATMA5OA45625F1	62999	29612	22834	22836	E1	1	AT5G49630			AAP6 (AMINO ACID PERMEASE 6); amino acid permease	biological process unknown	amino acid transmembrane transporter activity	No targeting		OA	C	.			-1.49786	0.618466
CATMA4A39570	CATMA4OA39570R1	51088	24600	18892	18894	IE1	1	AT4G38070			bHLH family protein	regulation of transcription	DNA binding	No targeting		OA	C	.	3		-1.49697	0.705092
CATMA4A20290	CATMA4OA20290F1	47943	22793	17109	17111	E1	1	AT4G19120			ERD3 (EARLY-RESPONSIVE TO DEHYDRATION 3)	response to water deprivation	molecular function unknown	No targeting		OA	C	.			-1.49658	-0.00895356
CATMA5A24940	CATMA5ON93940F1	69985	28153	21416	21418	VE1	1	AT5G27541			unknown protein	DNA repair	DNA binding	plastid		ON	C	.			-1.49323	0.483835
CATMA5A44050	CATMA5OA44050R1	62730	29460	22682	22684	E2	1	AT5G48070			ATXTH20 (XYLOGLUCAN ENDOTRANSGLUCOSYLASE/HYDROLASE 20); hydrolase, acting on glycosyl bonds	carbohydrate metabolic process	hydrolase activity, hydrolyzing O-glycosyl compounds	endo. retic.		OA	C	.			-1.49288	0.287944
CATMA4A32290	CATMA4OA32290F1	49833	23889	18186	18188	E2	1	AT4G30680			MA3 domain-containing protein	biological process unknown	translation initiation factor activity	plastid		OA	C	.			-1.48677	0.646627
CATMA1A53720	CATMA1OA53720R1	7934	5776	4577	4579	E1	1	AT1G64405			unknown protein	biological process unknown	molecular function unknown	No targeting		OA	C	.			-1.48592	0.987731
CATMA3A41570	CATMA3OA41570F1	36433	18280	14030	14032	E1	1	AT3G48610			phosphoesterase family protein	autophagy	hydrolase activity, acting on ester bonds	mitochondria		OA	C	.			-1.48509	0.146864
CATMA1A50220	CATMA1OA50220R1	7482	5514	4315	4317	E1	1	AT1G61170			unknown protein	N-terminal protein myristoylation	molecular function unknown	No targeting		OA	C	.			-1.48465	0.230653
CATMA1A02900	CATMA1OA02900R1	522	1391	296	298	E1	1	AT1G04020			ATBARD1/BARD1 (BREAST CANCER ASSOCIATED RING 1); transcription coactivator	DNA repair	transcription coactivator activity	endo. retic.		OA	C	.			-1.48189	0.592876
CATMA1A24490	CATMA1OA24490R1	4084	3483	2328	2330	E1	1	AT1G26260			DNA binding / transcription factor	regulation of transcription	DNA binding	nucleus		OA	C	.			-1.47966	0.760245
CATMA5A02070	CATMA5OA02070R1	56912	26043	19331	19333	E2	1	AT5G02970			hydrolase, alpha/beta fold family protein	regulation of transcription, DNA-dependent	catalytic activity	No targeting		OA	C	.			-1.47912	0.376399
CATMA3A50810	CATMA3OA50810F1	37951	19232	14908	14910	E1	1	AT3G57780			unknown protein	defense response	calmodulin binding	plastid		OA	C	.			-1.47787	0.205919
CATMA2A45110	CATMA2OA45110R1	24552	13134	10128	10130	E2	1	AT2G46690			auxin-responsive family protein	response to auxin stimulus	molecular function unknown	No targeting		OA	C	.			-1.47743	-0.0254519
CATMA3A18950	CATMA3OA18950F1	33693	16636	12416	12418	E1	1	AT3G19300			protein kinase family protein	protein amino acid phosphorylation	protein kinase activity	endo. retic.		OA	C	.			-1.47469	0.428026
CATMA5A52820	CATMA5OA52820F1	64177	30313	23518	23520	E1	1	AT5G57100			transporter-related	electron transport	monooxygenase activity	mitochondria		OA	C	.			-1.47357	0.215624
CATMA1A47120	CATMA1OA47120R1	6990	5220	4031	4033	E1	1	AT1G56050			GTP-binding protein-related	biological process unknown	GTP binding	plastid		OA	C	.			-1.47334	0.554574
CATMA1A06872	CATMA1OA06872F1	1185	1781	683	685	E3	1	AT1G07880			ATMPK13 (ARABIDOPSIS THALIANA MAP KINASE 13); MAP kinase/ kinase	protein amino acid phosphorylation	protein kinase activity	No targeting		OA	C	.	2		-1.47317	0.206962
CATMA1C72028	CATMA1OC72028F1	12083	8522	28901	28901	E1	1	AT1G67630			DNA polymerase alpha subunit B family	DNA replication	DNA binding	No targeting		OC	C	.	3		-1.47289	0.346253
CATMA3A50880	CATMA3OA50880R1	37964	19239	14915	14917	E2	1	AT3G57860			(UV-B-INSENSITIVE 4-LIKE); unknown protein	biological process unknown	molecular function unknown	No targeting		OA	C	.			-1.47284	0.34848
CATMA3C57719	CATMA3OC57719R1	39874	20555	31654	31654	EI1	1	AT3G52630			unknown protein	biological process unknown	molecular function unknown	No targeting		OC	C	.			-1.47232	0.521964
CATMA2A15970	CATMA2OA15970F1	19757	10259	7306	7308	E1	1	AT2G17230			phosphate-responsive 1 family protein	biological process unknown	molecular function unknown	endo. retic.		OA	C	.			-1.47203	-0.408766
CATMA1A49020	CATMA1OA49020R1	7314	5410	4219	4221	E1	1	AT1G59970			matrixin family protein	proteolysis	metalloendopeptidase activity	endo. retic.		OA	C	.			-1.47099	0.398483
M307	CATMAMON93613F1	72945	33255	26770	25134	EV2	1	ATMG01220			unknown protein	biological process unknown	molecular function unknown	No targeting		MON	M	.			-1.47028	0.390625
empty	CATMA5ON99288R1	71996	46262	46262	46262											ON					-1.47017	0.584463
empty	CATMA5ON97741F1	70685	45500	45500	45500											ON					-1.46978	1.23732
CATMA1A18850	CATMA1OA18850F1	3207	2963	1831	1833	E1	1	AT1G19835			unknown protein	biological process unknown	molecular function unknown	No targeting		OA	C	.			-1.46633	0.232316
CATMA3A45410	CATMA3OA45410F1	37081	18655	14398	14400	E1	1	AT3G52500			aspartyl protease family protein	proteolysis	aspartic-type endopeptidase activity	endo. retic.		OA	C	.			-1.46421	0.4229
CATMA3A12210	CATMA3OA12210R1	32576	16002	11786	11788	E1	1	AT3G13190			myosin heavy chain-related	biological process unknown	molecular function unknown	No targeting		OA	C	.			-1.46412	0.415788
CATMA1B46590	CATMA1OB46590F1	10673	7436	6185	6187	E1	1	AT1G55490			CPN60B (CHAPERONIN 60 BETA); ATP binding / protein binding / unfolded protein binding	protein folding	protein binding	plastid		OB	C	.	2		-1.46054	0.355518
CATMA2A17150	CATMA2OA17150R1	19964	10382	7427	7429	E1	1	AT2G18500			ATOFP7/OFP7 (Arabidopsis thaliana ovate family protein 7)	biological process unknown	molecular function unknown	mitochondria		OA	C	.			-1.46009	-0.150445
CATMA1A57930	CATMA1OA57930F1	8565	6170	4944	4946	E2	1	AT1G68560			ATXYL1/XYL1 (ALPHA-XYLOSIDASE 1); alpha-N-arabinofuranosidase/ hydrolase, hydrolyzing O-glycosyl compounds / xylan 1,4-beta-xylosidase	carbohydrate metabolic process	hydrolase activity, hydrolyzing O-glycosyl compounds	endo. retic.		OA	C	.			-1.45972	-0.000769842
CATMA4A17770	CATMA4OA17770F1	47541	22559	16880	16882	IE2	1	AT4G16807			unknown protein	biological process unknown	molecular function unknown	No targeting		OA	C	.			-1.45919	0.453424
CATMA3A14090	CATMA3OA14090F1	32873	16170	11953	11955	E1	1	AT3G14740			PHD finger family protein	ubiquitin-dependent protein catabolic process	protein binding	No targeting		OA	C	weak -			-1.45861	0.466756
empty	CATMA3ON100954F1	41617	40390	40390	40390											ON					-1.45761	1.02066
CATMA4C42647	CATMA4OC42647F1	52345	25493	32968	32968	IE1	1	AT4G36380			ROT3 (ROTUNDIFOLIA 3); oxygen binding / steroid hydroxylase	electron transport	monooxygenase activity	No targeting		OC	C	.	3		-1.45649	-0.067525
CATMA3A15645	CATMA3OA15645R1	33150	16324	12106	12108	E2	1	AT3G16240			DELTA-TIP (delta tonoplast integral protein); water channel	transport	transporter activity	No targeting		OA	C	.			-1.45601	-0.0218811
CATMA1A02220	CATMA1OA02220R1	408	1323	228	230	E2	1	AT1G03340			unknown protein	biological process unknown	molecular function unknown	No targeting		OA	C	.			-1.45589	0.472533
empty	CATMA2OC47000R1	25098	37830	37830	37830											OC					-1.4554	0.558207
CATMA3A11850	CATMA3OA11850R1	32512	15962	11747	11749	E1	0	AT3G12890			ASML2 (ACTIVATOR OF SPOMIN::LUC2)	embryonic development ending in seed dormancy	molecular function unknown	plastid		OA	C	.			-1.45537	0.965074
CATMA4A39300	CATMA4OA39300F1	51037	24573	18865	18867	E1	1	AT4G37800			xyloglucan:xyloglucosyl transferase, putative / xyloglucan endotransglycosylase, putative / endo-xyloglucan transferase, putative	carbohydrate metabolic process	hydrolase activity, hydrolyzing O-glycosyl compounds	endo. retic.		OA	C	.			-1.45325	-0.270514
CATMA3A46120	CATMA3OC57741F1	39903	18734	14466	14468	E1	0	AT3G53200			AtMYB27 (myb domain protein 27); DNA binding / transcription factor	regulation of transcription, DNA-dependent	DNA binding	nucleus		OC	C	weak	3		-1.45084	0.828052
CATMA2C47131	CATMA2OC47131F1	25243	13761	29777	29777	E3	1	AT2G07774			unknown protein	biological process unknown	molecular function unknown	No targeting		OC	C	.			-1.44919	0.59682
empty	CATMA1ON102566F1	14431	35786	35786	35786											ON					-1.44711	0.806555
CATMA4A17150	CATMA4OA17150F1	47433	22500	16821	16823	E1	1	AT4G16340			SPK1 (SPIKE1); GTP binding / GTPase binding / guanyl-nucleotide exchange factor	sequestering of lipid	guanyl-nucleotide exchange factor activity	No targeting		OA	C	.	3		-1.44697	0.120105
empty	CATMA5ON99252R1	71964	46246	46246	46246											ON					-1.44697	0.551713
CATMA3A19940	CATMA3OA19940F1	33873	16741	12521	12523	E1	1	AT3G20260			unknown protein	translation	molecular function unknown	No targeting		OA	C	.			-1.4462	0.246417
CATMA5A12690	CATMA5ON91885R1	69448	27066	20340	20342	M1	1	AT5G14450	AT5G14460		GDSL-motif lipase/hydrolase family protein, pseudouridylate synthase TruB family protein	lipid metabolic process	carboxylesterase activity	endo. retic.		ON	C	.	2		-1.44417	0.165109
CATMA3A29035	CATMA3OA29035F1	35251	17556	13321	13323	E1	1	AT3G29030			ATEXPA5 (ARABIDOPSIS THALIANA EXPANSIN A5)	cellulose and pectin-containing cell wall organization and biogenesis	molecular function unknown	endo. retic.		OA	C	.			-1.44374	0.290647
CATMA1C71542	CATMA1OC71542R1	11440	8028	28407	28407	E2	1	AT1G33790			jacalin lectin family protein	biological process unknown	monooxygenase activity	No targeting		OC	C	.			-1.44364	0.170564
CATMA4A27320	CATMA4OA27320R1	48982	23391	17697	17699	E1	1	AT4G25630			FIB2 (FIBRILLARIN 2)	RNA methylation	RNA binding	plastid		OA	C	.			-1.44296	0.187368
empty	CATMA5ON99242R1	71952	46240	46240	46240											ON					-1.44155	-0.0142756
CATMA5A44470	CATMA5OA44470F1	62803	29501	22723	22725	E1	1	AT5G48490			protease inhibitor/seed storage/lipid transfer protein (LTP) family protein	lipid transport	lipid binding	endo. retic.		OA	C	.			-1.44121	0.135152
CATMA4A13020	CATMA4OA13020F1	46817	22131	16459	16461	E2	1	AT4G12880			plastocyanin-like domain-containing protein	electron transport	copper ion binding	endo. retic.		OA	C	.			-1.44087	0.238204
CATMA3C57224	CATMA3ON94440R1	43280	20057	31156	31156	VE1	1	AT3G15550			unknown protein	biological process unknown	molecular function unknown	No targeting		ON	C	.			-1.43972	0.279687
CATMA1A44170	CATMA1OA44170R1	6554	4949	3765	3767	E1	1	AT1G53140			dynamin family protein	biological process unknown	GTPase activity	plastid		OA	C	.			-1.43927	0.315908
CATMA5A15990	CATMA5OA15990F1	59185	27361	20632	20634	E2	1	AT5G17700			MATE efflux family protein	multidrug transport	transporter activity	No targeting		OA	C	.			-1.43674	0.304331
CATMA3A27770	CATMA3ON94516R1	43438	17452	13218	13220	VE2	1	AT3G27970			exonuclease	biological process unknown	nucleic acid binding	No targeting		ON	C	.			-1.43643	-0.0256263
CATMA3A56645	CATMA3OA56645R1	38872	19754	15430	15432	E2	1	AT3G63440			ATCKX6/ATCKX7/CKX6 (CYTOKININ OXIDASE/DEHYDROGENASE 6); cytokinin dehydrogenase	cytokinin metabolic process	catalytic activity	mitochondria		OA	C	.	2		-1.43599	0.415366
CATMA3C57904	CATMA3OC57904F1	40091	20743	31842	31842	E1	1	AT3G61310			DNA-binding family protein	biological process unknown	DNA binding	plastid		OC	C	.			-1.43555	-0.14566
CATMA4A14650	CATMA4OA14650R1	47062	22268	16594	16596	E1	1	AT4G14330			phragmoplast-associated kinesin-related protein 2 (PAKRP2)	microtubule-based movement	microtubule motor activity	plastid		OA	C	.			-1.43541	0.391851
CATMA4A05880	CATMA4OA05880F1	46061	21662	16008	16010	E2	1	AT4G05220			harpin-induced protein-related / HIN1-related / harpin-responsive protein-related	biological process unknown	molecular function unknown	plastid		OA	C	.			-1.43459	-0.186465
CATMA3A44680	CATMA3OA44680R1	36936	18573	14317	14319	E1	1	AT3G51720			unknown protein	biological process unknown	molecular function unknown	No targeting		OA	C	.			-1.43334	0.113541
CATMA1A59720	CATMA1OA59720R1	8890	6354	5127	5129	E1	1	AT1G70450			protein kinase family protein	protein amino acid phosphorylation	protein kinase activity	No targeting		OA	C	.			-1.43299	0.915834
CATMA5A58300	CATMA5OA58300R1	65114	30848	24048	24050	E1	1	AT5G62710			leucine-rich repeat family protein / protein kinase family protein	protein amino acid phosphorylation	protein kinase activity	endo. retic.		OA	C	.			-1.431	0.577187
CATMA5A52350	CATMA5OA52350R1	64092	30264	23469	23471	E2	1	AT5G56530			unknown protein	biological process unknown	molecular function unknown	endo. retic.		OA	C	.			-1.42986	0.423474
CATMA1A45520	CATMA1OC71813F1	11813	5070	3886	3888	E1	0	AT1G54385			binding	spliceosome assembly	binding	No targeting		OC	C	weak	3		-1.42927	0.297726
CATMA3A04140	CATMA3OA04140F1	31219	15206	11007	11009	E2	0	AT3G05130			unknown protein	biological process unknown	molecular function unknown	No targeting		OA	C	weak			-1.42779	0.431256
CATMA1A40610	CATMA1OA40610F1	6039	4650	3467	3469	E2	1	AT1G49500			unknown protein	biological process unknown	molecular function unknown	No targeting		OA	C	.			-1.42754	-0.322747
CATMA2B36420	CATMA2OB36420R1	25030	13567	10526	10528	E1	1	AT2G38120			AUX1 (AUXIN RESISTANT 1); amino acid permease/ transporter	amino acid transport	transporter activity	No targeting		OB	C	.	2		-1.42641	-0.0270167
CATMA1A43340	CATMA1OA43340F1	6431	4877	3694	3696	E1	1	AT1G52290			protein kinase family protein	protein amino acid phosphorylation	protein kinase activity	plastid		OA	C	.			-1.42621	0.118553
CATMA3A17550	CATMA3OA17550R1	33472	16508	12289	12291	E1	1	AT3G18080			glycosyl hydrolase family 1 protein	carbohydrate metabolic process	catalytic activity	endo. retic.		OA	C	.			-1.42558	0.152367
CATMA3A21043	CATMA3OA21043F1	34029	16833	12613	12615	E3	0	AT3G21190			unknown protein	apoptosis	nucleotide binding	endo. retic.		OA	C	.	2		-1.42479	0.0635281
empty	CATMA3ON90941R1	42214	40730	40730	40730											ON					-1.42383	0.161408
CATMA5A02940	CATMA5OA02940F1	57047	26124	19412	19414	EI1	1	AT5G03760			ATCSLA09 (RESISTANT TO AGROBACTERIUM TRANSFORMATION 4); transferase, transferring glycosyl groups	response to auxin stimulus	transferase activity, transferring glycosyl groups	No targeting		OA	C	.	2		-1.42279	0.308784
CATMA1C72169	CATMA1OC72169R1	12288	8664	29043	29043	E2	1	AT1G75920			family II extracellular lipase 5 (EXL5)	lipid metabolic process	carboxylesterase activity	endo. retic.		OC	C	.			-1.42224	0.521226
CATMA1A14590	CATMA1OA14590R1	2532	2557	1434	1436	E1	1	AT1G15570			CYCA2;3 (CYCLIN A2;3); cyclin-dependent protein kinase regulator	DNA endoreduplication	cyclin-dependent protein kinase regulator activity	plastid		OA	C	.			-1.42212	0.475666
CATMA1A57120	CATMA1OA57120F1	8435	6070	4859	4861	E2	1	AT1G67760			ATP binding / protein binding / unfolded protein binding	protein folding	protein binding	No targeting		OA	C	.			-1.42154	0.484001
CATMA3A04510	CATMA3OA04510F1	31277	15243	11044	11046	E1	1	AT3G05470			formin homology 2 domain-containing protein / FH2 domain-containing protein	cellular component organization and biogenesis	actin binding	endo. retic.		OA	C	.			-1.42086	0.678969
CATMA4A41065	CATMA4OA41065F1	51377	24764	19054	19056	E1	1	AT4G39710			immunophilin, putative / FKBP-type peptidyl-prolyl cis-trans isomerase, putative	protein folding	peptidyl-prolyl cis-trans isomerase activity	plastid		OA	C	.			-1.42076	0.217526
CATMA2A22490	CATMA2OA22490F1	20823	10930	7948	7950	E1	1	AT2G24150			HHP3 (heptahelical protein 3); receptor	response to hormone stimulus	receptor activity	No targeting		OA	C	.			-1.41903	0.234409
CATMA5A37960	CATMA5OA37960R1	61778	28905	22143	22145	E2	1	AT5G42240			SCPL42 (serine carboxypeptidase-like 42); serine carboxypeptidase	proteolysis	serine carboxypeptidase activity	endo. retic.		OA	C	.		miR865-5p	-1.41644	-0.0105288
CATMA5A39784	CATMA5OA39784F1	62051	29067	22300	22302	EI1	1	AT5G44010			unknown protein	biological process unknown	molecular function unknown	No targeting		OA	C	.			-1.41639	0.580965
CATMA1A49770	CATMA1OA49770F1	7415	5469	4276	4278	E1	1	AT1G60770			pentatricopeptide (PPR) repeat-containing protein	biological process unknown	binding	mitochondria		OA	C	.			-1.41478	0.397803
CATMA2C47249	CATMA2OC47249R1	25404	13880	29896	29896	E2	1	AT2G17630			phosphoserine aminotransferase, putative	L-serine biosynthetic process	catalytic activity	plastid		OC	C	.			-1.41313	0.625149
CATMA2A16715	CATMA2OA16715R1	19898	10337	7383	7385	E2	1	AT2G18050			HIS1-3 (HISTONE H1-3); DNA binding	nucleosome assembly	DNA binding	nucleus		OA	C	.			-1.41258	0.209498
CATMA3A51200	CATMA3OA51200F1	38023	19270	14946	14948	E2	0	AT3G58200			meprin and TRAF homology domain-containing protein / MATH domain-containing protein	biological process unknown	molecular function unknown	No targeting		OA	C	weak			-1.41205	0.369458
CATMA1C71088	CATMA1OC71088F1	10827	7563	27942	27942	E1	1	AT1G07880			ATMPK13 (ARABIDOPSIS THALIANA MAP KINASE 13); MAP kinase/ kinase	protein amino acid phosphorylation	protein kinase activity	No targeting		OC	C	.	2		-1.41115	-0.0317123
CATMA5C64120	CATMA5OC64120F1	66193	31472	33523	33523	E1	1	AT5G07810			SNF2 domain-containing protein / helicase domain-containing protein / HNH endonuclease domain-containing protein	electron transport	nucleic acid binding	No targeting		OC	C	.	2		-1.41065	0.595663
empty	CATMA1ON95640R1	17660	37319	37319	37319											ON					-1.41036	0.726439
CATMA4C42463	CATMA4ON94297F1	55041	25307	32782	32782	VE2	1	AT4G23240			protein kinase family protein	protein amino acid phosphorylation	protein kinase activity	No targeting		ON	C	.			-1.4087	0.41367
CATMA5C64550	CATMA5OC64550R1	66846	31908	33959	33959	E2	1	AT5G35490			unknown protein	biological process unknown	molecular function unknown	No targeting		OC	C	.			-1.40786	-0.148548
CATMA3D02904	CATMA3OD02904F1	40493	21047	32122	32122	E2	0	AT3G05890			RCI2B (RARE-COLD-INDUCIBLE 2B)	biological process unknown	molecular function unknown	No targeting		OD	C	.			-1.4069	0.647757
CATMA3A27040	CATMA3OA27040R1	34972	17383	13149	13151	E2	1	AT3G27230			unknown protein	biological process unknown	nucleotide binding	plastid		OA	C	.			-1.40639	0.238409
CATMA2A15350	CATMA2OA15350R1	19666	10202	7249	7251	E1	1	AT2G16630			proline-rich family protein	plasmodesmata-mediated intercellular transport	nucleic acid binding	endo. retic.		OA	C	.			-1.40595	0.393832
CATMA2A40360	CATMA2OA40360R1	23750	12655	9657	9659	E1	1	AT2G41950			unknown protein	biological process unknown	molecular function unknown	plastid		OA	C	.			-1.40476	0.235979
CATMA2A27040	CATMA2OA27040F1	21543	11359	8370	8372	E2	1	AT2G28620			kinesin motor protein-related	microtubule-based movement	microtubule motor activity	plastid		OA	C	.			-1.40447	0.418156
CATMA1A19010	CATMA1OA19010F1	3239	2979	1847	1849	E1	0	AT1G20010			TUB5 (tubulin beta-5 chain)	microtubule-based process	GTPase activity	No targeting		OA	C	weak	2		-1.40414	-0.350824
CATMA5A05740	CATMA5OA05740F1	57505	26392	19673	19675	E1	1	AT5G06530			ABC transporter family protein	myo-inositol hexakisphosphate biosynthetic process	nucleotide binding	No targeting		OA	C	.			-1.40349	0.316085
CATMA1A52300	CATMA1OA52300F1	7739	5660	4461	4463	E1	0	AT1G63100			scarecrow transcription factor family protein	regulation of transcription	transcription factor activity	plastid		OA	C	weak			-1.40316	0.102624
CATMA5A55260	CATMA5OA55260F1	64583	30554	23755	23757	E1	4	AT5G59520			ZIP2 (ZINC TRANSPORTER 2 PRECURSOR); transferase, transferring glycosyl groups / zinc ion transporter	zinc ion transport	zinc ion transmembrane transporter activity	endo. retic.		OA	R	.			-1.40173	0.475981
CATMA4A28350	CATMA4OA28350F1	49165	23503	17807	17809	E2	1	AT4G26760			microtubule associated protein (MAP65/ASE1) family protein	biological process unknown	molecular function unknown	No targeting		OA	C	.			-1.40161	0.475693
CATMA3C57290	CATMA3OC57290F1	39315	20123	31222	31222	E1	1	AT3G20440			BE1/EMB2729 (BRANCHING ENZYME 1, EMBRYO DEFECTIVE 2729); alpha-amylase	carbohydrate metabolic process	catalytic activity	plastid		OC	C	.	2		-1.40144	0.205742
empty	CATMA1ON95239F1	16871	36885	36885	36885											ON					-1.40069	0.385088
CATMA2A03260	CATMA2OA03260F1	18683	9470	6550	6552	E3	1	AT2G04280			unknown protein	biological process unknown	molecular function unknown	mitochondria		OA	C	.	3		-1.39777	0.197928
CATMA2D02782	CATMA2OD02782R1	26472	14682	30680	30680	V3	1									OD	C	.			-1.39774	0.726111
CATMA2A00820	CATMA2OA00820R1	18326	9262	6344	6346	E1	1	AT2G01760			ARR14 (ARABIDOPSIS RESPONSE REGULATOR 14); transcription factor/ two-component response regulator	two-component signal transduction system (phosphorelay)	two-component response regulator activity	No targeting		OA	C	.			-1.39592	0.0757041
CATMA3A13660	CATMA3OA13660R1	32824	16143	11926	11928	E1	1	AT3G14395			unknown protein	biological process unknown	molecular function unknown	No targeting		OA	C	.			-1.39582	0.258362
CATMA3A18980	CATMA3OA18980R1	33706	16644	12424	12426	E1	1	AT3G19370			unknown protein	protein folding	heat shock protein binding	plastid		OA	C	.			-1.39553	0.0500276
CATMA2A38400	CATMA2OA38400R1	23434	12471	9473	9475	E2	1	AT2G40150			unknown protein	biological process unknown	binding	No targeting		OA	C	.			-1.3953	-0.14712
CATMA2A42640	CATMA2OA42640R1	24134	12886	9885	9887	E2	1	AT2G44210			unknown protein	biological process unknown	molecular function unknown	endo. retic.		OA	C	.			-1.39439	0.339393
CATMA2A18460	CATMA2OA18460F1	20165	10540	7561	7563	E2	1	AT2G19970			pathogenesis-related protein, putative	biological process unknown	molecular function unknown	endo. retic.		OA	C	.			-1.39258	0.484035
CATMA5A05200	CATMA5OA05200F1	57421	26341	19625	19627	E1	1	AT5G05990			mitochondrial glycoprotein family protein / MAM33 family protein	biological process unknown	molecular function unknown	mitochondria		OA	C	.	2		-1.39151	0.193267
CATMA1D05036	CATMA1OD05036R1	12968	9179	29506	29506	E3	1	AT1G61450			unknown protein	biological process unknown	molecular function unknown	No targeting		OD	C	.			-1.39145	0.108288
CATMA2A24270	CATMA2OA24270F1	21095	11098	8113	8115	E1	1	AT2G25880			ATAUR2 (ATAURORA2); histone serine kinase(H3-S10 specific) / kinase	protein amino acid phosphorylation	protein kinase activity	No targeting		OA	C	.			-1.3908	0.285934
CATMA5A43750	CATMA5OA43750R1	62674	29429	22652	22654	E1	1	AT5G47780			GAUT4 (Galacturonosyltransferase 4); polygalacturonate 4-alpha-galacturonosyltransferase/ transferase, transferring glycosyl groups	carbohydrate biosynthetic process	transferase activity, transferring glycosyl groups	endo. retic.		OA	C	.			-1.39023	-0.0405519
CATMA1A00890	CATMA1OA00890R1	158	1186	93	95	E1	0	AT1G01900			subtilase family protein	proteolysis	subtilase activity	endo. retic.		OA	C	.			-1.39002	-0.00817565
CATMA5A14040	CATMA5OA14040F1	58889	27189	20461	20463	E1	1	AT5G15770			GCN5-related N-acetyltransferase (GNAT) family protein	metabolic process	glucosamine 6-phosphate N-acetyltransferase activity	No targeting		OA	C	.			-1.3895	-0.443801
CATMA5A03060	CATMA5OA03060F1	57065	26135	19423	19425	E1	1	AT5G03870			glutaredoxin family protein	electron transport	electron carrier activity	mitochondria		OA	C	.			-1.38821	0.079653
CATMA1C71346	CATMA1OC71346F1	11185	7830	28209	28209	E2	1	AT1G22550			proton-dependent oligopeptide transport (POT) family protein	oligopeptide transport	transporter activity	No targeting		OC	C	.			-1.38734	-0.175563
empty	CATMA2ON101405R1	27208	38090	38090	38090											ON					-1.38527	0.068215
CATMA3A16270	CATMA3OA16270F1	33257	16383	12165	12167	E2	1	AT3G16870			zinc finger (GATA type) family protein	regulation of transcription, DNA-dependent	transcription factor activity	nucleus		OA	C	.			-1.38409	0.674832
CATMA2A27890	CATMA2OA27890R1	21662	11429	8440	8442	E1	1	AT2G29510			unknown protein	biological process unknown	molecular function unknown	nucleus		OA	C	.			-1.38407	0.143158
CATMA1C71745	CATMA1OC71745F1	11711	8234	28613	28613	E2	1	AT1G51055			unknown protein	biological process unknown	molecular function unknown	No targeting		OC	C	.			-1.38312	0.864081
CATMA3A09940	CATMA3OA09940R1	32170	15764	11553	11555	E1	1	AT3G10880			unknown protein	biological process unknown	molecular function unknown	No targeting		OA	C	.	2		-1.38259	0.679933
CATMA1A27950	CATMA1ON95009R1	16391	3771	2606	2608	M1	1	AT1G29950	AT1G29951, AT1G29952		transcription factor/ transcription regulator, unknown protein, unknown protein	regulation of transcription	transcription factor activity	nucleus		ON	C	.			-1.38244	0.490033
CATMA2A31740	CATMA2OA31740R1	22312	11820	8830	8832	E1	1	AT2G33570			unknown protein	biological process unknown	molecular function unknown	No targeting		OA	C	.			-1.38197	-0.174195
CATMA3A47740	CATMA3OA47740R1	37448	18941	14627	14629	E1	1	AT3G54820			PIP2;5/PIP2D (plasma membrane intrinsic protein 2;5); water channel	transport	transporter activity	No targeting		OA	C	.			-1.38185	0.358265
CATMA5A11490	CATMA5OA11490F1	58463	26947	20221	20223	E1	1	AT5G13290			protein kinase family protein	protein amino acid phosphorylation	protein kinase activity	mitochondria		OA	C	.			-1.38094	0.0757918
CATMA5A09250	CATMA5OA09250F1	58095	26736	20011	20013	E2	1	AT5G10520			protein kinase family protein	protein amino acid phosphorylation	protein kinase activity	No targeting		OA	C	.			-1.37984	0.832175
CATMA4A29590	CATMA4OA29590F1	49375	23621	17923	17925	E2	1	AT4G27970			C4-dicarboxylate transporter/malic acid transport family protein	response to light stimulus	transporter activity	plastid		OA	C	.			-1.37859	0.100357
CATMA5A07060	CATMA5OA07060F1	57719	26521	19798	19800	E1	1	AT5G07810			SNF2 domain-containing protein / helicase domain-containing protein / HNH endonuclease domain-containing protein	biological process unknown	nucleic acid binding	No targeting		OA	C	.	2		-1.37713	0.397599
CATMA5A31090	CATMA5OA31090F1	60957	28406	21657	21659	E1	1	AT5G35740			glycosyl hydrolase family protein 17	biological process unknown	molecular function unknown	endo. retic.		OA	C	.			-1.37515	-0.344818
empty	CATMA3ON91235R1	42706	40975	40975	40975											ON					-1.37498	0.845709
CATMA1C71621	CATMA1OC71621R1	11538	8109	28488	28488	EV2	1	AT1G44740			unknown protein	biological process unknown	molecular function unknown	mitochondria		OC	C	.	2		-1.37376	0.216317
CATMA1A54290	CATMA1OA54290R1	8034	5831	4632	4634	E1	1	AT1G65010			unknown protein	vesicle-mediated transport	protein binding	plastid		OA	C	.			-1.37259	0.282949
CATMA3A45830	CATMA3OC57728R1	39890	18690	14432	14434	M1	1	AT3G52905	AT3G52900		DNA binding / hydrolase, acting on ester bonds / nuclease/ recombinase, unknown protein	nucleobase, nucleoside, nucleotide and nucleic acid metabolic process	recombinase activity	mitochondria		OC	C	.	2		-1.37237	0.495503
CATMA4A29830	CATMA4OA29830R1	49408	23644	17946	17948	E2	1	AT4G28190			ULT1 (ULTRAPETALA1); DNA binding	electron transport	DNA binding	No targeting		OA	C	.			-1.3723	0.322635
CATMA5A59336	CATMA5OA59336R1	65312	30955	24154	24156	E1	1	AT5G63810			BGAL10 (beta-galactosidase 10); beta-galactosidase	carbohydrate metabolic process	catalytic activity	endo. retic.		OA	C	.			-1.37195	0.165051
empty	CATMA1ON92520F1	15721	36461	36461	36461											ON					-1.37126	-0.50086
empty	CATMA1ON92438F1	15571	36388	36388	36388											ON					-1.37114	-0.248476
CATMA2A38850	CATMA2OA38850R1	23500	12510	9512	9514	E1	1	AT2G40530			unknown protein	biological process unknown	molecular function unknown	endo. retic.		OA	C	.			-1.37018	0.703803
CATMA4A32630	CATMA4OA32630F1	49891	23919	18216	18218	E1	1	AT4G30980			basic helix-loop-helix (bHLH) family protein	regulation of transcription	DNA binding	nucleus		OA	C	.			-1.36922	0.597419
CATMA1A60130	CATMA1OA60130F1	8953	6392	5165	5167	E1	1	AT1G70850			Bet v I allergen family protein	defense response	molecular function unknown	No targeting		OA	C	.			-1.36814	0.224223
CATMA1C72094	CATMA1OC72094F1	12179	8588	28967	28967	E1	1	AT1G70890			major latex protein-related / MLP-related	defense response	molecular function unknown	No targeting		OC	C	.			-1.36768	-0.00680035
CATMA1A10510	CATMA1OA10510F1	1849	2172	1055	1057	E1	1	AT1G11545			xyloglucan:xyloglucosyl transferase, putative / xyloglucan endotransglycosylase, putative / endo-xyloglucan transferase, putative	carbohydrate metabolic process	hydrolase activity, hydrolyzing O-glycosyl compounds	endo. retic.		OA	C	.			-1.36665	0.17699
CATMA5A47720	CATMA5OA47720R1	63320	29812	23029	23031	E2	1	AT5G51790			basix helix-loop-helix (bHLH) family protein	regulation of transcription	DNA binding	nucleus		OA	C	.			-1.3665	0.162892
CATMA3A56390	CATMA3OA56390R1	38824	19729	15405	15407	E1	1	AT3G63200			PLA IIIB/PLP9 (Patatin-like protein 9); nutrient reservoir	lipid metabolic process	nutrient reservoir activity	No targeting		OA	C	.			-1.36605	0.0245417
CATMA4A16813	CATMA4OA16813R1	47372	22460	16784	16786	EI1	1	AT4G16030			60S ribosomal protein L19, putative	translation	structural constituent of ribosome	mitochondria		OA	C	.			-1.36525	0.62814
empty	CATMA1ON102762F1	14651	35912	35912	35912											ON					-1.36501	0.846148
CATMA4A36080	CATMA4OA36080R1	50470	24244	18540	18542	E1	1	AT4G34260			unknown protein	biological process unknown	molecular function unknown	endo. retic.		OA	C	.			-1.365	0.0546158
CATMA1A16860	CATMA1ON92091R1	14985	2777	1646	1648	M1	1	AT1G17840	AT1G17850		ABC transporter family protein, unknown protein	autophagy	nucleotide binding	No targeting		ON	C	.			-1.36485	0.200232
CATMA3C57647	CATMA3OC57647R1	39780	20483	31582	31582	E2	1	AT3G49020			F-box family protein	biological process unknown	molecular function unknown	No targeting		OC	C	.			-1.36479	0.243886
CATMA5A04050	CATMA5OA04050R1	57232	26229	19516	19518	E1	1	AT5G04885			glycosyl hydrolase family 3 protein	carbohydrate metabolic process	hydrolase activity, hydrolyzing O-glycosyl compounds	endo. retic.		OA	C	.			-1.36395	0.351674
CATMA2A39230	CATMA2OA39230F1	23565	12549	9551	9553	E1	1	AT2G40900			nodulin MtN21 family protein	biological process unknown	DNA binding	No targeting		OA	C	.			-1.36351	-0.797256
CATMA5A01440	CATMA5OA01440R1	56814	25987	19276	19278	E1	1	AT5G02370			kinesin motor protein-related	microtubule-based movement	microtubule motor activity	No targeting		OA	C	.	2		-1.36296	0.492898
CATMA5C64922	CATMA5OC64922F1	67297	32281	34332	34332	E2	1	AT5G53880			unknown protein	biological process unknown	molecular function unknown	No targeting		OC	C	.			-1.36296	0.129306
CATMA5A37060	CATMA5OA37060F1	61649	28827	22068	22070	E2	1	AT5G41460			fringe-related protein	biological process unknown	transferase activity, transferring glycosyl groups	No targeting		OA	C	.			-1.36238	0.0119483
CATMA1A67170	CATMA1OA67170F1	10121	7070	5831	5833	E1	1	AT1G78060			glycosyl hydrolase family 3 protein	carbohydrate metabolic process	hydrolase activity, hydrolyzing O-glycosyl compounds	endo. retic.		OA	C	.	2		-1.36082	0.109097
CATMA2A33950	CATMA2OA33950F1	22693	12033	9043	9045	E2	1	AT2G35780			SCPL26 (serine carboxypeptidase-like 26); serine carboxypeptidase	proteolysis	serine carboxypeptidase activity	endo. retic.		OA	C	.			-1.35591	0.238574
CATMA4C42401	CATMA4OC42401F1	52011	25242	32717	32717	E2	1	AT4G19630			heat shock factor protein-related / heat shock transcription factor-related	regulation of transcription, DNA-dependent	transcription factor activity	No targeting		OC	C	.			-1.35583	0.581958
CATMA3A48010	CATMA3OA48010R1	37490	18966	14650	14652	E1	1	AT3G55010			phosphoribosylformylglycinamidine cyclo-ligase, chloroplast / phosphoribosyl-aminoimidazole synthetase / AIR synthase (PUR5)	purine nucleotide biosynthetic process	catalytic activity	plastid		OA	C	.			-1.35518	0.0873915
CATMA1A64410	CATMA1OA64410F1	9657	6801	5568	5570	E1	1	AT1G75090			methyladenine glycosylase family protein	DNA repair	catalytic activity	mitochondria		OA	C	.	2		-1.35496	0.676483
CATMA3A42390	CATMA3OA42390F1	36555	18354	14103	14105	E1	1	AT3G49360			glucosamine/galactosamine-6-phosphate isomerase family protein	carbohydrate metabolic process	catalytic activity	No targeting		OA	C	.			-1.3543	-0.0604479
CATMA4C42581	CATMA4OC42581F1	52257	25427	32902	32902	E1	1	AT4G31590			ATCSLC05 (Cellulose synthase-like C5); transferase, transferring glycosyl groups	biological process unknown	transferase activity, transferring glycosyl groups	No targeting		OC	C	.			-1.35292	0.0958722
empty	CATMA2ON95928R1	29378	39144	39144	39144											ON					-1.35219	0.244079
CATMA5A15920	CATMA5OA15920R1	59176	27355	20626	20628	E1	1	AT5G17630			glucose-6-phosphate/phosphate translocator, putative	hexose phosphate transport	glucose transmembrane transporter activity	plastid		OA	C	.	3		-1.35152	0.0990544
CATMA1A08300	CATMA1OA08300R1	1450	1950	836	838	E1	1	AT1G09450			haspin-related	protein amino acid phosphorylation	protein kinase activity	No targeting		OA	C	.			-1.35136	0.449132
CATMA5A53130	CATMA5OA53130F1	64227	30341	23545	23547	E1	1	AT5G57390			AIL5 (AINTEGUMENTA-LIKE 5); DNA binding / transcription factor	regulation of transcription, DNA-dependent	DNA binding	plastid		OA	C	.			-1.35104	0.498282
empty	CATMA1ON102790R1	14678	35926	35926	35926											ON					-1.35035	0.492113
CATMA1A46590	CATMA1OA46590F1	6913	5172	3985	3987	E3	1	AT1G55490			CPN60B (CHAPERONIN 60 BETA); ATP binding / protein binding / unfolded protein binding	protein folding	protein binding	plastid		OA	C	.	2		-1.35015	0.0976957
CATMA1A19085	CATMA1OA19085R1	3256	2987	1855	1857	E1	1	AT1G20090			ARAC4/ATRAC4/ATROP2/ROP2 (rho-related protein from plants 2); GTP binding	microtubule cytoskeleton organization and biogenesis	GTP binding	No targeting		OA	C	.			-1.35007	0.158121
empty	CATMAMON93663R1	73028	46703	46703	46703											MON					-1.34937	0.435066
CATMA1A56980	CATMA1OA56980F1	8421	6049	4845	4847	E1	0	AT1G67630			DNA polymerase alpha subunit B family	DNA replication	DNA binding	No targeting		OA	C	weak	3		-1.34831	0.291276
CATMA5A55970	CATMA5OA55970F1	64695	30615	23816	23818	E1	1	AT5G60210			cytoplasmic linker protein-related	biological process unknown	molecular function unknown	endo. retic.		OA	C	.			-1.34752	0.615108
CATMA5A51540	CATMA5OA51540R1	63972	30194	23400	23402	E1	1	AT5G55820			unknown protein	biological process unknown	molecular function unknown	nucleus		OA	C	.			-1.34677	0.396564
CATMA2A21630	CATMA2OA21630R1	20682	10847	7865	7867	E2	1	AT2G23130			AGP17 (ARABINOGALACTAN PROTEIN 17)	biological process unknown	molecular function unknown	endo. retic.		OA	C	.			-1.34502	-0.377328
CATMA4A39720	CATMA4OA39720F1	51115	24615	18907	18909	E1	1	AT4G38210			ATEXPA20 (ARABIDOPSIS THALIANA EXPANSIN A20)	cellulose and pectin-containing cell wall organization and biogenesis	molecular function unknown	endo. retic.		OA	C	.			-1.34482	0.566225
CATMA4A18260	CATMA4OA18260F1	47601	22595	16916	16918	E1	1	AT4G17240			unknown protein	biological process unknown	ATP binding	No targeting		OA	C	.	2		-1.34474	0.392992
CATMA2A25420	CATMA2OA25420R1	21290	11211	8224	8226	E1	1	AT2G27060			ATP binding / protein serine/threonine kinase	protein amino acid phosphorylation	protein kinase activity	endo. retic.		OA	C	weak			-1.34446	0.0903087
CATMA2C47744	CATMA2OC47744F1	26075	14377	30393	30393	E2	1	AT2G43910			thiol methyltransferase, putative	metabolic process	thiopurine S-methyltransferase activity	No targeting		OC	C	.			-1.34242	-0.0259932
CATMA3A40070	CATMA3OA40070R1	36188	18134	13885	13887	E2	1	AT3G46990			unknown protein	biological process unknown	molecular function unknown	plastid		OA	C	.			-1.34133	0.238596
CATMA1A04550	CATMA1OA04550R1	808	1558	463	465	E1	1	AT1G05590			glycosyl hydrolase family 20 protein	carbohydrate metabolic process	catalytic activity	endo. retic.		OA	C	.			-1.33995	-0.00146567
CATMA4A23570	CATMA4OA23570F1	48339	23030	17338	17340	E1	1	AT4G21890			unknown protein	biological process unknown	molecular function unknown	No targeting		OA	C	weak -			-1.33956	0.118011
CATMA3A07250	CATMA3OA07250R1	31736	15517	11306	11308	E2	1	AT3G07990			SCPL27 (serine carboxypeptidase-like 27); serine carboxypeptidase	proteolysis	serine carboxypeptidase activity	endo. retic.		OA	C	.			-1.33776	0.0845145
empty	CATMA3ON94389R1	43176	41216	41216	41216											ON					-1.33739	0.572468
CATMA2A03720	CATMA2OA03720F1	18743	9504	6584	6586	E1	1	AT2G04800			unknown protein	N-terminal protein myristoylation	molecular function unknown	No targeting		OA	C	.			-1.33535	0.0709839
CATMA3A36290	CATMA3OA36290R1	35730	17858	13617	13619	E2	1	AT3G43580			unknown protein	carbohydrate metabolic process	molecular function unknown	mitochondria	AT3E34930	OA	C	.	2		-1.33504	0.455041
CATMA4A01070	CATMA4OA01070F1	45441	21249	15621	15623	E1	1	AT4G00950			MEE47 (maternal effect embryo arrest 47); transcription factor	embryonic development ending in seed dormancy	transcription factor activity	nucleus		OA	C	.			-1.33461	0.544962
CATMA1A15820	CATMA1OA15820R1	2728	2676	1548	1550	E1	1	AT1G16830			pentatricopeptide (PPR) repeat-containing protein	biological process unknown	molecular function unknown	endo. retic.		OA	C	.	2		-1.33422	0.272043
CATMA1A10030	CATMA1OA10030R1	1768	2125	1011	1013	E1	2	AT1G11130			SUB (STRUBBELIG); protein binding	protein amino acid phosphorylation	protein kinase activity	endo. retic.		OA	C	weak			-1.33295	-0.0727341
CATMA4A16880	CATMA4OA16880F1	47397	22474	16798	16800	E1	1	AT4G16141			unknown protein	biological process unknown	molecular function unknown	No targeting		OA	C	.			-1.33206	0.595489
CATMA3A44830	CATMA3OA44830R1	36980	18596	14339	14341	E1	1	AT3G51930			transducin family protein / WD-40 repeat family protein	valine metabolic process	nucleotide binding	plastid		OA	C	.			-1.33176	0.292887
CATMA3A41720	CATMA3OA41720R1	36456	18292	14042	14044	E2	1	AT3G48730			GSA2 (GLUTAMATE-1-SEMIALDEHYDE 2,1-AMINOMUTASE 2); glutamate-1-semialdehyde 2,1-aminomutase	porphyrin biosynthetic process	catalytic activity	plastid		OA	C	.			-1.33172	0.0515595
CATMA5A19330	CATMA5OA19330F1	59711	27664	20931	20933	E1	1	AT5G20790			unknown protein	biological process unknown	molecular function unknown	endo. retic.		OA	C	.			-1.33121	-0.104076
CATMA3A25790	CATMA3OA25790R1	34784	17272	13038	13040	EI1	1	AT3G25980			mitotic spindle checkpoint protein, putative (MAD2)	mitosis	DNA binding	No targeting		OA	C	.			-1.32981	0.200343
CATMA1A02170	CATMA1OA02170F1	397	1318	223	225	E2	1	AT1G03300			agenet domain-containing protein	biological process unknown	molecular function unknown	nucleus		OA	C	.	2		-1.32938	-0.00877623
CATMA1C72242	CATMA1OC72242R1	12398	8737	29116	29116	E1	1	AT1G79890			helicase-related	nucleobase, nucleoside, nucleotide and nucleic acid metabolic process	nucleic acid binding	nucleus		OC	C	.	3		-1.32915	0.371066
CATMA3A47210	CATMA3OA47210F1	37351	18876	14568	14570	E1	1	AT3G54260			unknown protein	biological process unknown	binding	endo. retic.		OA	C	.			-1.32893	-0.0506823
CATMA_GFT_03354	CATMA5OF03354F1	68345	1054	27652	27652	E3	1	AT5G45860			Bet v I allergen family protein	defense response	molecular function unknown	No targeting		OF	C	.			-1.32874	0.125495
CATMA1A41200	CATMA1OA41200F1	6133	4702	3519	3521	E1	1	AT1G50110			branched-chain amino acid aminotransferase 6 / branched-chain amino acid transaminase 6 (BCAT6)	metabolic process	catalytic activity	No targeting		OA	C	.			-1.32737	0.171892
CATMA2A36320	CATMA2OA36320R1	23080	12254	9264	9266	EI2	1	AT2G38010			ceramidase family protein		ceramidase activity	endo. retic.		OA	C	.			-1.32475	0.243785
CATMA3A39340	CATMA3OA39340F1	36091	18074	13829	13831	E1	1	AT3G46320			histone H4	nucleosome assembly	DNA binding	No targeting		OA	C	.			-1.32423	0.4155
CATMA3A47320	CATMA3OC57788F1	39951	18890	14582	14584	E1	0	AT3G54390			transcription factor	regulation of transcription	transcription factor activity	No targeting		OC	C	weak -	3		-1.32404	0.387254
CATMA5A59250	CATMA5OA59250F1	65291	30945	24144	24146	E1	1	AT5G63700			zinc finger (C3HC4 type RING finger) family protein	electron transport	protein binding	nucleus		OA	C	.			-1.32377	0.235664
empty	CATMA2OM00137R2	26906	37938	37938	37938											OM					-1.32317	0.0352643
CATMA4A30820	CATMA4ON100427R1	53864	23746	18046	18048	IE1	1	AT4G29170			ATMND1	double-strand break repair	molecular function unknown	nucleus		ON	C	.	2		-1.32277	0.562646
CATMA5A09590	CATMA5OA09590R1	58140	26764	20039	20041	V2	1			AT5G10850					unknown protein	OA	C	.			-1.32192	0.297899
CATMA1A24270	CATMA1OA24270F1	4049	3460	2307	2309	E1	1	AT1G25570			leucine-rich repeat protein-related	biological process unknown	protein binding	endo. retic.		OA	C	.	2		-1.32169	0.104979
CATMA_GFT_00582	CATMA1OF00582R1	13154	369	26967	26967	E3	1	AT1G73603			LCR64 (Low-molecular-weight cysteine-rich 64); electron carrier/ iron ion binding	electron transport	electron carrier activity	endo. retic.		OF	C	.			-1.32161	-0.0690653
CATMA3A41470	CATMA3OA41470R1	36416	18269	14019	14021	E1	1	AT3G48490			unknown protein	biological process unknown	molecular function unknown	No targeting		OA	C	.			-1.3205	0.514689
M306	CATMAMON93623R1	72961	33254	26769	25133	M4	0	ATMG01200	ATMG01210		unknown protein, unknown protein	response to oxidative stress	hydrogen ion transmembrane transporter activity	endo. retic.		MON	M	weak			-1.32034	0.423095
CATMA4A29890	CATMA4OA29890F1	49419	23650	17952	17954	E1	1	AT4G28250			ATEXPB3 (ARABIDOPSIS THALIANA EXPANSIN B3)	cellulose and pectin-containing cell wall organization and biogenesis	molecular function unknown	endo. retic.		OA	C	.			-1.31877	-0.0156604
CATMA1A30940	CATMA1OA30940R1	5000	4019	2851	2853	EI2	1	AT1G32540			LOL1 (LSD ONE LIKE 1)	biological process unknown	molecular function unknown	No targeting		OA	C	.			-1.3176	0.225166
CATMA5A51330	CATMA5OA51330R1	63934	30174	23380	23382	E1	1	AT5G55580			mitochondrial transcription termination factor family protein / mTERF family protein	biological process unknown	molecular function unknown	plastid		OA	C	.			-1.31738	0.57312
CATMA2A35940	CATMA2OA35940F1	23015	12217	9227	9229	E1	1	AT2G37660			catalytic/ coenzyme binding	metabolic process	catalytic activity	plastid		OA	C	.			-1.3167	0.224917
CATMA2A00710	CATMA2OA00710F1	18305	9251	6333	6335	E2	1	AT2G01660			33 kDa secretory protein-related	biological process unknown	molecular function unknown	endo. retic.		OA	C	.			-1.31669	0.179118
CATMA1A26310	CATMA1OA26310F1	4331	3642	2481	2483	E2	1	AT1G28110			SCPL45; serine carboxypeptidase	proteolysis	serine carboxypeptidase activity	endo. retic.		OA	C	.	2		-1.31569	0.0265767
empty	CATMA2ON94869F1	29009	38938	38938	38938											ON					-1.31481	0.0739339
CATMA1C71397	CATMA1OC71397F1	11251	7882	28261	28261	E1	1	AT1G26100			cytochrome B561 family protein	electron transport	carbon-monoxide oxygenase activity	endo. retic.		OC	C	.	2		-1.31352	0.0781883
CATMA5A44070	CATMA5OA44070R1	62734	29462	22684	22686	E2	1	AT5G48090			ELP1 (EDM2-LIKE PROTEIN1); zinc ion binding	biological process unknown	protein binding	No targeting		OA	C	.			-1.3129	0.615479
CATMA3A27840	CATMA3OA27840R1	35098	17457	13223	13225	E1	1	AT3G28050			nodulin MtN21 family protein	biological process unknown	DNA binding	endo. retic.		OA	C	.			-1.31229	0.112424
CATMA5A43480	CATMA5OA43480F1	62627	29398	22623	22625	E1	1	AT5G47500			pectinesterase family protein	cell wall modification	pectinesterase activity	endo. retic.		OA	C	.			-1.31084	-0.036808
empty	CATMA4ON100258F1	53689	42717	42717	42717											ON					-1.31	0.100353
CATMA2A24630	CATMA2OA24630R1	21152	11132	8145	8147	E1	1	AT2G26270			unknown protein	biological process unknown	molecular function unknown	endo. retic.		OA	C	.			-1.30979	0.35454
empty	CATMA3ON100748R1	41386	40256	40256	40256											ON					-1.30868	0.00598422
CATMA3A22740	CATMA3OA22740F1	34281	16982	12759	12761	E1	1	AT3G22800			leucine-rich repeat family protein / extensin family protein	biological process unknown	structural constituent of cell wall	endo. retic.		OA	C	.			-1.30796	-0.164313
CATMA2B03260	CATMA2OB03260F1	24817	13302	10292	10294	E2	1	AT2G04280			unknown protein	biological process unknown	molecular function unknown	mitochondria		OB	C	.	3		-1.3079	0.134715
CATMA5A13480	CATMA5OA13480F1	58789	27135	20408	20410	E1	1	AT5G15190			unknown protein	biological process unknown	molecular function unknown	No targeting		OA	C	.			-1.30755	0.826219
empty	CATMA5ON93487F1	69715	45122	45122	45122											ON					-1.30701	0.652073
CATMA4A39680	CATMA4OA39680R1	51108	24611	18903	18905	E1	1	AT4G38160			PDE191 (PIGMENT DEFECTIVE 191)	biological process unknown	molecular function unknown	No targeting		OA	C	.			-1.30684	0.339652
empty	CATMA3ON94421F1	43239	41234	41234	41234											ON					-1.3066	0.348569
empty	CATMA2ON101869F1	27723	38343	38343	38343											ON					-1.30653	0.100193
empty	CATMA3ON100813F1	41451	40289	40289	40289											ON					-1.3065	0.152861
CATMA4A19340	CATMA4OA19340R1	47792	22708	17026	17028	E1	1	AT4G18290			KAT2 (K+ ATPase 2); cyclic nucleotide binding / inward rectifier potassium channel	ion transport	ion channel activity	No targeting		OA	C	.			-1.30615	-0.0183894
CATMA1A37760	CATMA1OA37760R1	5656	4420	3245	3247	E2	1	AT1G44780			unknown protein	biological process unknown	catalytic activity	nucleus		OA	C	.			-1.30607	0.358949
CATMA5A39120	CATMA5OA39120F1	61947	29007	22240	22242	E1	1	AT5G43250			transcription factor, putative	regulation of transcription, DNA-dependent	DNA binding	No targeting		OA	C	.			-1.3054	0.255205
CATMA4A14370	CATMA4OA14370R1	47014	22242	16568	16570	E1	1	AT4G14120			unknown protein	biological process unknown	molecular function unknown	plastid		OA	C	.			-1.30423	0.736747
CATMA3A47415	CATMA3OA47415F1	37383	18901	14592	14594	E1	1	AT3G54470			uridine 5p-monophosphate synthase / UMP synthase (PYRE-F) (UMPS)	pde novop pyrimidine base biosynthetic process	catalytic activity	No targeting		OA	C	.			-1.30382	0.213471
CATMA5C65065	CATMA5OC65065F1	67473	32424	34475	34475	E1	1	AT5G60960			pentatricopeptide (PPR) repeat-containing protein	biological process unknown	transcription factor activity	mitochondria		OC	C	.			-1.30209	0.216306
CATMA1A65740	CATMA1OA65740F1	9877	6934	5696	5698	E1	1	AT1G76540			CDKB2;1 (CYCLIN-DEPENDENT KINASE B2;1); kinase	protein amino acid phosphorylation	protein kinase activity	No targeting		OA	C	.			-1.30205	0.373625
CATMA1A24090	CATMA1OA24090R1	4022	3444	2291	2293	V2	1	AT1E25930			EUGENE prediction					OA	E	.			-1.2991	0.671773
CATMA5A20580	CATMA5OA20580R1	59926	27785	21051	21053	E2	1	AT5G23100			unknown protein	biological process unknown	molecular function unknown	plastid		OA	C	.			-1.29909	-0.0561943
CATMA3A46320	CATMA3OA46320F1	37209	18768	14483	14485	E1	0	AT3G53380			lectin protein kinase family protein	protein amino acid phosphorylation	protein kinase activity	endo. retic.		OA	C	weak -	3		-1.29857	-0.114636
empty	CATMA1ON102264R1	14098	35603	35603	35603											ON					-1.29843	0.240138
empty	CATMA2ON98693R1	30340	39716	39716	39716											ON					-1.29807	0.593812
CATMA1C71821	CATMA1OC71821F1	11821	8311	28690	28690	EI2	1	AT1G54690			histone H2A, putative	nucleosome assembly	DNA binding	plastid		OC	C	.	2		-1.29796	0.275911
empty	CATMA1ON92591R1	15846	36522	36522	36522											ON					-1.29781	0.859469
empty	CATMA5ON99320F1	72023	46277	46277	46277											ON					-1.29706	0.283973
CATMA2A40500	CATMA2OA40500F1	23771	12668	9670	9672	E1	1	AT2G42110			unknown protein	biological process unknown	molecular function unknown	No targeting		OA	C	.			-1.29659	0.0763624
CATMA3A24950	CATMA3OA24950R1	34656	17199	12969	12971	E1	0	AT3G25100			CDC45 (CELL DIVISION CYCLE 45)	DNA replication initiation	molecular function unknown	mitochondria		OA	C	weak -			-1.29632	0.546856
CATMA3A55570	CATMA3OA55570F1	38693	19661	15337	15339	E1	1	AT3G62440			F-box family protein	biological process unknown	molecular function unknown	No targeting		OA	C	.			-1.29476	0.478011
CATMA2A14525	CATMA2OA14525R1	19556	10130	7182	7184	E1	1	AT2G15620			NIR1 (NITRITE REDUCTASE); ferredoxin-nitrate reductase	electron transport	oxidoreductase activity	plastid		OA	C	.			-1.29445	0.000724651
CATMA4A06030	CATMA4OB06030R1	51468	21673	16019	16021	E3	1	AT4G05400			unknown protein	biological process unknown	nucleic acid binding	mitochondria		OB	C	.	3		-1.29201	0.402605
empty	CATMA1ON92571R1	15810	36506	36506	36506											ON					-1.29174	0.356662
CATMA3A21635	CATMA3OA21635R1	34132	16892	12672	12674	E2	1	AT3G21770			peroxidase 30 (PER30) (P30) (PRXR9)	electron transport	peroxidase activity	endo. retic.		OA	C	.	2		-1.29096	-0.00462435
empty	CATMA2ON90557R1	28081	38533	38533	38533											ON					-1.29076	0.3568
CATMA5A42273	CATMA5OA42273F1	62433	29290	22517	22519	E1	1	AT5G46280			DNA replication licensing factor, putative	DNA replication initiation	nucleotide binding	No targeting		OA	C	.	2		-1.29042	0.266017
CATMA3A37730	CATMA3OA37730R1	35902	17958	13716	13718	EI1	1	AT3G44750			HD2A (HISTONE DEACETYLASE 2A); nucleic acid binding / zinc ion binding	polarity specification of adaxial/abaxial axis	nucleic acid binding	No targeting		OA	C	.			-1.28988	0.323072
CATMA1A61140	CATMA1OA61140R1	9120	6484	5257	5259	E1	1	AT1G71930			VND7 (VASCULAR RELATED NAC-DOMAIN PROTEIN 7); transcription factor	multicellular organismal development	DNA binding	No targeting		OA	C	.			-1.28947	0.920035
CATMA1A02920	CATMA1OA02920F1	525	1393	298	300	E2	0	AT1G04040			acid phosphatase class B family protein	biological process unknown	acid phosphatase activity	endo. retic.		OA	C	.			-1.28943	0.197699
CATMA2A36460	CATMA2OA36460F1	23099	12273	9281	9283	VE1	1	AT2G38160			unknown protein	biological process unknown	molecular function unknown	No targeting		OA	C	.			-1.28871	0.463397
CATMA_GFT_02719	CATMA1OF02719R1	13312	819	27417	27417	EI3	1	AT1G76705			calmodulin-binding family protein	biological process unknown	calmodulin binding	No targeting		OF	C	.			-1.28804	0.573173
empty	CATMA1ON94957F1	16277	36717	36717	36717											ON					-1.28788	0.305242
CATMA2A32310	CATMA2OA32310R1	22408	11874	8884	8886	E2	1	AT2G34190			xanthine/uracil permease family protein	transport	transporter activity	No targeting		OA	C	.			-1.28775	-0.244189
CATMA5A37600	CATMA5OA37600R1	61718	28867	22108	22110	E1	1	AT5G41880			DNA primase small subunit family	DNA replication	DNA primase activity	No targeting		OA	C	.			-1.28731	0.489015
CATMA3A41065	CATMA3OA41065R1	36336	18218	13969	13971	E2	1	AT3G48040			ARAC8/ATROP10/ROP10 (rho-related protein from plants 10); GTP binding / GTPase	small GTPase mediated signal transduction	GTPase activity	No targeting		OA	C	.			-1.28622	0.188642
CATMA5A54240	CATMA5OA54240F1	64423	30455	23657	23659	E1	1	AT5G58480			glycosyl hydrolase family 17 protein	carbohydrate metabolic process	catalytic activity	endo. retic.		OA	C	.			-1.28452	0.10188
CATMA1A42760	CATMA1OA42760F1	6345	4824	3641	3643	E1	1	AT1G51630			unknown protein	biological process unknown	molecular function unknown	endo. retic.		OA	C	.			-1.28189	0.0932964
CATMA1A44100	CATMA1OA44100R1	6544	4942	3759	3761	E1	1	AT1G53070			legume lectin family protein	biological process unknown	sugar binding	endo. retic.		OA	C	.			-1.28175	0.501017
CATMA4A24300	CATMA4OA24300F1	48457	23093	17401	17403	E1	1	AT4G22570			APT3 (ADENINE PHOSPHORIBOSYL TRANSFERASE 3); adenine phosphoribosyltransferase	adenine salvage	adenine phosphoribosyltransferase activity	No targeting		OA	C	.			-1.28158	-0.0302773
CATMA1C71954	CATMA1OC71954F1	12003	8444	28823	28823	E1	1	AT1G63260			TET10 (TETRASPANIN10)	aging	molecular function unknown	endo. retic.		OC	C	.	2		-1.28092	0.105405
CATMA4A40622	CATMA4OA40622F1	51287	24714	19004	19006	E2	1	AT4G39180			SEC14 (secretion 14)	transport	transporter activity	No targeting		OA	C	.			-1.2801	0.608526
CATMA2A33290	CATMA2OA33290F1	22581	11969	8979	8981	E2	0	AT2G35150			phosphate-responsive 1 family protein	biological process unknown	molecular function unknown	endo. retic.		OA	C	.			-1.27967	-0.215732
CATMA3A20250	CATMA3OA20250R1	33930	16772	12552	12554	E1	1	AT3G20540			POLGAMMA1 (polymerase gamma 1); DNA binding / DNA-directed DNA polymerase	nucleobase, nucleoside, nucleotide and nucleic acid metabolic process	nucleic acid binding	plastid		OA	C	.			-1.27935	0.365769
CATMA5A39960	CATMA5OA39960R1	62092	29087	22320	22322	E1	1	AT5G44210			ATERF-9/ATERF9/ERF9 (ERF domain protein 9); DNA binding / transcription factor/ transcriptional repressor	regulation of transcription, DNA-dependent	DNA binding	No targeting		OA	C	.			-1.27912	0.712978
CATMA2A01720	CATMA2OA01720F1	18473	9347	6428	6430	E2	1	AT2G02820			MYB88 (myb domain protein 88); DNA binding / transcription factor	regulation of transcription, DNA-dependent	DNA binding	nucleus	GeneFarm MYB88	OA	C	.	2		-1.27899	0.57319
CATMA5A46355	CATMA5OA46355R1	63126	29690	22911	22913	E1	1	AT5G50375			CPI1 (CYCLOPROPYL ISOMERASE)	biological process unknown	molecular function unknown	No targeting		OA	C	.			-1.27785	0.0763785
CATMA3A23810	CATMA3OA23810F1	34465	17092	12864	12866	EV1	1	AT3G23860			GTP-binding protein-related	biological process unknown	molecular function unknown	No targeting		OA	C	.			-1.27664	0.617564
CATMA5A41690	CATMA5OA41690R1	62340	29234	22462	22464	E1	1	AT5G45700			NLI interacting factor (NIF) family protein	embryonic development ending in seed dormancy	phosphoric monoester hydrolase activity	mitochondria		OA	C	weak			-1.27595	0.300057
CATMA5A17690	CATMA5OA17690F1	59451	27512	20781	20783	E1	1	AT5G19260			unknown protein	regulation of transcription	nucleic acid binding	No targeting		OA	C	.			-1.27376	0.0863336
CATMA5A20920	CATMA5OA20920F1	59981	27816	21082	21084	E1	1	AT5G23420			HMGB6 (High mobility group B 6); transcription factor	regulation of transcription, DNA-dependent	DNA binding	plastid		OA	C	.			-1.27361	0.337623
CATMA5A22300	CATMA5OA22300F1	60193	27935	21201	21203	E2	1	AT5G24655			unknown protein	biological process unknown	molecular function unknown	No targeting		OA	C	.			-1.27327	-0.183331
CATMA4A12870	CATMA4OA12870F1	46799	22121	16449	16451	E1	1	AT4G12730			FLA2 (FLA2)	protein amino acid dephosphorylation	molecular function unknown	endo. retic.		OA	C	.			-1.27309	-0.270902
CATMA1A13210	CATMA1OA13210F1	2289	2424	1301	1303	E2	1	AT1G14210			ribonuclease T2 family protein	biological process unknown	RNA binding	endo. retic.		OA	C	.	2		-1.27267	0.0371594
CATMA3A47030	CATMA3OA47030R1	37316	18857	14549	14551	E1	1	AT3G54080			sugar binding	biological process unknown	sugar binding	endo. retic.		OA	C	.			-1.27248	0.11454
CATMA1A24990	CATMA1OA24990F1	4147	3524	2367	2369	E1	1	AT1G26761			unknown protein	lipid metabolic process	triacylglycerol lipase activity	plastid		OA	C	.			-1.27211	0.309238
CATMA1A57740	CATMA1OA57740R1	8528	6149	4923	4925	E1	1	AT1G68350			unknown protein	electron transport	molecular function unknown	mitochondria		OA	C	.			-1.27193	0.838125
empty	CATMA4ON94252R1	54938	43318	43318	43318											ON					-1.27169	0.531098
CATMA3A52480	CATMA3OA52480R1	38200	19380	15056	15058	E2	1	AT3G59440			calcium-binding protein, putative	biological process unknown	calcium ion binding	endo. retic.		OA	C	.			-1.27141	-0.00273394
CATMA1A17900	CATMA1OA17900F1	3037	2872	1741	1743	E2	1	AT1G18840			IQD30; calmodulin binding	biological process unknown	calmodulin binding	mitochondria		OA	C	.			-1.27027	0.201528
CATMA5A61190	CATMA5OA61190R1	65676	31156	24353	24355	E1	1	AT5G65880			unknown protein	biological process unknown	molecular function unknown	endo. retic.		OA	C	.			-1.26894	0.436075
CATMA2C47464	CATMA2OC47464R1	25688	14096	30112	30112	E1	1	AT2G28100			ATFUC1 (alpha-L-fucosidase 1); alpha-L-fucosidase	carbohydrate metabolic process	catalytic activity	endo. retic.		OC	C	.			-1.26885	-0.158498
CATMA5A36140	CATMA5OA36140R1	61500	28736	21981	21983	E1	1	AT5G40480			EMB3012 (EMBRYO DEFECTIVE 3012)	embryonic development ending in seed dormancy	molecular function unknown	endo. retic.		OA	C	.			-1.26829	0.416118
CATMA3A15410	CATMA3OA15410R1	33104	16299	12081	12083	E1	1	AT3G15990			SULTR3;4 (SULTR3;4); sulfate transporter	transport	transporter activity	No targeting		OA	C	.			-1.26683	0.277902
CATMA3A53450	CATMA3OA53450R1	38368	19468	15144	15146	E1	1	AT3G60440			unknown protein	regulation of transcription, DNA-dependent	DNA binding	mitochondria		OA	C	.			-1.26648	0.337889
CATMA5A14540	CATMA5OA14540F1	58957	27232	20504	20506	E1	1	AT5G16250			unknown protein	biological process unknown	molecular function unknown	No targeting		OA	C	.			-1.26646	-0.0870276
CATMA4A09960	CATMA4OA09960R1	46396	21877	16219	16221	E1	0	AT4G09890			unknown protein	biological process unknown	molecular function unknown	nucleus		OA	C	.			-1.26635	-0.219151
CATMA2A27150	CATMA2OA27150F1	21565	11371	8382	8384	E1	1	AT2G28740			HIS4 (Histone H4)	nucleosome assembly	DNA binding	No targeting		OA	C	.			-1.26553	0.180877
CATMA4A39090	CATMA4OA39090R1	51004	24554	18846	18848	E1	1	AT4G37530			peroxidase, putative	electron transport	peroxidase activity	endo. retic.		OA	C	.			-1.26486	-0.0258509
CATMA2C47868	CATMA2ON90405F2	27822	14502	30518	30518	V4	1	AT2G07723			pseudogene				AT2E00613	ON	C	.	5		-1.26286	0.0617231
CATMA2A24970	CATMA2OA24970R1	21218	11169	8182	8184	E1	1	AT2G26650	AT2G26640		AKT1 (ARABIDOPSIS K TRANSPORTER 1); cyclic nucleotide binding / inward rectifier potassium channel, beta-ketoacyl-CoA synthase, putative	ion transport	ion channel activity	No targeting		OA	C	.	3		-1.26283	0.0928125
CATMA1A14790	CATMA1OA14790R1	2564	2574	1451	1453	E2	1	AT1G15760			unknown protein	biological process unknown	molecular function unknown	No targeting		OA	C	.			-1.26186	0.419717
CATMA4A10510	CATMA4OA10510R1	46474	21924	16265	16267	E2	1	AT4G10470			unknown protein	biological process unknown	molecular function unknown	No targeting		OA	C	.			-1.26136	-0.0600601
CATMA3A37720	CATMA3OA37720R1	35900	17957	13715	13717	E1	1	AT3G44730			kinesin motor protein-related	microtubule-based movement	microtubule motor activity	nucleus		OA	C	.			-1.26086	0.459201
CATMA1A12980	CATMA1OA12980F1	2261	2409	1286	1288	E1	1	AT1G14030			ribulose-1,5 bisphosphate carboxylase oxygenase large subunit N-methyltransferase, putative	oligosaccharide metabolic process	[ribulose-bisphosphate carboxylase]-lysine N-methyltransferase activity	plastid		OA	C	.			-1.26083	0.111531
CATMA4C42720	CATMA4OC42720F1	52435	25567	33042	33042	E2	1	AT4G00893			unknown protein	biological process unknown	molecular function unknown	plastid	AT4E00115	OC	C	.			-1.26076	0.386224
CATMA4A16293	CATMA4OA16293F1	47291	22407	16732	16734	E2	1	AT4G15550			IAGLU (INDOLE-3-ACETATE BETA-D-GLUCOSYLTRANSFERASE); UDP-glycosyltransferase/ transferase, transferring glycosyl groups	metabolic process	UDP-glycosyltransferase activity	plastid		OA	C	.	2		1.26022	-0.806218
CATMA5A36370	CATMA5OA36370R1	61534	28757	22002	22004	E1	1	AT5G40670			PQ-loop repeat family protein / transmembrane family protein	biological process unknown	molecular function unknown	No targeting		OA	C	.			1.26043	-0.17946
empty	CATMA3ON100593F2	41238	40186	40186	40186											ON					1.261	0.0252136
CATMA1C72233	CATMA1OC72233R1	12382	8728	29107	29107	E1	1	AT1G79270			ECT8 (evolutionarily conserved C-terminal region 8)	biological process unknown	molecular function unknown	No targeting		OC	C	.			1.26122	-0.11549
CATMA5A02340	CATMA5OA02340R1	56954	26067	19355	19357	E1	1	AT5G03230			unknown protein	biological process unknown	molecular function unknown	No targeting		OA	C	.			1.26136	-0.107368
empty	CATMA5ON97940F1	71093	45726	45726	45726											ON					1.26161	-1.14854
empty	CATMA1ON92429R1	15556	36380	36380	36380											ON					1.26169	0.1495
CATMA5C64038	CATMA5OC64038F1	66075	31390	33441	33441	E2	1	AT5G03030			DNAJ heat shock N-terminal domain-containing protein	protein folding	heat shock protein binding	plastid		OC	C	.			1.26185	-0.20152
CATMA4A27120	CATMA4OA27120R1	48942	23369	17675	17677	E1	1	AT4G25390			protein kinase family protein	protein amino acid phosphorylation	protein kinase activity	plastid		OA	C	weak			1.26186	-0.347645
CATMA5C64903	CATMA5OC64903R1	67272	32262	34313	34313	E1	1	AT5G52580			unknown protein	biological process unknown	molecular function unknown	No targeting		OC	C	.	2		1.26213	0.227407
CATMA5A15490	CATMA5OA15490R1	59098	27313	20584	20586	E1	1	AT5G17210			unknown protein	biological process unknown	molecular function unknown	endo. retic.		OA	C	.			1.26361	0.0128746
CATMA1D02563	CATMA1OD02563R1	12820	9084	29411	29411	IE1	3	AT1G30660			toprim domain-containing protein	DNA replication, synthesis of RNA primer	nucleic acid binding	No targeting		OD	C	.			1.26582	-0.108775
CATMA1A18690	CATMA1OA18690F1	3179	2946	1814	1816	E2	1	AT1G19660			wound-responsive family protein	response to wounding	nucleic acid binding	mitochondria		OA	C	.			1.26614	-0.705735
CATMA2A25700	CATMA2OA25700F1	21339	11239	8252	8254	E1	1	AT2G27310			F-box family protein	biological process unknown	molecular function unknown	No targeting		OA	C	.			1.26693	-0.0260127
CATMA3A08315	CATMA3OA08315F1	31913	15621	11410	11412	E3	1	AT3G09440			heat shock cognate 70 kDa protein 3 (HSC70-3) (HSP70-3)	protein folding	ATP binding	No targeting		OA	C	.	2		1.26773	-0.026665
CATMA5A22560	CATMA5OA22560F1	60227	27957	21223	21225	E2	1	AT5G24870			zinc finger (C3HC4-type RING finger) family protein	biological process unknown	protein binding	No targeting		OA	C	.			1.26967	-0.107583
CATMA3A41320	CATMA3OA41320R1	36390	18254	14004	14006	E2	1	AT3G48340			cysteine-type peptidase	proteolysis	cysteine-type endopeptidase activity	No targeting		OA	C	.			1.2701	-0.257242
CATMA1A46820	CATMA1OA46820F1	6951	5194	4006	4008	E1	1	AT1G55740			ATSIP1 (ARABIDOPSIS THALIANA SEED IMBIBITION 1); hydrolase, hydrolyzing O-glycosyl compounds		hydrolase activity, hydrolyzing O-glycosyl compounds	No targeting		OA	C	.			1.27205	-0.321627
CATMA3A24000	CATMA3OA24000R1	34496	17109	12881	12883	E1	1	AT3G24070			zinc knuckle (CCHC-type) family protein	biological process unknown	nucleic acid binding	No targeting		OA	C	.	2		1.27228	-0.287687
CATMA5C64161	CATMA5OC64161R1	66264	31513	33564	33564	E1	1	AT5G10695			unknown protein	biological process unknown	molecular function unknown	No targeting		OC	C	.	2		1.27324	0.045535
CATMA4A01250	CATMA4OA01250F1	45465	21264	15636	15638	E2	1	AT4G01070			UDP-glucoronosyl/UDP-glucosyl transferase family protein	xenobiotic metabolic process	UDP-glycosyltransferase activity	No targeting		OA	C	.			1.27564	-0.52005
CATMA2A15470	CATMA2OA15470F1	19687	10216	7263	7265	E1	0	AT2G16790			shikimate kinase family protein	carbohydrate metabolic process	shikimate kinase activity	No targeting		OA	C	.			1.27571	-0.343222
CATMA5A18440	CATMA5OA18440R1	59582	27583	20852	20854	E1	1	AT5G20000			ATPase	ubiquitin-dependent protein catabolic process	nucleotide binding	No targeting		OA	C	.			1.27594	-5.13784e-05
empty	CATMA4OM00045R1	53215	42443	42443	42443											OM					1.27646	0.237976
empty	CATMA1ON99093R1	18086	37579	37579	37579											ON					1.27785	-0.211867
CATMA2A32020	CATMA2OA32020F1	22359	11846	8856	8858	E1	1	AT2G33830			dormancy/auxin associated family protein	biological process unknown		No targeting		OA	C	.			1.27835	-0.536966
empty	CATMA4ON93438F1	54709	43247	43247	43247											ON					1.27856	-0.0123625
CATMA5A55170	CATMA5OA55170R1	64570	30545	23746	23748	E1	1	AT5G59430			ATTRP1 (TELOMERE REPEAT BINDING PROTEIN 1)	protein modification process	DNA binding	nucleus		OA	C	.			1.27932	-0.206232
empty	CATMA5ON91935R1	69526	45024	45024	45024											ON					1.28092	-0.273545
CATMA4A28340	CATMA4OA28340F1	49163	23502	17806	17808	E1	1	AT4G26750			hydroxyproline-rich glycoprotein family protein	biological process unknown	molecular function unknown	nucleus		OA	C	.			1.28179	-0.564075
CATMA4A40380	CATMA4OA40380R1	51238	24686	18976	18978	E2	1	AT4G38940			kelch repeat-containing F-box family protein	biological process unknown	molecular function unknown	No targeting		OA	C	.			1.28205	-0.0804615
CATMA4A31610	CATMA4OA31610F1	49709	23821	18118	18120	E1	1	AT4G29960			unknown protein	biological process unknown	molecular function unknown	No targeting		OA	C	.			1.28221	0.00258145
CATMA3A07510	CATMA3OA07510R1	31782	15542	11331	11333	E1	1	AT3G08690			UBC11 (ubiquitin-conjugating enzyme 11); ubiquitin-protein ligase	ubiquitin-dependent protein catabolic process	ubiquitin-protein ligase activity	No targeting		OA	C	.			1.28248	-0.0690625
empty	CATMA1ON92683R1	16022	36611	36611	36611											ON					1.28282	-0.421968
empty	CATMA3ON101024R1	41738	40467	40467	40467											ON					1.28298	-0.386086
empty	CATMA1ON92104F1	15007	36099	36099	36099											ON					1.28327	-0.143252
CATMA3A16260	CATMA3OA16260F1	33255	16382	12164	12166	E1	1	AT3G16860			phytochelatin synthetase-related	biological process unknown	nucleic acid binding	endo. retic.		OA	C	.			1.28393	0.162511
CATMA1A15840	CATMA1OA15840F1	2731	2678	1550	1552	E1	1	AT1G16850			unknown protein	response to salt stress	molecular function unknown	endo. retic.		OA	C	.			1.28621	-0.36651
empty	CATMA1OA49950F1	7439	35106	35106	35106											OA					1.28668	-0.166721
CATMA4A22370	CATMA4OA22370R1	48168	22933	17242	17244	E2	1	AT4G20860			FAD-binding domain-containing protein	electron transport	catalytic activity	endo. retic.		OA	C	.			1.28882	-0.324372
CATMA5A15150	CATMA5OA15150R1	59054	27287	20558	20560	E1	1	AT5G16820			HSF3 (HEAT SHOCK FACTOR 3); DNA binding / transcription factor	regulation of transcription, DNA-dependent	DNA binding	plastid		OA	C	.			1.28911	-0.532803
CATMA1A54300	CATMA1OA54300F1	8035	5832	4633	4635	E1	1	AT1G65020			unknown protein	biological process unknown	molecular function unknown	endo. retic.		OA	C	.			1.29013	0.00701306
CATMA3A26060	CATMA3OA26060F1	34819	17293	13059	13061	E1	1	AT3G26210			CYP71B23 (cytochrome P450, family 71, subfamily B, polypeptide 23); oxygen binding	electron transport	monooxygenase activity	endo. retic.		OA	C	.			1.29023	0.119641
CATMA1A27115	CATMA1OA27115R1	4452	3714	2550	2552	E1	1	AT1G29150			ATS9 (19S PROTEOSOME SUBUNIT 9); binding	ubiquitin-dependent protein catabolic process	molecular function unknown	No targeting		OA	C	.			1.29035	-0.381278
CATMA5A34500	CATMA5OA34500F1	61293	28616	21865	21867	E1	1	AT5G38900			DSBA oxidoreductase family protein	biological process unknown	protein disulfide oxidoreductase activity	No targeting		OA	C	.	2		1.29279	0.29095
CATMA2A00260	CATMA2OA00260F1	18231	9205	6289	6291	E1	1	AT2G01180			ATPAP1 (PHOSPHATIDIC ACID PHOSPHATASE 1); phosphatidate phosphatase		catalytic activity	No targeting		OA	C	.			1.29297	-0.562172
CATMA3A23990	CATMA3OA23990R1	34494	17108	12880	12882	E1	1	AT3G24070			zinc knuckle (CCHC-type) family protein	biological process unknown	nucleic acid binding	No targeting		OA	C	.	2		1.29333	-0.256371
CATMA3C57333	CATMA3OC57333F1	39383	20166	31265	31265	E2	1	AT3G22950			ATARFC1 (ADP-ribosylation factor C1); GTP binding	N-terminal protein myristoylation	GTP binding	endo. retic.		OC	C	.	2		1.2938	0.0800516
CATMA1A59210	CATMA1OA59210F1	8793	6300	5073	5075	E1	1	AT1G69900			unknown protein	biological process unknown	deoxyribonuclease activity	No targeting		OA	C	.			1.29386	-0.107007
CATMA_GFT_00023	CATMA1OF00023F1	12985	256	26854	26854	E3	1	AT1G05680			UDP-glucoronosyl/UDP-glucosyl transferase family protein	metabolic process	UDP-glycosyltransferase activity	No targeting		OF	C	.			1.29516	-0.0703039
CATMA1A13550	CATMA1OA13550F1	2349	2457	1334	1336	E1	1	AT1G14540			anionic peroxidase, putative	electron transport	peroxidase activity	endo. retic.		OA	C	.			1.29567	-0.338851
CATMA4A28990	CATMA4OA28990F1	49267	23562	17865	17867	E1	1	AT4G27410			RD26 (RESPONSIVE TO DESSICATION 26)	multicellular organismal development	DNA binding	nucleus		OA	C	.			1.29597	-0.461738
CATMA1A41630	CATMA1OA41630F1	6197	4739	3556	3558	E1	1	AT1G50590			pirin, putative	biological process unknown	calmodulin binding	No targeting		OA	C	.			1.29674	0.442565
CATMA1A07498	CATMA1OA07498R1	1316	1854	752	754	E1	1	AT1G08570			thioredoxin family protein	cell redox homeostasis	thiol-disulfide exchange intermediate activity	plastid		OA	C	.			1.299	-0.505135
CATMA3A07600	CATMA3OA07600F1	31799	15553	11342	11344	E2	1	AT3G08810			kelch repeat-containing F-box family protein	biological process unknown	molecular function unknown	plastid		OA	C	.			1.3005	-0.0713657
CATMA2A35360	CATMA2OA35360R1	22914	12159	9169	9171	E1	1	AT2G37060			CCAAT-box binding transcription factor, putative	regulation of transcription, DNA-dependent	DNA binding	No targeting		OA	C	.			1.3005	-0.0346163
CATMA5A03400	CATMA5OA03400F1	57123	26167	19455	19457	E1	1	AT5G04220			C2 domain-containing protein (sytC)	biological process unknown	molecular function unknown	No targeting		OA	C	.	2		1.30092	-0.286605
CATMA2A40720	CATMA2OA40720F1	23807	12689	9691	9693	E2	0	AT2G42330			D111/G-patch domain-containing protein	biological process unknown	nucleic acid binding	No targeting		OA	C	.			1.30251	-0.148525
CATMA2A33070	CATMA2OA33070F1	22545	11950	8960	8962	E2	1	AT2G34960			CAT5 (CATIONIC AMINO ACID TRANSPORTER 5); cationic amino acid transporter	transport	amino acid transmembrane transporter activity	No targeting		OA	C	.			1.30295	-0.414317
CATMA4A37690	CATMA4OA37690F1	50777	24419	18713	18715	E1	1	AT4G36040			DNAJ heat shock N-terminal domain-containing protein (J11)	protein folding	heat shock protein binding	plastid		OA	C	.			1.30468	-0.394819
CATMA3C57650	CATMA3OC57650F1	39785	20486	31585	31585	E2	1	AT3G49210			unknown protein	biological process unknown	molecular function unknown	No targeting		OC	C	.			1.30501	-0.236316
CATMA1A47021	CATMA1OA47021R1	6978	5211	4022	4024	E1	1	AT1G55920			AtSerat2;1 (SERINE ACETYLTRANSFERASE 1)	cysteine biosynthetic process from serine	acyltransferase activity	No targeting		OA	C	.			1.30557	-0.676781
CATMA2A23790	CATMA2OA23790F1	21009	11051	8068	8070	E1	1	AT2G25450			2-oxoglutarate-dependent dioxygenase, putative	biological process unknown	1-aminocyclopropane-1-carboxylate oxidase activity	No targeting		OA	C	.			1.30709	-0.735643
empty	CATMA1ON102750F1	14639	35906	35906	35906											ON					1.30902	-0.326736
CATMA3A23245	CATMA3OA23245R1	34372	17033	12808	12810	E1	1	AT3G23250			AtMYB15/AtY19/MYB15 (myb domain protein 15); DNA binding	regulation of transcription, DNA-dependent	DNA binding	No targeting		OA	C	.			1.30965	-0.243176
CATMA5C64742	CATMA5OC64742F1	67057	32100	34151	34151	E2	1	AT5G43950			unknown protein	biological process unknown	flavonol synthase activity	No targeting		OC	C	.	2		1.30973	-0.501405
CATMA3A56170	CATMA3OA56170R1	38784	19708	15384	15386	E3	1	AT3G63000			NPL4 family protein	biological process unknown	molecular function unknown	No targeting		OA	C	.	2		1.30982	-0.086852
CATMA5A56510	CATMA5OA56510F1	64795	30670	23871	23873	E1	0	AT5G60800			heavy-metal-associated domain-containing protein	metal ion transport	metal ion binding	No targeting		OA	C	weak -			1.3105	-0.0300516
CATMA5A00870	CATMA5OA00870F1	56725	25937	19226	19228	E1	1	AT5G01820			ATSR1 (SERINE/THREONINE PROTEIN KINASE 1); kinase	protein amino acid phosphorylation	protein kinase activity	No targeting		OA	C	.			1.31172	-0.297589
CATMA1A11350	CATMA1OA11350R1	1990	2256	1134	1136	E2	1	AT1G12320			unknown protein	biological process unknown	molecular function unknown	No targeting		OA	C	.			1.31225	-0.0316002
CATMA5A10710	CATMA5OA10710R1	58328	26871	20146	20148	E1	1	AT5G11920			ATCWINV6 (6-&amp;1-FRUCTAN EXOHYDROLASE)	carbohydrate metabolic process	hydrolase activity, hydrolyzing O-glycosyl compounds	No targeting		OA	C	.			1.31241	0.253424
CATMA1A65760	CATMA1OA65760R1	9882	6936	5698	5700	E1	1	AT1G76560			CP12-3	biological process unknown	molecular function unknown	plastid		OA	C	.			1.31367	-0.519942
CATMA1A62540	CATMA1OA62540F1	9357	6625	5393	5395	E1	1	AT1G73260			trypsin and protease inhibitor family protein / Kunitz family protein	biological process unknown	endopeptidase inhibitor activity	endo. retic.		OA	C	.			1.31526	-0.0180454
CATMA5A19723	CATMA5OA19723R1	59788	27704	20971	20973	EI1	1	AT5G22220			E2F1; transcription factor	regulation of transcription, DNA-dependent	transcription factor activity	No targeting		OA	C	.			1.31539	-0.217967
CATMA3A30233	CATMA3OA30233R1	35372	17635	13397	13399	V3	1			AT3G29784					unknown protein_ CACTA-like transposase family (En/Spm)	OA	C	.			1.31572	-0.956704
CATMA1A10990	CATMA1OA10990F1	1921	2220	1098	1100	E1	1	AT1G11960			early-responsive to dehydration protein-related / ERD protein-related	biological process unknown	molecular function unknown	No targeting		OA	C	.			1.31628	-0.42768
empty	CATMA1OA10080R1	1780	35032	35032	35032											OA					1.31663	-0.35608
CATMA4A15770	CATMA4OA15770F1	47243	22369	16695	16697	E1	1	AT4G15210			ATBETA-AMY (BETA-AMYLASE); beta-amylase	polysaccharide catabolic process	catalytic activity	endo. retic.		OA	C	.			1.31821	-1.30554
CATMA2A38880	CATMA2OA38880R1	23508	12514	9516	9518	E1	1	AT2G40570			initiator tRNA phosphoribosyl transferase family protein	regulation of translation	transferase activity, transferring pentosyl groups	No targeting		OA	C	.			1.31861	-0.0896195
empty	CATMA2ON101923R1	27786	38374	38374	38374											ON					1.31889	-0.026316
empty	CATMA3ON94547F1	43501	41319	41319	41319											ON					1.31945	-0.199876
CATMA2A14500	CATMA2OA14500R1	19552	10128	7180	7182	E1	1	AT2G15580			zinc finger (C3HC4-type RING finger) family protein	electron transport	protein binding	mitochondria		OA	C	.			1.31948	-0.539357
CATMA3A10960	CATMA3OA10960R1	32364	15876	11664	11666	E1	1	AT3G12050			Aha1 domain-containing protein	biological process unknown	ATPase activator activity	No targeting		OA	C	.			1.32007	-0.384572
CATMA5A04790	CATMA5OA04790R1	57352	26304	19588	19590	E2	1	AT5G05600			oxidoreductase, 2OG-Fe(II) oxygenase family protein	response to salt stress	iron ion binding	No targeting		OA	C	.			1.32033	-0.619426
CATMA5D03243	CATMA5OD03243R1	67920	32748	34770	34770	E3	1	AT5G15960			KIN1	translation	structural constituent of ribosome	No targeting		OD	C	.			1.32071	-0.108219
CATMA3A48950	CATMA3ON101217R1	41966	19052	14735	14737	E1	1	AT3G55980			zinc finger (CCCH-type) family protein	regulation of transcription	nucleic acid binding	No targeting		ON	C	.			1.32077	-0.544345
CATMA2A36560	CATMA2OA36560R1	23114	12279	9287	9289	E1	1	AT2G38250			DNA-binding protein-related	regulation of transcription	DNA binding	nucleus		OA	C	.			1.32093	-0.227542
empty	CATMA4OM00089F1	53289	42485	42485	42485											OM					1.32505	-0.144604
CATMA2A24810	CATMA2OA24810R1	21190	11153	8166	8168	E1	1	AT2G26480			UDP-glucoronosyl/UDP-glucosyl transferase family protein	metabolic process	UDP-glycosyltransferase activity	mitochondria		OA	C	.			1.3264	0.0653153
CATMA5A43080	CATMA5OA43080F1	62553	29359	22584	22586	E2	1	AT5G47070			protein kinase, putative	protein amino acid phosphorylation	protein kinase activity	plastid		OA	C	.			1.32803	-0.240666
CATMA1A32530	CATMA1OA32530F1	5207	4154	2980	2982	E2	1	AT1G34220			unknown protein	biological process unknown	peroxidase activity	No targeting		OA	C	.	2		1.32867	0.0910571
CATMA3C57211	CATMA3OC57211R1	39204	20044	31143	31143	E2	1	AT3G14690			CYP72A15 (cytochrome P450, family 72, subfamily A, polypeptide 15); oxygen binding	electron transport	monooxygenase activity	endo. retic.		OC	C	.			1.32898	-0.413301
CATMA1A01200	CATMA1OA01200F1	223	1220	127	129	E1	1	AT1G02220			ANAC003 (Arabidopsis NAC domain containing protein 3); transcription factor	multicellular organismal development	DNA binding	nucleus		OA	C	.			1.32902	-0.100226
CATMA3A10600	CATMA3OA10600F1	32301	15839	11628	11630	E2	1	AT3G11650			NHL2 (NDR1/HIN1-like 2)	carbohydrate biosynthetic process	transferase activity, transferring glycosyl groups	plastid		OA	C	.			1.32906	-0.300175
CATMA5C64218	CATMA5OC64218R1	66354	31570	33621	33621	E1	1	AT5G13370			auxin-responsive GH3 family protein	response to auxin stimulus	molecular function unknown	No targeting		OC	C	.			1.32942	-0.653914
CATMA_GFT_02898	CATMA3OF02898R1	40854	883	27481	27481	E3	3	AT3G04410			transcription factor	regulation of transcription	DNA binding	No targeting		OF	C	.			1.33043	-0.00175904
CATMA3A51610	CATMA3OA51610F1	38079	19304	14980	14982	E1	1	AT3G58600			unknown protein	endocytosis	molecular function unknown	No targeting		OA	C	.			1.33151	-0.255567
empty	CATMA1ON92286R1	15308	36256	36256	36256											ON					1.33167	-0.0425242
CATMA1A49230	CATMA1OA49230R1	7344	5429	4236	4238	E2	1	AT1G60190			armadillo/beta-catenin repeat family protein / U-box domain-containing protein	protein ubiquitination	ubiquitin-protein ligase activity	No targeting		OA	C	.			1.33216	-0.394795
CATMA2A36650	CATMA2OA36650F1	23131	12289	9297	9299	E2	1	AT2G38360			prenylated rab acceptor (PRA1) family protein	biological process unknown	molecular function unknown	plastid		OA	C	.			1.3331	-0.323041
CATMA1A67850	CATMA1OC72225F1	12373	7140	5898	5900	M1	0	AT1G78780	AT1G78770		pathogenesis-related family protein, cell division cycle family protein	biological process unknown	molecular function unknown	No targeting		OC	C	.	3		1.33473	-0.245241
CATMA4A38060	CATMA4OA38060F1	50839	24453	18747	18749	E1	1	AT4G36500			unknown protein	biological process unknown	molecular function unknown	mitochondria		OA	C	.			1.33492	0.319662
CATMA1A64240	CATMA1OA64240R1	9628	6784	5551	5553	E1	1	AT1G74870			protein binding / zinc ion binding	biological process unknown	protein binding	nucleus		OA	C	.			1.33802	0.144045
CATMA4A19160	CATMA4OA19160F1	47763	22693	17011	17013	E2	1	AT4G18140			unknown protein	biological process unknown	molecular function unknown	No targeting		OA	C	.			1.33871	0.0753641
CATMA4A18290	CATMA4OA18290R1	47606	22598	16919	16921	E2	1	AT4G17250			unknown protein	heat acclimation	molecular function unknown	No targeting		OA	C	.			1.33984	-0.150889
empty	CATMA2ON90442R1	27884	38429	38429	38429											ON					1.34027	-0.0363269
CATMA1A17850	CATMA1OA17850F1	3027	2867	1736	1738	E1	1	AT1G18790			RWP-RK domain-containing protein	regulation of transcription	transcription factor activity	nucleus		OA	C	weak -			1.34048	-0.0039076
CATMA4A34610	CATMA4OA34610R1	50222	24107	18403	18405	E1	1	AT4G32870			unknown protein	biological process unknown	molecular function unknown	No targeting		OA	C	.			1.34095	-0.485837
CATMA1A67510	CATMA1OA67510R1	10176	7102	5863	5865	E1	1	AT1G78420			protein binding / zinc ion binding	N-terminal protein myristoylation	protein binding	No targeting		OA	C	.			1.34099	-0.289404
empty	CATMA4ON90003R2	54012	42883	42883	42883											ON					1.34113	-0.265743
empty	CATMA1ON98765F1	17969	37502	37502	37502											ON					1.34235	-0.238121
CATMA1C71324	CATMA1OC71324R1	11160	7808	28187	28187	E2	1	AT1G21410			F-box family protein	SCF-dependent proteasomal ubiquitin-dependent protein catabolic process	protein binding	No targeting		OC	C	.			1.34239	-0.392743
CATMA1C71646	CATMA1OC71646R1	11574	8135	28514	28514	E1	1	AT1G45976			SBP1 (S-RIBONUCLEASE BINDING PROTEIN 1); protein binding / zinc ion binding	biological process unknown	protein binding	No targeting		OC	C	.			1.34261	-0.212133
CATMA5C64189	CATMA5OC64189F1	66311	31541	33592	33592	E1	1	AT5G12300			C2 domain-containing protein	biological process unknown	molecular function unknown	No targeting		OC	C	.			1.34284	-0.0727545
empty	CATMA1ON102253R1	14080	35591	35591	35591											ON					1.34333	-0.263022
CATMA4A25390	CATMA4OA25390R1	48608	23183	17490	17492	E1	1	AT4G23550			WRKY29 (WRKY DNA-binding protein 29); transcription factor	regulation of transcription, DNA-dependent	transcription factor activity	nucleus		OA	C	.			1.34431	-0.132873
empty	CATMA1ON94952F1	16267	36713	36713	36713											ON					1.34548	-0.253004
CATMA1C71110	CATMA1OC71110F1	10853	7585	27964	27964	E1	1	AT1G09140			ATSRP30.1 (ARABIDOPSIS THALIANA SERINE/ARGININE PROTEIN 30.1); RNA binding	carbohydrate metabolic process	nucleotide binding	No targeting		OC	C	.	2		1.34554	-0.219398
CATMA1A51690	CATMA1OA51690R1	7672	5619	4420	4422	E1	1	AT1G62570			flavin-containing monooxygenase family protein / FMO family protein	electron transport	monooxygenase activity	No targeting		OA	C	.			1.3468	-0.540014
CATMA1C72195	CATMA1OC72195R1	12330	8690	29069	29069	E1	1	AT1G77450			ANAC032 (Arabidopsis NAC domain containing protein 32); transcription factor	multicellular organismal development	DNA binding	No targeting		OC	C	.			1.35142	-0.480827
empty	CATMA1ON95178F1	16741	36845	36845	36845											ON					1.3519	-0.206545
CATMA1A60890	CATMA1OA60890R1	9078	6461	5234	5236	E2	1	AT1G71697			ATCK1 (CHOLINE KINASE)	chlororespiration	nucleic acid binding	No targeting		OA	C	.			1.35204	0.0141415
CATMA1A24060	CATMA1OA24060F1	4015	3441	2288	2290	E1	1	AT1G25400			unknown protein	biological process unknown	molecular function unknown	No targeting		OA	C	.			1.35292	-0.419298
CATMA3A43960	CATMA3OC57695R1	39844	18505	14250	14252	E1	1	AT3G50950			disease resistance protein (CC-NBS-LRR class), putative	apoptosis	protein binding	No targeting		OC	C	.	3		1.35296	-0.0829901
CATMA5C65106	CATMA5OC65106F1	67525	32465	34516	34516	E1	1	AT5G63330			DNA binding	biological process unknown	DNA binding	No targeting		OC	C	.			1.35339	0.203746
empty	CATMA4ON93430F2	54690	43237	43237	43237											ON					1.35441	-0.0650451
CATMA2A27820	CATMA2OA27820R1	21656	11425	8436	8438	V2	1	AT2G29430			pseudogene					OA	C	.			1.35496	-0.155642
CATMA5A07420	CATMA5OA07420R1	57780	26557	19833	19835	E1	1	AT5G08141			bZIP transcription factor family protein	regulation of transcription, DNA-dependent	DNA binding	nucleus		OA	C	.			1.35508	-0.964638
CATMA2A24650	CATMA2OA24650F1	21155	11134	8147	8149	E2	1	AT2G26290			ARSK1 (ROOT-SPECIFIC KINASE 1); kinase	protein amino acid phosphorylation	protein kinase activity	mitochondria		OA	C	.	2		1.35525	0.476495
CATMA1A51980	CATMA1ON92177R1	15126	5638	4439	4441	M1	1	AT1G62850	AT1G62840		translation release factor, unknown protein	translational termination	translation release factor activity	mitochondria		ON	C	.	3		1.35666	-0.0980482
CATMA1A64740	CATMA1OA64740R1	9710	6832	5597	5599	E2	1	AT1G75400			protein binding / zinc ion binding	N-terminal protein myristoylation	protein binding	plastid		OA	C	.			1.35712	-0.193747
CATMA_GFT_01025	CATMA3OF01025F1	40693	447	27045	27045	V3	1									OF	C	.			1.35724	-0.010241
empty	CATMA5ON99431F1	72121	46329	46329	46329											ON					1.35748	-0.207957
CATMA5A11530	CATMA5OA11530R1	58472	26951	20225	20227	E1	1	AT5G13330			RAP2.6L (related to AP2 6L); DNA binding / transcription factor	regulation of transcription, DNA-dependent	DNA binding	nucleus		OA	C	.			1.35855	-0.350239
CATMA5A60485	CATMA5OA60485F1	65537	31082	24279	24281	IE1	1	AT5G65110			ACX2 (ACYL-COA OXIDASE 2); acyl-CoA oxidase	electron transport	acyl-CoA dehydrogenase activity	No targeting		OA	C	.			1.36022	-0.158616
CATMA1A42160	CATMA1OA42160R1	6262	4779	3596	3598	E1	1	AT1G51090			heavy-metal-associated domain-containing protein	metal ion transport	metal ion binding	No targeting		OA	C	.			1.36049	-0.78665
CATMA1A25965	CATMA1OA25965F1	4285	3612	2452	2454	E1	1	AT1G27730			STZ (SALT TOLERANCE ZINC FINGER); nucleic acid binding / transcription factor/ zinc ion binding	response to chitin	nucleic acid binding	No targeting		OA	C	.			1.36162	-0.686188
CATMA1A58800	CATMA1OA58800R1	8726	6260	5034	5036	E1	1	AT1G69490			NAP (NAC-LIKE, ACTIVATED BY AP3/PI); transcription factor	multicellular organismal development	DNA binding	No targeting		OA	C	.			1.36241	-0.294459
CATMA2A38380	CATMA2ON101866R1	27720	12470	9472	9474	E2	1	AT2G40140			CZF1/ZFAR1	response to cold	nucleic acid binding	No targeting		ON	C	.			1.36299	-0.310304
CATMA5A30990	CATMA5OA30990F1	60945	28400	21651	21653	E1	1	AT5G35690			unknown protein	biological process unknown	molecular function unknown	No targeting		OA	C	.			1.36525	-0.167221
CATMA1C72038	CATMA1OC72038R1	12100	8532	28911	28911	E1	1	AT1G67850			unknown protein	biological process unknown	molecular function unknown	plastid		OC	C	.	2		1.36586	0.000875488
CATMA1C72005	CATMA1OC72005R1	12056	8498	28877	28877	E2	1	AT1G66020			terpene synthase/cyclase family protein	metabolic process	magnesium ion binding	plastid		OC	C	.			1.36638	0.0804148
empty	CATMA3ON101136R1	41890	40560	40560	40560											ON					1.36823	-0.0244447
empty	CATMA1ON102911F1	14803	35994	35994	35994											ON					1.36849	0.181314
CATMA_GFT_01092	CATMA3OF01092F1	40721	464	27062	27062	E3	1	AT3G26160			CYP71B17 (cytochrome P450, family 71, subfamily B, polypeptide 17); oxygen binding	electron transport	monooxygenase activity	endo. retic.		OF	C	.			1.36915	-0.445745
empty	CATMA4ON99989R1	56576	44233	44233	44233											ON					1.36946	-0.212112
CATMA5A44840	CATMA5OA44840F1	62875	29543	22765	22767	E1	1	AT5G48930			transferase family protein	lignin biosynthetic process	transferase activity	No targeting		OA	C	.			1.37008	-0.463751
CATMA3C57228	CATMA3OC57228R1	39228	20061	31160	31160	E1	1	AT3G15760			unknown protein	biological process unknown	molecular function unknown	No targeting		OC	C	.			1.37173	-0.654671
CATMA3A16510	CATMA3OA16510R1	33304	16407	12189	12191	V2	1	AT3G17110			pseudogene					OA	C	.			1.37203	-0.346829
CATMA5A35230	CATMA5OA35230R1	61374	28664	21910	21912	E1	1	AT5G39660			CDF2 (CYCLING DOF FACTOR 2); DNA binding / protein binding / transcription factor	regulation of transcription	DNA binding	No targeting		OA	C	.			1.37287	-0.871876
CATMA5A12330	CATMA5OA12330F1	58615	27032	20306	20308	E1	1	AT5G14105			unknown protein	biological process unknown	molecular function unknown	endo. retic.		OA	C	.			1.37364	-0.219606
empty	CATMA3OM00209R1	40987	40044	40044	40044											OM					1.37393	-0.224887
CATMA1A58220	CATMA1OA58220R1	8614	6198	4972	4974	E1	1	AT1G68820			membrane protein, putative	biological process unknown	protein binding	mitochondria		OA	C	.			1.37432	0.0956782
empty	CATMA1ON92402F1	15513	36358	36358	36358											ON					1.37527	-0.878942
CATMA1A64210	CATMA1OA64210F1	9621	6781	5548	5550	E1	1	AT1G74840			myb family transcription factor	regulation of transcription, DNA-dependent	DNA binding	nucleus		OA	C	.			1.37528	-0.557218
CATMA1C71203	CATMA1OC71203R1	10990	7679	28058	28058	E1	0	AT1G14370			APK2A (PROTEIN KINASE 2A); kinase	protein amino acid phosphorylation	protein kinase activity	plastid		OC	C	.	2		1.37548	0.0662817
CATMA4A20110	CATMA4OA20110F1	47917	22775	17092	17094	E2	1	AT4G18990			xyloglucan:xyloglucosyl transferase, putative / xyloglucan endotransglycosylase, putative / endo-xyloglucan transferase, putative	carbohydrate metabolic process	hydrolase activity, hydrolyzing O-glycosyl compounds	endo. retic.		OA	C	.	2		1.37637	-0.389896
empty	CATMA3OM00213R1	40994	40050	40050	40050											OM					1.37742	-0.425194
CATMA1A17790	CATMA1OA17790R1	3020	2862	1731	1733	E1	1	AT1G18740			unknown protein	biological process unknown	molecular function unknown	No targeting		OA	C	.			1.38144	-0.369864
CATMA_GFT_01745	CATMA4OF01745R1	52992	615	27213	27213	E3	1	AT4G29770			unknown protein	biological process unknown	molecular function unknown	No targeting		OF	C	.			1.38176	-0.161716
CATMA2A20420	CATMA2OA20420F1	20497	10737	7755	7757	E1	1	AT2G21820			unknown protein	biological process unknown	molecular function unknown	No targeting		OA	C	.			1.38268	-0.152642
CATMA4A33145	CATMA4OA33145F1	49981	23973	18269	18271	E1	1	AT4G31500			CYP83B1 (CYTOCHROME P450 MONOOXYGENASE 83B1); oxygen binding	electron transport	monooxygenase activity	endo. retic.		OA	C	.			1.38277	-0.744663
CATMA4A31300	CATMA4OA31300F1	49657	23793	18090	18092	E1	1	AT4G29670			thioredoxin family protein	cell redox homeostasis	thiol-disulfide exchange intermediate activity	plastid		OA	C	.			1.38362	-0.155969
CATMA1A26550	CATMA1OA26550F1	4381	3670	2507	2509	E1	1	AT1G28370			ATERF11/ERF11 (ERF domain protein 11); DNA binding / transcription factor/ transcriptional repressor	regulation of transcription, DNA-dependent	DNA binding	No targeting		OA	C	.			1.38421	-0.419867
CATMA1A47390	CATMA1OA47390F1	7027	5240	4051	4053	E1	1	AT1G56300			DNAJ heat shock N-terminal domain-containing protein	protein folding	heat shock protein binding	No targeting		OA	C	.			1.38428	-0.231124
CATMA3A16390	CATMA3OA16390R1	33284	16396	12178	12180	E1	1	AT3G17000			UBC32 (ubiquitin-conjugating enzyme 31); ubiquitin-protein ligase	ubiquitin-dependent protein catabolic process	ubiquitin-protein ligase activity	No targeting		OA	C	.			1.38479	-0.076833
CATMA4A24590	CATMA4OA24590F1	48503	23120	17428	17430	E1	1	AT4G22820			zinc finger (AN1-like) family protein	biological process unknown	DNA binding	No targeting		OA	C	.			1.38522	-0.574433
CATMA3A19930	CATMA3OA19930F1	33871	16740	12520	12522	E1	1	AT3G20250			APUM5 (ARABIDOPSIS PUMILIO 5); RNA binding	biological process unknown	RNA binding	No targeting		OA	C	.	2		1.38526	-0.371476
CATMA3A29380	CATMA3OA29380R1	35306	17588	13351	13353	E1	1	AT3G29240			unknown protein	biological process unknown	molecular function unknown	plastid		OA	C	.			1.38539	-0.415197
CATMA4C42498	CATMA4OC42498R1	52150	25342	32817	32817	E2	1	AT4G25810			XTR6 (XYLOGLUCAN ENDOTRANSGLYCOSYLASE 6); hydrolase, acting on glycosyl bonds	carbohydrate metabolic process	hydrolase activity, hydrolyzing O-glycosyl compounds	endo. retic.		OC	C	.			1.38548	-0.486254
CATMA2A40750	CATMA2OA40750R1	23816	12692	9694	9696	E2	1	AT2G42360			zinc finger (C3HC4-type RING finger) family protein	tRNA processing	ubiquitin-protein ligase activity	No targeting		OA	C	.	2		1.38609	-0.648399
empty	CATMA1ON102109F1	13949	35529	35529	35529											ON					1.38667	-0.330017
CATMA4A32140	CATMA4OA32140R1	49808	23874	18171	18173	E1	1	AT4G30530			defense-related protein, putative	regulation of transcription, DNA-dependent	catalytic activity	No targeting		OA	C	.			1.38783	-0.297386
CATMA2A44320	CATMA2OA44320R1	24418	13056	10053	10055	E2	1	AT2G45920			U-box domain-containing protein	protein ubiquitination	ubiquitin-protein ligase activity	No targeting		OA	C	.	2		1.38869	0.01223
CATMA5A37150	CATMA5OA37150F1	61659	28832	22073	22075	E2	1	AT5G41550			disease resistance protein (TIR-NBS-LRR class), putative	apoptosis	nucleotide binding	No targeting		OA	C	.			1.3898	-0.360117
CATMA5A51940	CATMA5OA51940R1	64022	30226	23431	23433	E1	1	AT5G56160			transporter	transport	transporter activity	No targeting		OA	C	.			1.38991	-0.304273
CATMA5A50390	CATMA5OA50390R1	63764	30068	23283	23285	E1	1	AT5G54540			unknown protein	biological process unknown	molecular function unknown	plastid		OA	C	.			1.3901	-0.190282
CATMA5C65085	CATMA5OC65085F1	67497	32444	34495	34495	E1	1	AT5G62480			ATGSTU9 (GLUTATHIONE S-TRANSFERASE TAU 9); glutathione transferase	translation	glutathione transferase activity	No targeting		OC	C	.			1.3916	0.102956
CATMA5A47930	CATMA5OA47930F1	63345	29832	23049	23051	E2	1	AT5G51990			CBF4/DREB1D (C- REPEAT-BINDING FACTOR 4); DNA binding / transcription factor/ transcriptional activator	regulation of transcription, DNA-dependent	DNA binding	plastid		OA	C	.			1.39312	0.00790306
CATMA1C71258	CATMA1OC71258R1	11072	7738	28117	28117	E2	1	AT1G17180			ATGSTU25 (Arabidopsis thaliana Glutathione S-transferase (class tau) 25); glutathione transferase	biological process unknown	glutathione transferase activity	No targeting		OC	C	.			1.39699	-0.385731
CATMA1A64615	CATMA1OA64615R1	9694	6822	5587	5589	E2	1	AT1G75280			isoflavone reductase, putative	regulation of nitrogen utilization	catalytic activity	No targeting		OA	C	.			1.39748	-0.127542
CATMA1A31360	CATMA1OA31360F1	5059	4061	2890	2892	E1	1	AT1G33050			unknown protein	biological process unknown	molecular function unknown	No targeting		OA	C	.	2		1.39761	-0.0199335
CATMA3A55310	CATMA3OA55310F1	38647	19635	15311	15313	E1	1	AT3G62170			VGDH2 (VANGUARD 1 HOMOLOG 2); pectinesterase	cell wall modification	enzyme inhibitor activity	endo. retic.		OA	C	.			1.39859	0.065837
CATMA5A20100	CATMA5OA20100R1	59852	27740	21007	21009	E2	1	AT5G22630			prephenate dehydratase family protein	L-phenylalanine biosynthetic process	prephenate dehydratase activity	plastid		OA	C	.			1.40011	-0.474574
CATMA5A34660	CATMA5OA34660R1	61310	28627	21876	21878	E2	1	AT5G39050			transferase family protein	biological process unknown	transferase activity	No targeting		OA	C	.			1.4006	-0.004895
CATMA2A39220	CATMA2OA39220F1	23563	12548	9550	9552	E2	1	AT2G40890			CYP98A3 (cytochrome P450, family 98, subfamily A, polypeptide 3); p-coumarate 3-hydroxylase	electron transport	monooxygenase activity	endo. retic.		OA	C	.	2		1.40152	-0.423364
CATMA1A44590	CATMA1OA44590F1	6625	4987	3803	3805	E1	1	AT1G53560			unknown protein	biological process unknown	molecular function unknown	No targeting		OA	C	.			1.40173	-0.383744
CATMA5A39745	CATMA5OA39745R1	62040	29061	22294	22296	E2	1	AT5G43930			nucleotide binding	biological process unknown	nucleotide binding	plastid		OA	C	.			1.40178	-0.608446
CATMA2A42130	CATMA2OA42130R1	24048	12837	9836	9838	E2	1	AT2G43720			unknown protein	biological process unknown	molecular function unknown	No targeting		OA	C	.			1.40256	0.202828
CATMA3A38730	CATMA3OC57581R1	39696	18027	13784	13786	E1	0	AT3G45730			unknown protein	biological process unknown	molecular function unknown	nucleus		OC	C	weak -	3		1.40367	-0.340264
empty	CATMA2ON90684R1	28314	38646	38646	38646											ON					1.40435	0.00432531
CATMA3A53430	CATMA3OA53430R1	38366	19467	15143	15145	E1	0	AT3G60420			unknown protein	translation	amino acid transmembrane transporter activity	No targeting		OA	C	.	2		1.40512	-0.190322
CATMA5A60970	CATMA5OA60970F1	65633	31132	24329	24331	E1	1	AT5G65630			DNA-binding bromodomain-containing protein	biological process unknown	DNA binding	plastid		OA	C	.			1.40543	-0.491851
CATMA5D03382	CATMA5OD03382R1	67998	32799	34821	34821	E3	1	AT5G52750			heavy-metal-associated domain-containing protein	metal ion transport	metal ion binding	No targeting		OD	C	.			1.40556	-0.14308
CATMA5D03321	CATMA5OD03321F1	67971	32781	34803	34803	IE2	1	AT5G36920			unknown protein	biological process unknown	molecular function unknown	endo. retic.		OD	C	.			1.40714	0.141321
empty	CATMA4ON90384R1	54640	43212	43212	43212											ON					1.40762	0.166591
CATMA1C71486	CATMA1OC71486F1	11373	7971	28350	28350	E1	1	AT1G31130			unknown protein	biological process unknown	molecular function unknown	No targeting		OC	C	.			1.4077	-0.237532
empty	CATMA3ON100595F1	41243	40187	40187	40187											ON					1.40781	-0.316955
empty	CATMA3ON93480R1	43136	41205	41205	41205											ON					1.40851	-0.037033
CATMA1A27080	CATMA1OA27080R1	4444	3710	2546	2548	E1	0	AT1G29100			copper-binding family protein	copper ion transport	copper ion binding	No targeting		OA	C	.			1.40942	-0.248892
CATMA2A14770	CATMA2OA14770F1	19593	10154	7204	7206	E1	1	AT2G15890			MEE14 (maternal effect embryo arrest 14)	embryonic development ending in seed dormancy	molecular function unknown	plastid		OA	C	.			1.40946	-0.671455
CATMA5A09140	CATMA5OA09140R1	58074	26724	19999	20001	E1	1	AT5G10380			zinc finger (C3HC4-type RING finger) family protein	ubiquitin-dependent protein catabolic process	protein binding	mitochondria		OA	C	.			1.40997	-0.370771
CATMA3A47090	CATMA3OA47090F1	37325	18862	14554	14556	E1	1	AT3G54130			josephin family protein	biological process unknown	molecular function unknown	No targeting		OA	C	.			1.41088	0.0784875
CATMA3A55110	CATMA3OA55110F1	38609	19615	15291	15293	E2	1	AT3G61980			serine protease inhibitor, Kazal-type family protein	biological process unknown	serine-type endopeptidase inhibitor activity	endo. retic.		OA	C	.			1.41109	-0.197691
empty	CATMA1ON92380R1	15470	36337	36337	36337											ON					1.41119	-0.274232
CATMA5A51670	CATMA5OA51670F1	63981	30202	23407	23409	V3	1	AT5E51350		AT5G55896	EUGENE prediction				unknown protein_ non-LTR retrotransposon family (LINE)	OA	C	weak			1.4119	-0.197042
empty	CATMA2ON90604R1	28176	38581	38581	38581											ON					1.41391	-0.0763551
CATMA1D02660	CATMA1OD02660F1	12861	9114	29441	29441	E2	1	AT1G56240			ATPP2-B13 (Phloem protein 2-B13)	biological process unknown	molecular function unknown	No targeting		OD	C	.			1.41457	-0.324792
CATMA1A10000	CATMA1OA10000R1	1764	2122	1008	1010	IE1	1	AT1G11120			unknown protein	biological process unknown	molecular function unknown	No targeting		OA	C	.	3		1.41466	0.2097
CATMA5C64971	CATMA5OC64971R1	67354	32330	34381	34381	E2	1	AT5G55800			DC1 domain-containing protein	intracellular signaling cascade	protein binding	No targeting		OC	C	.			1.41507	-0.0436599
CATMA4A06000	CATMA4OA06000R1	46074	21670	16016	16018	E2	1	AT4G05370			unknown protein	biological process unknown	molecular function unknown	No targeting		OA	C	weak -			1.41673	-0.370666
CATMA3A17250	CATMA3OA17250F1	33423	16479	12260	12262	E1	1	AT3G17770			dihydroxyacetone kinase family protein	glycerol metabolic process	glycerone kinase activity	No targeting		OA	C	.	2		1.41676	-0.0863748
empty	CATMA3OM00209R2	40988	40045	40045	40045											OM					1.41826	-0.307112
empty	CATMA1ON92246R1	15242	36221	36221	36221											ON					1.42012	-0.219744
CATMA5A03200	CATMA5OA03200F1	57089	26149	19437	19439	E1	1	AT5G04010			unknown protein	biological process unknown	molecular function unknown	No targeting		OA	C	.			1.42033	-0.178975
CATMA4A40625	CATMA4OA40625F1	51289	24715	19005	19007	E2	1	AT4G39190			unknown protein	biological process unknown	molecular function unknown	No targeting		OA	C	.			1.42048	0.596111
CATMA2A15960	CATMA2OA15960F1	19755	10258	7305	7307	E1	1	AT2G17220			protein kinase, putative	protein amino acid phosphorylation	protein kinase activity	plastid		OA	C	.			1.42167	0.0936558
CATMA1A14470	CATMA1OA14470R1	2510	2545	1422	1424	E1	0	AT1G15430			unknown protein	biological process unknown	molecular function unknown	No targeting		OA	C	.			1.42406	-0.297881
CATMA5A22040	CATMA5OA22040F1	60157	27913	21179	21181	E2	1	AT5G24430			calcium-dependent protein kinase, putative / CDPK, putative	protein amino acid phosphorylation	protein kinase activity	No targeting		OA	C	.			1.42574	-0.789898
CATMA2A25390	CATMA2OA25390R1	21284	11207	8220	8222	V1	1	AT2G27030			CAM2 (CALMODULIN-2); calcium ion binding	vesicle docking during exocytosis	calcium ion binding	No targeting		OA	C	.			1.42683	-0.812287
empty	CATMA4OM00001R1	53136	42398	42398	42398											OM					1.42788	-0.237673
CATMA3A23235	CATMA3OA23235R1	34368	17031	12806	12808	E1	1	AT3G23240			ATERF1/ERF1 (ETHYLENE RESPONSE FACTOR 1); DNA binding / transcription factor/ transcriptional activator	regulation of transcription, DNA-dependent	DNA binding	plastid		OA	C	.			1.42824	-0.0124997
empty	CATMA4OM00108R1	53326	42505	42505	42505											OM					1.42917	0.0482773
empty	CATMA4OM00010R1	53148	42405	42405	42405											OM					1.43039	-0.277917
CATMA1A65800	CATMA1OA65800R1	9890	6940	5702	5704	E1	1	AT1G76600			unknown protein	N-terminal protein myristoylation	molecular function unknown	No targeting		OA	C	.			1.4313	-0.200621
CATMA4A40450	CATMA4OA40450F1	51251	24693	18983	18985	E2	1	AT4G39000			glycosyl hydrolase family 9 protein	carbohydrate metabolic process	catalytic activity	endo. retic.		OA	C	.			1.43131	0.057637
CATMA1C71791	CATMA1OC71791R1	11780	8281	28660	28660	E2	1	AT1G53430			leucine-rich repeat family protein / protein kinase family protein	protein amino acid phosphorylation	protein kinase activity	endo. retic.		OC	C	.			1.43143	-0.471681
CATMA1C71795	CATMA1OC71795F1	11785	8285	28664	28664	E1	1	AT1G53625			unknown protein	biological process unknown	molecular function unknown	mitochondria		OC	C	.			1.43192	-0.307834
CATMA2A15000	CATMA2OA15000R1	19618	10174	7221	7223	V3	1	AT2E10430		AT2G16140	EUGENE prediction				unknown protein	OA	C	.	2		1.43263	0.0344637
CATMA5A22200	CATMA5OA22200F1	60181	27926	21192	21194	E1	1	AT5G24590			TIP (TCV-INTERACTING PROTEIN); transcription factor	multicellular organismal development	DNA binding	No targeting		OA	C	.	2		1.43323	0.144366
CATMA2C47541	CATMA2OC47541R1	25800	14173	30189	30189	E1	1	AT2G31880			leucine-rich repeat transmembrane protein kinase, putative	protein amino acid phosphorylation	protein kinase activity	endo. retic.		OC	C	.			1.43376	-0.22133
CATMA1B03855	CATMA1OB03855F1	10619	7388	6138	6140	E2	1	AT1G05010			EFE (ethylene forming enzyme)	protein amino acid phosphorylation	protein kinase activity	No targeting		OB	C	.	2		1.43489	-0.531824
CATMA3A11420	CATMA3OA11420R1	32434	15918	11704	11706	E1	1	AT3G12480			transcription factor, putative	regulation of transcription, DNA-dependent	DNA binding	mitochondria		OA	C	.	2		1.43527	0.0609499
CATMA1A51160	CATMA1OA51160F1	7591	5574	4375	4377	V2	1	AT1G62090			pseudogene					OA	C	.	2		1.43576	0.220348
CATMA3A35610	CATMA3OA35610R1	35676	17829	13588	13590	E2	1	AT3G43250			cell cycle control protein-related	biological process unknown	molecular function unknown	No targeting		OA	C	.			1.43645	-0.0467674
CATMA4C42231	CATMA4OC42231R1	51776	25068	32543	32543	E1	1	AT4G11660			AT-HSFB2B (Arabidopsis thaliana heat shock transcription factor B2B); transcription factor	regulation of transcription, DNA-dependent	transcription factor activity	No targeting		OC	C	.			1.43734	-0.624952
CATMA1A16360	CATMA1OA16360R1	2812	2724	1595	1597	E1	1	AT1G17340			phosphoinositide phosphatase family protein	proteolysis	phosphoinositide 5-phosphatase activity	No targeting		OA	C	.			1.43795	0.246105
CATMA2A29060	CATMA2OA29060F1	21851	11542	8553	8555	IE3	1	AT2G30830			2-oxoglutarate-dependent dioxygenase, putative	biological process unknown	1-aminocyclopropane-1-carboxylate oxidase activity	No targeting		OA	C	.			1.43816	-0.889639
empty	CATMA3ON94495R1	43396	41287	41287	41287											ON					1.43907	0.0885524
CATMA2A04360	CATMA2ON101367F1	27131	9556	6635	6637	IE1	1	AT2G05630			ATG8D (autophagy gene 8-related); microtubule binding	autophagy	microtubule binding	No targeting		ON	C	.	2		1.43992	-0.143021
empty	CATMA3ON101245F1	42001	40612	40612	40612											ON					1.44033	-0.147589
CATMA2C47625	CATMA2OC47625R1	25908	14257	30273	30273	E1	1	AT2G36830			GAMMA-TIP (Tonoplast intrinsic protein (TIP) gamma); water channel	transport	transporter activity	No targeting		OC	C	.	2		1.44067	-0.130094
CATMA1A66210	CATMA1OA66210F1	9949	6976	5737	5739	E1	1	AT1G76970			VHS domain-containing protein / GAT domain-containing protein	intracellular protein transport	protein transporter activity	nucleus		OA	C	.			1.44318	0.153751
CATMA4C42115	CATMA4OC42115R1	51632	24951	32426	32426	E2	1	AT4G04860			Der1-like family protein / degradation in the ER-like family protein	proteolysis	transporter activity	No targeting		OC	C	.	2		1.4436	-0.139465
CATMA3A41040	CATMA3OA41040R1	36332	18215	13966	13968	E2	1	AT3G48020			unknown protein	biological process unknown	molecular function unknown	No targeting		OA	C	.			1.44443	-0.383146
CATMA2A37900	CATMA2OA37900F1	23341	12410	9416	9418	EI1	1	AT2G39650			unknown protein	biological process unknown	molecular function unknown	No targeting		OA	C	.			1.44497	-0.221857
CATMA3A46960	CATMA3OA46960R1	37300	18849	14541	14543	E1	1	AT3G54000			unknown protein	biological process unknown	molecular function unknown	No targeting		OA	C	.			1.44516	-0.508015
empty	CATMA4OM00023F1	53173	42419	42419	42419											OM					1.44547	-0.0124694
CATMA4A11780	CATMA4OA11780F1	46645	22028	16360	16362	E1	0	AT4G11650			ATOSM34 (OSMOTIN 34)	response to other organism	alanine-tRNA ligase activity	endo. retic.		OA	C	weak	3		1.44597	-0.48939
CATMA3A44790	CATMA3OA44790R1	36966	18588	14332	14334	E1	1	AT3G51870			mitochondrial substrate carrier family protein	transport	transporter activity	plastid		OA	C	.			1.44794	-0.19576
CATMA2A37120	CATMA2OA37120F1	23215	12336	9344	9346	E1	1	AT2G38860			YLS5 (yellow-leaf-specific gene 5)	response to salt stress	DNA binding	No targeting		OA	C	.			1.44839	-0.487619
empty	CATMA4ON90122R1	54210	42987	42987	42987											ON					1.44865	0.0671477
CATMA3A06340	CATMA3OA06340F1	31585	15427	11220	11222	E1	1	AT3G07150			unknown protein			No targeting		OA	C	.			1.4487	-0.0476162
CATMA1A51390	CATMA1OA51390F1	7621	5591	4392	4394	E1	1	AT1G62300			WRKY6 (WRKY DNA-binding protein 6); transcription factor	regulation of transcription, DNA-dependent	transcription factor activity	nucleus		OA	C	.			1.44947	-0.257943
CATMA4A27300	CATMA4OA27300R1	48978	23389	17695	17697	E1	1	AT4G25610			zinc finger (C2H2 type) family protein	biological process unknown	nucleic acid binding	nucleus		OA	C	.	2		1.4522	0.150748
CATMA1A31220	CATMA1OA31220R1	5044	4051	2880	2882	E1	1	AT1G32928			unknown protein	biological process unknown	molecular function unknown	plastid	EST supported	OA	C	.			1.45241	0.0855016
CATMA1A52950	CATMA1OA52950F1	7821	5707	4508	4510	E1	1	AT1G63720			unknown protein	1,3-beta-glucan biosynthetic process	1,3-beta-glucan synthase activity	No targeting		OA	C	.			1.45519	0.204733
CATMA5A58050	CATMA5OA58050R1	65080	30826	24026	24028	E1	1	AT5G62460			zinc finger (C3HC4-type RING finger) family protein	biological process unknown	protein binding	No targeting		OA	C	.			1.45526	-0.0264561
CATMA5A50920	CATMA5OA50920F1	63861	30134	23340	23342	E1	1	AT5G55150			F-box family protein	biological process unknown	molecular function unknown	No targeting		OA	C	.			1.45714	-0.0521551
CATMA3A44805	CATMA3OA44805F1	36971	18592	14335	14337	E2	1	AT3G51895			SULTR3;1 (SULFATE TRANSPORTER 1); sulfate transporter	transport	transporter activity	No targeting		OA	C	.		miR865-5p	1.45955	-0.0740693
empty	CATMA1ON95031R1	16436	36760	36760	36760											ON					1.46067	-0.546264
CATMA1A22600	CATMA1OA22600R1	3810	3324	2174	2176	E1	1	AT1G23710			unknown protein	biological process unknown	molecular function unknown	nucleus		OA	C	.			1.46146	-0.26254
CATMA3A44240	CATMA3OA44240R1	36866	18533	14278	14280	E1	1	AT3G51250			senescence/dehydration-associated protein-related	biological process unknown	molecular function unknown	No targeting		OA	C	.			1.46155	-0.57981
CATMA2A18120	CATMA2OA18120F1	20117	10501	7528	7530	EI1	1	AT2G19580			TET2 (TETRASPANIN2)	aging	molecular function unknown	endo. retic.		OA	C	.			1.46265	-0.603794
CATMA1A62790	CATMA1OA62790R1	9392	6644	5412	5414	E1	1	AT1G73480			hydrolase, alpha/beta fold family protein	biological process unknown	hydrolase activity	mitochondria		OA	C	.			1.46279	-0.114051
CATMA1A20590	CATMA1OA20590F1	3473	3116	1983	1985	E1	1	AT1G21528			unknown protein	biological process unknown	molecular function unknown	No targeting	AT1E22190	OA	C	.			1.4628	-0.926153
CATMA_GFT_01957	CATMA5OF01957F1	68155	652	27250	27250	V3	1	AT5G28440			unknown protein	biological process unknown	molecular function unknown	No targeting		OF	C	.	2		1.46344	-0.422244
CATMA3A09850	CATMA3OA09850R1	32152	15755	11544	11546	E1	1	AT3G10800			bZIP transcription factor family protein	regulation of transcription, DNA-dependent	DNA binding	No targeting		OA	C	.			1.46347	-0.124034
CATMA1A25020	CATMA1OA25020F1	4155	3528	2371	2373	E1	1	AT1G26800			zinc finger (C3HC4-type RING finger) family protein	1,3-beta-glucan biosynthetic process	protein binding	No targeting		OA	C	.			1.46371	-0.775334
CATMA4A38610	CATMA4OA38610R1	50932	24509	18801	18803	E1	1	AT4G37030			unknown protein	biological process unknown	molecular function unknown	endo. retic.		OA	C	.	2		1.46401	0.0889089
empty	CATMA2ON90765R1	28452	38715	38715	38715											ON					1.46417	-0.080519
CATMA5C64382	CATMA5OC64382F1	66611	31735	33786	33786	E1	0	AT5G22290			ANAC089 (Arabidopsis NAC domain containing protein 89); transcription factor	multicellular organismal development	DNA binding	No targeting		OC	C	.	2		1.4644	-0.055843
CATMA4A25880	CATMA4OA25880R1	48716	23240	17547	17549	E1	1	AT4G24160			hydrolase, alpha/beta fold family protein	proteolysis	catalytic activity	mitochondria		OA	C	.			1.46474	-0.421652
CATMA3A03040	CATMA3OA03040F1	31029	15102	10903	10905	E1	1	AT3G04070			ANAC047 (Arabidopsis NAC domain containing protein 47); transcription factor	multicellular organismal development	DNA binding	nucleus		OA	C	.			1.46524	-0.5389
CATMA3A06280	CATMA3ON91255F1	42741	15421	11215	11217	M1	1	AT3G07080	AT3G07090		membrane protein, unknown protein	protein ubiquitination	ubiquitin-protein ligase activity	endo. retic.		ON	C	.	2		1.46543	-0.352232
CATMA1C72165	CATMA1OC72165F1	12281	8660	29039	29039	E1	1	AT1G75750			GASA1 (GAST1 PROTEIN HOMOLOG 1)	regulation of transcription, DNA-dependent	molecular function unknown	endo. retic.		OC	C	.			1.46565	-0.692982
empty	CATMA1ON102265F1	14099	35604	35604	35604											ON					1.46677	-0.396982
CATMA1A65395	CATMA1OA65395F1	9821	6901	5663	5665	E2	1	AT1G76180			ERD14 (EARLY RESPONSE TO DEHYDRATION 14)	response to stress	DNA binding	No targeting		OA	C	.			1.46878	-0.207487
CATMA3C57600	CATMA3OC57600F1	39721	20435	31534	31534	E1	1	AT3G46690			UDP-glucoronosyl/UDP-glucosyl transferase family protein	metabolic process	UDP-glycosyltransferase activity	No targeting		OC	C	.			1.46912	0.152079
CATMA_GFT_01413	CATMA4OF01413R1	52870	537	27135	27135	E3	1	AT4G00315			F-box family protein	biological process unknown	molecular function unknown	endo. retic.		OF	C	.			1.4692	0.00484771
CATMA2A33320	CATMA2OA33320R1	22588	11972	8982	8984	E3	1	AT2G35170			MORN (Membrane Occupation and Recognition Nexus) repeat-containing protein /phosphatidylinositol-4-phosphate 5-kinase-related	biological process unknown	molecular function unknown	No targeting		OA	C	.	2		1.47051	0.174355
CATMA3A52725	CATMA3OA52725R1	38250	19405	15081	15083	E1	1	AT3G59700			ATHLECRK (ARABIDOPSIS THALIANA LECTIN-RECEPTOR KINASE); kinase	protein amino acid phosphorylation	protein kinase activity	endo. retic.		OA	C	.			1.47122	0.0886452
CATMA3A03160	CATMA3OA03160F1	31051	15114	10915	10917	E2	1	AT3G04210			disease resistance protein (TIR-NBS class), putative	apoptosis	transmembrane receptor activity	endo. retic.		OA	C	.			1.4715	-0.403754
CATMA5A30410	CATMA5OA30410R1	60870	28358	21610	21612	E1	1	AT5G35320			unknown protein	biological process unknown	molecular function unknown	nucleus		OA	C	.			1.47278	-0.152578
CATMA2A39500	CATMA2OB39500F1	25049	12575	9577	9579	E3	1	AT2G41160			ubiquitin-associated (UBA)/TS-N domain-containing protein	biological process unknown	molecular function unknown	plastid		OB	C	.	2		1.47339	-0.394288
CATMA4A30180	CATMA4OA30180F1	49469	23678	17980	17982	E1	1	AT4G28530			ANAC074 (Arabidopsis NAC domain containing protein 74); transcription factor	multicellular organismal development	DNA binding	No targeting		OA	C	.			1.47419	-0.469149
CATMA4A25530	CATMA4OA25530F1	48633	23196	17503	17505	E1	1	AT4G23700			ATCHX17 (CATION/H+ EXCHANGER 17); monovalent cation:proton antiporter	N-terminal protein myristoylation	monovalent cation:proton antiporter activity	No targeting		OA	C	.			1.47492	-0.54524
CATMA5C65017	CATMA5OC65017R1	67416	32376	34427	34427	E2	1	AT5G58120			disease resistance protein (TIR-NBS-LRR class), putative	apoptosis	nucleotide binding	mitochondria		OC	C	.	2		1.47528	-0.380433
CATMA1A67430	CATMA1OA67430F1	10163	7096	5857	5859	E1	1	AT1G78320			ATGSTU23 (Arabidopsis thaliana Glutathione S-transferase (class tau) 23); glutathione transferase	biological process unknown	glutathione transferase activity	No targeting		OA	C	.			1.47601	0.0329863
empty	CATMA2ON90691F1	28325	38653	38653	38653											ON					1.47754	-0.00430039
CATMA5D03388	CATMA5OD03388F1	68003	32802	34824	34824	E2	1	AT5G56000			heat shock protein 81-4 (HSP81-4)	protein folding	ATP binding	No targeting		OD	C	.			1.47829	-0.47775
empty	CATMA2ON101867R1	27722	38342	38342	38342											ON					1.4789	-0.0263026
CATMA1C71051	CATMA1OC71051F1	10781	7526	27905	27905	E1	1	AT1G05560			UGT1 (UDP-glucosyl transferase 75B1); UDP-glycosyltransferase/ transferase, transferring glycosyl groups	metabolic process	UDP-glycosyltransferase activity	plastid		OC	C	.			1.47912	-0.458046
CATMA3A20360	CATMA3OA20360F1	33945	16781	12561	12563	E1	1	AT3G20630			UBP14 (UBIQUITIN-SPECIFIC PROTEASE 14); ubiquitin-specific protease	ubiquitin-dependent protein catabolic process	ubiquitin thiolesterase activity	No targeting		OA	C	.			1.48074	-0.140362
CATMA3A55340	CATMA3OA55340F1	38651	19638	15314	15316	E1	1	AT3G62200			unknown protein	biological process unknown	molecular function unknown	nucleus		OA	C	.			1.48148	-0.193875
CATMA1A41070	CATMA1OA41070R1	6118	4694	3511	3513	E1	1	AT1G49980			unknown protein	DNA repair	molecular function unknown	nucleus		OA	C	weak	3		1.48274	0.137093
CATMA5A48515	CATMA5OA48515R1	63454	29891	23108	23110	E1	1	AT5G52640			HSP81-1 (HEAT SHOCK PROTEIN 81-1); ATP binding / unfolded protein binding	protein folding	ATP binding	No targeting		OA	C	.			1.48387	0.137344
CATMA5A01570	CATMA5OA01570F1	56835	26000	19289	19291	E1	1	AT5G02490			heat shock cognate 70 kDa protein 2 (HSC70-2) (HSP70-2)	protein folding	ATP binding	No targeting		OA	C	.			1.48505	-0.13342
CATMA4A12170	CATMA4OA12170R1	46710	22069	16398	16400	E1	2	AT4G12040			zinc finger (AN1-like) family protein	biological process unknown	DNA binding	No targeting		OA	C	.			1.48572	0.0943066
empty	CATMA1ON92390F1	15489	36347	36347	36347											ON					1.48629	-0.396416
CATMA2A36310	CATMA2OA36310F1	23077	12253	9263	9265	E1	1	AT2G38000			chaperone protein dnaJ-related	protein folding	heat shock protein binding	No targeting		OA	C	.			1.48719	-0.0782979
empty	CATMA5ON94110R1	70338	45324	45324	45324											ON					1.48733	0.11945
CATMA3A22260	CATMA3OA22260R1	34196	16929	12709	12711	E1	0	AT3G22260			OTU-like cysteine protease family protein	biological process unknown	cysteine-type peptidase activity	plastid		OA	C	.			1.49036	0.175042
empty	CATMA1ON102952F1	14855	36025	36025	36025											ON					1.49157	0.0145392
CATMA2C47695	CATMA2OC47695R1	26002	14328	30344	30344	E2	1	AT2G41100			TCH3 (TOUCH 3)	biological process unknown	calcium ion binding	No targeting		OC	C	.			1.49347	-0.396725
CATMA2A21820	CATMA2OA21820R1	20708	10863	7881	7883	E1	1	AT2G23320			WRKY15 (WRKY DNA-binding protein 15); transcription factor	regulation of transcription, DNA-dependent	transcription factor activity	nucleus		OA	C	.			1.49403	-0.737354
CATMA3A17790	CATMA3OA17790F1	33501	16527	12307	12309	E1	1	AT3G18250			unknown protein	biological process unknown	molecular function unknown	No targeting		OA	C	.			1.49419	-0.176382
CATMA3A55940	CATMA3OA55940F1	38741	19685	15361	15363	E1	1	AT3G62770			AtATG18a (Arabidopsis thaliana homolog of yeast autophagy 18 (ATG18) a)	electron transport	molecular function unknown	plastid		OA	C	.			1.49539	-0.802604
CATMA1C71784	CATMA1OC71784F1	11767	8274	28653	28653	E2	1	AT1G52855			unknown protein	biological process unknown	molecular function unknown	No targeting		OC	C	.			1.4968	0.0564784
empty	CATMA5ON91713F1	69173	44848	44848	44848											ON					1.49682	-0.124293
CATMA3A13170	CATMA3OA13170R1	32730	16092	11875	11877	E2	1	AT3G13950			unknown protein	regulation of transcription, DNA-dependent	molecular function unknown	No targeting		OA	C	.			1.49705	-0.0570446
CATMA2C47487	CATMA2OC47487F1	25719	14119	30135	30135	EI2	0	AT2G29470			ATGSTU3 (GLUTATHIONE S-TRANSFERASE 21); glutathione transferase	metabolic process	glutathione transferase activity	No targeting		OC	C	.			1.50084	-0.42941
CATMA1C71898	CATMA1OC71898F1	11931	8388	28767	28767	E1	1	AT1G60960			IRT3 (Iron regulated transporter 3); cation transporter/ metal ion transporter	cation transport	zinc ion transmembrane transporter activity	endo. retic.		OC	C	.	3		1.50216	-0.442025
CATMA2C47194	CATMA2OC47194R1	25344	13825	29841	29841	E2	1	AT2G15480			UGT73B5 (UDP-glucosyl transferase 73B5); UDP-glycosyltransferase/ transferase, transferring glycosyl groups	metabolic process	UDP-glycosyltransferase activity	No targeting		OC	C	.			1.5026	-0.569631
CATMA2A20850	CATMA2OA20850R1	20574	10782	7800	7802	E1	1	AT2G22330			CYP79B3 (cytochrome P450, family 79, subfamily B, polypeptide 3); oxygen binding	electron transport	monooxygenase activity	plastid		OA	C	.			1.50274	-1.01666
CATMA1A47750	CATMA1OA47750R1	7086	5273	4084	4086	E1	1	AT1G56660			unknown protein	biological process unknown	molecular function unknown	No targeting		OA	C	.			1.50289	0.0736929
CATMA1A60430	CATMA1OA60430R1	9008	6420	5193	5195	E2	1	AT1G71140			MATE efflux family protein	multidrug transport	transporter activity	No targeting		OA	C	.			1.50367	0.00411992
CATMA5A11400	CATMA5OA11400F1	58443	26937	20211	20213	V1	1	AT5G13190			unknown protein	biological process unknown	molecular function unknown	No targeting		OA	C	.	2		1.5072	0.191817
empty	CATMA5ON97689R2	70580	45441	45441	45441											ON					1.50758	-0.257688
CATMA1A23550	CATMA1ON92378R1	15466	3410	2259	2261	M1	1	AT1G24610	AT1G24600		SET domain-containing protein, unknown protein	biological process unknown	molecular function unknown	No targeting		ON	C	.	2		1.50848	0.0341674
CATMA3C58137	CATMA3ON94688F1	43797	20976	32075	32075	VE1	1	AT3G61111			unknown protein	translation	structural constituent of ribosome	No targeting	AT3E05353	ON	C	.			1.50891	0.00398948
CATMA2C47774	CATMA2OC47774R1	26122	14408	30424	30424	EI2	1	AT2G45360			unknown protein	biological process unknown	molecular function unknown	No targeting		OC	C	.	2		1.50944	0.0943054
empty	CATMA2ON94715F1	28683	38829	38829	38829											ON					1.51002	-0.565715
empty	CATMA3ON100931F1	41575	40360	40360	40360											ON					1.5104	-0.276372
CATMA3A50890	CATMA3OA50890F1	37965	19240	14916	14918	E2	1	AT3G57880			C2 domain-containing protein	tryptophan biosynthetic process	molecular function unknown	No targeting		OA	C	.			1.51074	-0.316082
CATMA5A23850	CATMA5OA23850F1	60403	28067	21330	21332	E1	1	AT5G26170			WRKY50 (WRKY DNA-binding protein 50); transcription factor	regulation of transcription, DNA-dependent	transcription factor activity	No targeting		OA	C	.			1.51112	0.0782561
CATMA1A50390	CATMA1OA50390R1	7500	5524	4325	4327	E1	1	AT1G61340			F-box family protein	biological process unknown	molecular function unknown	mitochondria		OA	C	.			1.5116	-0.330903
CATMA5A22310	CATMA5OA22310F1	60195	27936	21202	21204	E1	1	AT5G24660			unknown protein	biological process unknown	molecular function unknown	No targeting		OA	C	.			1.51249	-0.206114
CATMA3A23160	CATMA3OA23160F1	34353	17023	12798	12800	E1	1	AT3G23170			unknown protein	biological process unknown	molecular function unknown	plastid		OA	C	.			1.51254	-0.739786
CATMA3A49150	CATMA3OA49150R1	37680	19075	14757	14759	E1	1	AT3G56200			amino acid transporter family protein	amino acid transport	amino acid transmembrane transporter activity	plastid		OA	C	.			1.51275	-0.118322
CATMA2A39750	CATMA2OA39750R1	23656	12600	9602	9604	E1	1	AT2G41380			embryo-abundant protein-related	metabolic process	methyltransferase activity	mitochondria		OA	C	.			1.51577	-0.890391
CATMA2A27750	CATMA2OA27750R1	21642	11418	8429	8431	E1	1	AT2G29350			SAG13 (Senescence-associated gene 13); oxidoreductase	metabolic process	catalytic activity	No targeting		OA	C	.			1.51708	0.021304
CATMA5A11410	CATMA5OA11410R1	58446	26938	20212	20214	E1	1	AT5G13200			GRAM domain-containing protein / ABA-responsive protein-related	biological process unknown	molecular function unknown	No targeting		OA	C	.			1.5174	-0.0535096
empty	CATMA5OM00356F1	68523	44494	44494	44494											OM					1.51743	-0.433815
CATMA2C47016	CATMA2OC47016F1	25121	13644	29660	29660	E1	1	AT2G02280			ATPP2-B4 (Phloem protein 2-B4)	biological process unknown	molecular function unknown	No targeting		OC	C	.			1.51983	-0.136415
CATMA2A40960	CATMA2OA40960F1	23847	12713	9715	9717	E3	1	AT2G42530			cold-responsive protein / cold-regulated protein (cor15b)	response to cold	glutathione peroxidase activity	plastid		OA	C	.	2		1.52008	-0.802291
CATMA3A56500	CATMA3OA56500F1	38845	19741	15417	15419	E2	1	AT3G63310			glutamate binding	biological process unknown	molecular function unknown	No targeting		OA	C	.			1.52113	-0.350348
CATMA4A41335	CATMA4OA41335R1	51424	24790	19080	19082	E1	1	AT4G39940			AKN2 (APS-KINASE 2); ATP binding / kinase/ transferase, transferring phosphorus-containing groups	sulfate assimilation	ATP binding	plastid		OA	C	.			1.52169	-0.691456
CATMA5A12950	CATMA5OA12950R1	58718	27093	20366	20368	E1	1	AT5G14730			unknown protein	biological process unknown	molecular function unknown	nucleus		OA	C	.			1.52254	-0.58674
CATMA5A49590	CATMA5OA49590F1	63627	29996	23211	23213	E1	1	AT5G53730			harpin-induced family protein / HIN1 family protein / harpin-responsive family protein	biological process unknown	molecular function unknown	plastid		OA	C	.			1.52349	0.0480639
CATMA1A51480	CATMA1OA51480R1	7634	5598	4399	4401	E2	1	AT1G62333			unknown protein	biological process unknown	nucleic acid binding	plastid	AT1E52830	OA	C	.			1.52362	-0.134457
empty	CATMA3ON100822R1	41462	40297	40297	40297											ON					1.5256	0.65065
CATMA2B40960	CATMA2OB40960F1	25063	13596	10554	10556	E1	1	AT2G42530			cold-responsive protein / cold-regulated protein (cor15b)	response to cold	molecular function unknown	plastid		OB	C	.	2		1.52591	-0.756164
CATMA2A35400	CATMA2OA35400R1	22924	12164	9174	9176	E1	1	AT2G37110			unknown protein	biological process unknown	molecular function unknown	No targeting		OA	C	.			1.52649	-0.130668
CATMA4A01530	CATMA4OA01530R1	45514	21290	15662	15664	E2	1	AT4G01330			protein kinase family protein	protein amino acid phosphorylation	protein kinase activity	No targeting		OA	C	.			1.52757	-0.745
CATMA1C71468	CATMA1OC71468F1	11347	7953	28332	28332	EV2	1	AT1G30060			COP1-interacting protein-related	biological process unknown	molecular function unknown	No targeting		OC	C	.			1.53033	-0.171686
empty	CATMA4ON100394F1	53833	42794	42794	42794											ON					1.53048	-0.306612
CATMA2A37430	CATMA2OA37430F1	23273	12366	9374	9376	E1	1	AT2G39200			MLO12 (MILDEW RESISTANCE LOCUS O 12); calmodulin binding	defense response	calmodulin binding	No targeting		OA	C	.			1.53057	-0.0548617
CATMA3C57383	CATMA3OC57383F1	39439	20216	31315	31315	E1	1	AT3G25655			unknown protein	biological process unknown	molecular function unknown	endo. retic.		OC	C	.			1.53209	-0.0203078
CATMA5C64178	CATMA5OC64178F1	66293	31530	33581	33581	E2	1	AT5G12020			17.6 kDa class II heat shock protein (HSP17.6-CII)	response to heat	molecular function unknown	No targeting		OC	C	.			1.5324	-0.252807
CATMA_GFT_00745	CATMA2OF00745F1	26661	393	26991	26991	E3	1	AT2G12190			cytochrome P450, putative	electron transport	monooxygenase activity	endo. retic.		OF	C	.			1.53344	-0.497423
CATMA2A17890	CATMA2OA17890F1	20081	10469	7501	7503	E1	1	AT2G19310			unknown protein	response to heat	molecular function unknown	No targeting		OA	C	.			1.53364	-0.689114
CATMA4A35750	CATMA4OA35750R1	50412	24211	18507	18509	E1	1	AT4G33940			zinc finger (C3HC4-type RING finger) family protein	peptidoglycan biosynthetic process	protein binding	No targeting		OA	C	.			1.53615	-0.241295
CATMA5A33750	CATMA5OA33750F1	61207	28564	21813	21815	E1	1	AT5G38310			unknown protein	biological process unknown	molecular function unknown	No targeting		OA	C	.			1.53679	-0.0179306
empty	CATMA5ON92026R1	69678	45103	45103	45103											ON					1.5374	0.200034
CATMA4A02710	CATMA4OA02710F1	45691	21395	15766	15768	E1	1	AT4G02410			lectin protein kinase family protein	protein amino acid phosphorylation	protein kinase activity	endo. retic.		OA	C	.			1.53957	-0.282856
CATMA5C64570	CATMA5OC64570F1	66863	31928	33979	33979	E2	1	AT5G36925			unknown protein	biological process unknown	molecular function unknown	No targeting		OC	C	.			1.54058	-0.130697
empty	CATMA3ON101130R1	41886	40557	40557	40557											ON					1.54291	-0.276585
CATMA4A38990	CATMA4OA38990R1	50988	24542	18834	18836	E1	1	AT4G37420			unknown protein	biological process unknown	molecular function unknown	plastid		OA	C	.			1.54292	0.0117897
CATMA1A04390	CATMA1OA04390F1	791	1544	449	451	E1	1	AT1G05490			CHR31 (chromatin remodeling 31); ATP binding / ATP-dependent helicase/ DNA binding / helicase/ nucleic acid binding	biological process unknown	nucleic acid binding	mitochondria		OA	C	.	2		1.54303	0.284287
CATMA4A40036	CATMA4OA40036R1	51164	24645	18937	18939	E1	1	AT4G38540			monooxygenase, putative (MO2)	metabolic process	monooxygenase activity	No targeting		OA	C	.			1.54483	-0.319099
empty	CATMA2ON96284R1	30100	39578	39578	39578											ON					1.54499	-0.42167
CATMA3A44140	CATMA3OA44140R1	36846	18523	14268	14270	E1	1	AT3G51130			unknown protein	response to salt stress		No targeting		OA	C	.			1.54507	-0.287358
CATMA1A22040	CATMA1OA22040F1	3713	3270	2121	2123	E2	1	AT1G22985			AP2 domain-containing transcription factor, putative	regulation of transcription, DNA-dependent	DNA binding	No targeting		OA	C	.			1.54583	-0.0460045
CATMA2A27810	CATMA2OA27810F1	21653	11424	8435	8437	E1	1	AT2G29420			ATGSTU7 (GLUTATHIONE S-TRANSFERASE 25); glutathione transferase	biological process unknown	glutathione transferase activity	No targeting		OA	C	.			1.54682	-0.280523
CATMA3A28035	CATMA3OA28035R1	35116	17474	13239	13241	E2	1	AT3G28210			PMZ; zinc ion binding	response to abscisic acid stimulus	zinc ion binding	nucleus		OA	C	.			1.54696	-0.154115
CATMA1A64370	CATMA1OA64370R1	9650	6797	5564	5566	E1	1	AT1G75020			LPAT4; acyltransferase	metabolic process	acyltransferase activity	No targeting		OA	C	.			1.54814	-0.0328524
CATMA4A01560	CATMA4OA01560R1	45518	21292	15664	15666	E1	1	AT4G01360			unknown protein	biological process unknown	molecular function unknown	plastid		OA	C	.			1.54877	-0.195088
CATMA3A22500	CATMA3OA22500R1	34240	16958	12736	12738	E1	1	AT3G22510			unknown protein	biological process unknown	molecular function unknown	No targeting		OA	C	.			1.54928	0.057791
CATMA5A10450	CATMA5OA10450R1	58286	26846	20121	20123	E1	1	AT5G11680			unknown protein	biological process unknown	molecular function unknown	No targeting		OA	C	.			1.55116	-0.0934731
empty	CATMA4ON100033F1	53397	42551	42551	42551											ON					1.55344	0.0772997
CATMA4A11240	CATMA4OA11240R1	46576	21989	16322	16324	IE2	1	AT4G11170			disease resistance protein (TIR-NBS-LRR class), putative	apoptosis	nucleotide binding	No targeting		OA	C	.	2		1.55364	0.173266
CATMA3A45730	CATMA3OA45730R1	37130	18681	14423	14425	E1	1	AT3G52800			zinc finger (AN1-like) family protein	biological process unknown	DNA binding	No targeting		OA	C	.			1.55381	-0.162761
empty	CATMA1ON102076R1	13914	35514	35514	35514											ON					1.55542	-0.202863
CATMA4A14730	CATMA4OA14730F1	47073	22275	16601	16603	E2	1	AT4G14370			disease resistance protein (TIR-NBS-LRR class), putative	apoptosis	nucleotide binding	No targeting		OA	C	.	2		1.56173	-0.191859
CATMA3A07410	CATMA3OA07410F1	31763	15533	11322	11324	E1	1	AT3G08590			2,3-biphosphoglycerate-independent phosphoglycerate mutase, putative / phosphoglyceromutase, putative	glucose catabolic process	catalytic activity	No targeting		OA	C	.			1.56245	-0.338209
CATMA2A28440	CATMA2OA28440R1	21748	11480	8491	8493	E1	1	AT2G30140			UDP-glucoronosyl/UDP-glucosyl transferase family protein	metabolic process	UDP-glycosyltransferase activity	No targeting		OA	C	.			1.56275	-0.186531
CATMA2A16860	CATMA2OA16860F1	19921	10350	7396	7398	EV1	1	AT2G18193			AAA-type ATPase family protein	biological process unknown	nucleotide binding	plastid		OA	C	.			1.56564	-0.571093
CATMA3C57622	CATMA3OC57622F1	39749	20458	31557	31557	E2	1	AT3G47730			ATATH1 (ABC2 homolog 1); ATPase, coupled to transmembrane movement of substances	biological process unknown	nucleotide binding	mitochondria		OC	C	.	2		1.56709	0.132777
CATMA5A35240	CATMA5OA35240R1	61376	28665	21911	21913	E1	1	AT5G39670			calcium-binding EF hand family protein	biological process unknown	calcium ion binding	plastid		OA	C	.			1.5673	-0.343491
CATMA4A12240	CATMA4OA12240F1	46723	22076	16405	16407	E1	1	AT4G12120			SEC1B; protein transporter	vesicle docking during exocytosis	protein transporter activity	No targeting		OA	C	.			1.56924	0.335612
CATMA_GFT_00552	CATMA1OF00552F1	13143	364	26962	26962	E3	1	AT1G66690			S-adenosyl-L-methionine:carboxyl methyltransferase family protein	biological process unknown	S-adenosylmethionine-dependent methyltransferase activity	No targeting		OF	C	.			1.56931	-0.0998743
empty	CATMA5ON93923R1	69950	45205	45205	45205											ON					1.56966	-0.0676225
CATMA3A39300	CATMA3OA39300F1	36083	18070	13825	13827	IE2	1	AT3G46280			protein kinase-related	biological process unknown	molecular function unknown	endo. retic.		OA	C	.			1.57065	0.0118742
empty	CATMA2ON94772F1	28805	38869	38869	38869											ON					1.5711	-0.113772
CATMA5A13690	CATMA5OA13690R1	58828	27157	20429	20431	E1	1	AT5G15430			calmodulin-binding protein-related	biological process unknown	molecular function unknown	nucleus		OA	C	.			1.57233	-0.00873509
CATMA1A59760	CATMA1OA59760F1	8897	6358	5131	5133	E1	1	AT1G70490			ADP-ribosylation factor, putative	N-terminal protein myristoylation	protein binding	mitochondria		OA	C	.			1.57431	-0.16894
CATMA5A19710	CATMA5OA19710R1	59786	27703	20970	20972	E1	1	AT5G21170			5p-AMP-activated protein kinase beta-2 subunit, putative	N-terminal protein myristoylation	AMP-activated protein kinase activity	plastid		OA	C	.			1.57434	-0.275789
CATMA5A03550	CATMA5OC64054F1	66101	26182	19470	19472	E3	1	AT5G04340			C2H2; nucleic acid binding / transcription factor/ zinc ion binding	electron transport	nucleic acid binding	plastid		OC	C	.	2		1.57582	-0.394254
CATMA5A45300	CATMA5OA45300F1	62945	29581	22803	22805	E2	1	AT5G49310			importin alpha-1 subunit, putative	protein import into nucleus	binding	No targeting		OA	C	.			1.57601	0.0016717
CATMA3C57207	CATMA3OC57207R1	39200	20040	31139	31139	V2	1									OC	C	.			1.57905	-0.0233528
CATMA2C47798	CATMA2OC47798F1	26161	14432	30448	30448	E2	1	AT2G46750			FAD-binding domain-containing protein	electron transport	catalytic activity	endo. retic.		OC	C	.			1.57933	-0.193436
CATMA5A25560	CATMA5OA25560F1	60625	28199	21462	21464	V2	1	AT5E27060			EUGENE prediction					OA	E	.			1.58152	0.00816364
empty	CATMA3ON100593F1	41237	40185	40185	40185											ON					1.58224	-0.466315
CATMA1A26690	CATMA1OA26690F1	4399	3682	2518	2520	E1	1	AT1G28480			glutaredoxin family protein	electron transport	electron carrier activity	No targeting		OA	C	.			1.58254	-0.133006
empty	CATMA5ON97682F1	70563	45428	45428	45428											ON					1.58457	0.0245721
CATMA1A01610	CATMA1OA01610F1	285	1255	161	163	E1	1	AT1G02660			lipase class 3 family protein	lipid metabolic process	triacylglycerol lipase activity	plastid		OA	C	.			1.58627	-0.170126
CATMA1A67380	CATMA1OA67380F1	10157	7091	5852	5854	E1	1	AT1G78270			UDP-glucose glucosyltransferase, putative	metabolic process	UDP-glycosyltransferase activity	No targeting		OA	C	.	2		1.58668	-0.758304
CATMA5A21760	CATMA5OA21760R1	60110	27886	21152	21154	E1	1	AT5G24210			lipase class 3 family protein	lipid metabolic process	triacylglycerol lipase activity	No targeting		OA	C	.			1.58684	-0.0806075
CATMA4A01200	CATMA4OA01200R1	45460	21260	15632	15634	E1	1	AT4G01023			zinc finger (C3HC4-type RING finger) family protein	biological process unknown	protein binding	No targeting		OA	C	.			1.58732	-0.155985
CATMA4A39295	CATMA4OA39295R1	51036	24572	18864	18866	E2	1	AT4G37790			HAT22 (homeobox-leucine zipper protein 22); transcription factor	regulation of transcription, DNA-dependent	DNA binding	No targeting		OA	C	.			1.58964	-0.714288
CATMA1C71188	CATMA1OC71188F1	10965	7663	28042	28042	E2	1	AT1G13520			unknown protein	biological process unknown	molecular function unknown	No targeting		OC	C	.			1.59102	-0.218722
CATMA5A50340	CATMA5OA50340R1	63756	30064	23279	23281	E2	1	AT5G54490			PBP1 (PINOID-BINDING PROTEIN 1); calcium ion binding	biological process unknown	calcium ion binding	No targeting		OA	C	.			1.5916	-0.398316
CATMA1A07793	CATMA1OA07793R1	1372	1890	785	787	E1	1	AT1G08920			carbohydrate transporter/ sugar porter	transport	transporter activity	No targeting		OA	C	.			1.59296	-0.280851
CATMA5A18670	CATMA5OA18670R1	59626	27606	20875	20877	E1	1	AT5G20230			ATBCB (ARABIDOPSIS BLUE-COPPER-BINDING PROTEIN); copper ion binding	electron transport	copper ion binding	endo. retic.		OA	C	.			1.59419	-0.195192
CATMA1A64350	CATMA1OA64350R1	9646	6795	5562	5564	E2	1	AT1G75000			GNS1/SUR4 membrane family protein	biological process unknown	molecular function unknown	plastid		OA	C	.			1.59426	0.0154192
CATMA3C57935	CATMA3OC57935F1	40131	20774	31873	31873	E2	1	AT3G03341			unknown protein	biological process unknown	molecular function unknown	No targeting	AT3E00258	OC	C	.			1.59562	0.137858
CATMA5A41270	CATMA5OA41270F1	62273	29199	22427	22429	E1	1	AT5G45320			unknown protein	biological process unknown	molecular function unknown	endo. retic.		OA	C	.			1.59686	0.0955367
CATMA2A36770	CATMA2OA36770F1	23153	12301	9309	9311	E1	1	AT2G38480			integral membrane protein, putative	biological process unknown	molecular function unknown	No targeting		OA	C	.			1.59893	-0.00693386
CATMA1A16810	CATMA1OA16810R1	2884	2771	1640	1642	E1	1	AT1G17780			unknown protein	biological process unknown	molecular function unknown	No targeting		OA	C	.			1.60049	-0.158519
CATMA4A26310	CATMA4OA26310R1	48792	23286	17592	17594	E1	1	AT4G24590			unknown protein	biological process unknown	molecular function unknown	No targeting		OA	C	.			1.60135	-0.469149
CATMA2A19240	CATMA2ON90637F1	28231	10619	7639	7641	M1	1	AT2G20700	AT2G20690		unknown protein, lumazine-binding family protein	biological process unknown	molecular function unknown	endo. retic.		ON	C	.			1.60295	0.053713
CATMA_GFT_01747	CATMA4OF01747F1	52993	616	27214	27214	E3	1	AT4G30280			ATXTH18/XTH18 (XYLOGLUCAN ENDOTRANSGLUCOSYLASE/HYDROLASE 18); hydrolase, acting on glycosyl bonds	carbohydrate metabolic process	hydrolase activity, hydrolyzing O-glycosyl compounds	endo. retic.		OF	C	.			1.6063	-0.325788
CATMA3C57171	CATMA3OC57171F1	39163	20003	31102	31102	EV2	1	AT3G12460			unknown protein	nucleobase, nucleoside, nucleotide and nucleic acid metabolic process	molecular function unknown	No targeting		OC	C	.			1.60672	0.119611
CATMA1A69010	CATMA1OA69010F1	10417	7262	6017	6019	E1	1	AT1G79860			ATROPGEF12/MEE64/ROPGEF12 (KINASE PARTNER PROTEIN-LIKE, maternal effect embryo arrest 64); Rho guanyl-nucleotide exchange factor	embryonic development ending in seed dormancy	molecular function unknown	No targeting		OA	C	.	2		1.60776	-0.14376
CATMA3A09870	CATMA3OA09870F1	32155	15757	11546	11548	E1	1	AT3G10815			zinc finger (C3HC4-type RING finger) family protein		protein binding	No targeting		OA	C	.			1.60788	-0.464058
CATMA1A50080	CATMA1OA50080F1	7459	5501	4302	4304	E2	1	AT1G61065			unknown protein	biological process unknown	molecular function unknown	endo. retic.		OA	C	.			1.60814	-0.183644
CATMA_GFT_01303	CATMA3OF01303F1	40825	521	27119	27119	E3	1	AT3G46070			zinc finger (C2H2 type) family protein	regulation of transcription	nucleic acid binding	nucleus		OF	C	.			1.60834	-0.383696
CATMA4A40660	CATMA4OA40660R1	51302	24721	19011	19013	E2	1	AT4G39235			unknown protein	biological process unknown	molecular function unknown	No targeting		OA	C	.			1.6089	-0.198588
empty	CATMA3ON101305F1	42067	40651	40651	40651											ON					1.60913	-0.104283
CATMA2A30410	CATMA2OA30410R1	22066	11675	8685	8687	E1	1	AT2G32150			haloacid dehalogenase-like hydrolase family protein	metabolic process	catalytic activity	No targeting		OA	C	.			1.60925	-0.39779
CATMA4A23750	CATMA4OA23750F1	48371	23048	17356	17358	E2	1	AT4G22070			WRKY31 (WRKY DNA-binding protein 31); transcription factor	regulation of transcription, DNA-dependent	transcription factor activity	No targeting		OA	C	weak -			1.61132	-0.203117
CATMA3A35850	CATMA3OA35850F1	35693	17837	13596	13598	E2	1	AT3G43430			zinc finger (C3HC4-type RING finger) family protein	biological process unknown	protein binding	plastid		OA	C	.			1.61196	-0.699196
CATMA5A15610	CATMA5OA15610R1	59126	27327	20598	20600	E1	1	AT5G17350			unknown protein	N-terminal protein myristoylation	molecular function unknown	plastid		OA	C	.			1.61499	-0.506774
CATMA3A06500	CATMA3OA06500R1	31610	15444	11235	11237	E3	1	AT3G07260			forkhead-associated domain-containing protein / FHA domain-containing protein	biological process unknown	molecular function unknown	No targeting		OA	C	.			1.61549	0.274116
empty	CATMA4ON94354R1	55158	43385	43385	43385											ON					1.61642	-0.176974
empty	CATMA1ON102908R1	14800	35992	35992	35992											ON					1.61824	-0.399394
CATMA1A26393	CATMA1OA26393F1	4349	3652	2490	2492	E1	1	AT1G28200			FIP1 (FH INTERACTING PROTEIN 1)	biological process unknown	molecular function unknown	No targeting		OA	C	.	2		1.61883	-0.27772
CATMA3A09500	CATMA3OA09500R1	32100	15722	11511	11513	E2	1	AT3G10500			ANAC053 (Arabidopsis NAC domain containing protein 53); transcription factor	multicellular organismal development	DNA binding	No targeting		OA	C	.			1.6191	-0.434019
CATMA1C71844	CATMA1OC71844F1	11857	8334	28713	28713	E1	1	AT1G55780			heavy-metal-associated domain-containing protein	metal ion transport	metal ion binding	No targeting		OC	C	.			1.62019	-0.108582
CATMA_GFT_02191	CATMA5OF02191R1	68240	708	27306	27306	E3	1	AT5G48400			ATGLR1.2 (Arabidopsis thaliana glutamate receptor 1.2)	cellular calcium ion homeostasis	ionotropic glutamate receptor activity	endo. retic.		OF	C	.			1.62265	-0.428426
CATMA4A26885	CATMA4OA26885R1	48904	23347	17653	17655	E1	1	AT4G25200			ATHSP23.6-MITO (MITOCHONDRION-LOCALIZED SMALL HEAT SHOCK PROTEIN 23.6)	response to heat	molecular function unknown	mitochondria		OA	C	.			1.62326	0.590315
CATMA4A17620	CATMA4OA17620F1	47511	22543	16864	16866	E1	1	AT4G16680			RNA helicase, putative	nucleobase, nucleoside, nucleotide and nucleic acid metabolic process	nucleotide binding	No targeting		OA	C	.			1.62505	-0.101366
CATMA3A49125	CATMA3OA49125R1	37674	19072	14754	14756	E2	1	AT3G56170			CAN (CA-2+ DEPENDENT NUCLEASE); nuclease	N-terminal protein myristoylation	nucleic acid binding	mitochondria		OA	C	.			1.63171	-0.223019
CATMA4A11610	CATMA4OA11610R1	46626	22016	16349	16351	E3	1	AT4G11480			protein kinase family protein	protein amino acid phosphorylation	protein kinase activity	endo. retic.		OA	C	.			1.63276	-0.353097
empty	CATMA3ON96548R1	44156	41601	41601	41601											ON					1.63314	-0.467568
empty	CATMA2ON99058R1	30398	39754	39754	39754											ON					1.63495	-0.209291
CATMA1C71135	CATMA1OC71135R1	10890	7610	27989	27989	IE2	1	AT1G10070			ATBCAT-2; branched-chain-amino-acid transaminase/ catalytic	metabolic process	catalytic activity	mitochondria		OC	C	.	2		1.63682	-0.27872
CATMA4A26400	CATMA4OA26400R1	48812	23296	17602	17604	E1	1	AT4G24690			ubiquitin-associated (UBA)/TS-N domain-containing protein / octicosapeptide/Phox/Bemp1 (PB1) domain-containing protein	biological process unknown	zinc ion binding	No targeting		OA	C	.			1.63771	-0.183692
empty	CATMA5ON97780R1	70764	45545	45545	45545											ON					1.63793	0.275446
CATMA2A46200	CATMA2OA46200R1	24726	13247	10237	10239	E1	1	AT2G47770			benzodiazepine receptor-related	biological process unknown	molecular function unknown	No targeting		OA	C	.			1.63797	-0.271202
CATMA2A35085	CATMA2OA35085R1	22864	12132	9142	9144	E3	1	AT2G36830			GAMMA-TIP (Tonoplast intrinsic protein (TIP) gamma); water channel	transport	transporter activity	No targeting		OA	C	.	2		1.6431	-0.131411
CATMA3A43940	CATMA3OA43940R1	36812	18503	14248	14250	E1	1	AT3G50930			AAA-type ATPase family protein	biological process unknown	nucleotide binding	No targeting		OA	C	.			1.64347	-0.907394
CATMA2C47227	CATMA2ON90654R1	28262	13858	29874	29874	M2	1	AT2G16575	AT2G16580		unknown protein, auxin-responsive protein, putative	biological process unknown	molecular function unknown	nucleus		ON	C	.			1.64437	-0.121382
CATMA1A27270	CATMA1OA27270R1	4476	3727	2563	2565	E1	1	AT1G29290			unknown protein	biological process unknown	molecular function unknown	endo. retic.		OA	C	.			1.64459	-0.826084
CATMA_GFT_00011	CATMA1OF00011F1	12983	255	26853	26853	E3	3	AT1G02930			ATGSTF6 (EARLY RESPONSIVE TO DEHYDRATION 11); glutathione transferase	response to oxidative stress	glutathione transferase activity	mitochondria		OF	C	.			1.6453	0.105264
empty	CATMA3ON96393R1	43842	41420	41420	41420											ON					1.64685	-0.0972772
CATMA5A41300	CATMA5OA41300F1	62279	29202	22430	22432	E1	1	AT5G45350			proline-rich family protein			No targeting		OA	C	.			1.64942	0.264573
empty	CATMA3ON94443F1	43287	41250	41250	41250											ON					1.65218	0.262821
CATMA1A48496	CATMA1OA48496R1	7208	5349	4158	4160	E2	1	AT1G58360			AAP1 (AMINO ACID PERMEASE 1); amino acid permease	response to nematode	amino acid transmembrane transporter activity	No targeting		OA	C	.			1.65229	-0.198226
CATMA1A59200	CATMA1OA59200F1	8791	6299	5072	5074	E1	1	AT1G69890			unknown protein	biological process unknown	molecular function unknown	No targeting		OA	C	.			1.65668	-0.569953
empty	CATMA2ON98308F1	30309	39701	39701	39701											ON					1.6579	0.148759
CATMA1C71277	CATMA1OC71277R1	11100	7760	28139	28139	EV1	1	AT1G18390			protein kinase family protein	protein amino acid phosphorylation	protein kinase activity	endo. retic.		OC	C	.	2		1.65894	0.321676
empty	CATMA1ON102678R1	14542	35851	35851	35851											ON					1.65913	-0.0831835
CATMA3A12380	CATMA3OA12380F1	32599	16016	11800	11802	E1	1	AT3G13275			unknown protein	biological process unknown	molecular function unknown	endo. retic.		OA	C	.			1.66201	-0.558345
CATMA1A33350	CATMA1OA33350F1	5283	4196	3022	3024	E1	1	AT1G35210			unknown protein	biological process unknown	molecular function unknown	plastid		OA	C	.			1.66255	-0.538122
CATMA4A33690	CATMA4OA33690R1	50076	24025	18321	18323	E1	1	AT4G32020			unknown protein	biological process unknown	molecular function unknown	plastid		OA	C	.			1.66284	-1.15227
CATMA5A36400	CATMA5OA36400R1	61540	28760	22005	22007	E1	1	AT5G40690			unknown protein	biological process unknown	nucleic acid binding	plastid		OA	C	.			1.663	-0.485651
CATMA1A47320	CATMA1OA47320R1	7018	5234	4045	4047	E1	1	AT1G56220			dormancy/auxin associated family protein	biological process unknown	molecular function unknown	nucleus		OA	C	.			1.6634	-1.16175
empty	CATMA1ON92374R1	15458	36331	36331	36331											ON					1.66366	-0.54542
CATMA3A38355	CATMA3OA38355F1	35985	18007	13765	13767	E1	1	AT3G45300			IVD (ISOVALERYL-COA-DEHYDROGENASE)	electron transport	acyl-CoA dehydrogenase activity	mitochondria		OA	C	.	3		1.66681	-0.472053
CATMA1A57900	CATMA1OA57900F1	8559	6166	4940	4942	E2	1	AT1G68520			zinc finger (B-box type) family protein	regulation of transcription	DNA binding	mitochondria		OA	C	.	2		1.66733	-1.0539
CATMA1A64940	CATMA1OA64940F1	9735	6853	5615	5617	E2	1	AT1G75620			glyoxal oxidase-related	biological process unknown	molecular function unknown	No targeting		OA	C	.			1.66897	-0.212508
CATMA1C71521	CATMA1OC71521R1	11416	8007	28386	28386	E2	1	AT1G32940			subtilase family protein	proteolysis	subtilase activity	endo. retic.		OC	C	.			1.67139	0.309403
empty	CATMA2ON96319R1	30168	39616	39616	39616											ON					1.67199	-0.161368
CATMA5A15280	CATMA5ON99384F1	72079	27301	20572	20574	E1	1	AT5G16960			NADP-dependent oxidoreductase, putative	response to oxidative stress	catalytic activity	No targeting		ON	C	.			1.67364	-0.394414
CATMA3A02540	CATMA3OA02540R1	30946	15059	10860	10862	EI1	1	AT3G03610			phagocytosis and cell motility protein ELMO1-related	phagocytosis	molecular function unknown	No targeting		OA	C	.			1.67519	-0.0735881
CATMA3C57388	CATMA3OC57388R1	39450	20221	31320	31320	E1	1	AT3G25770			AOC2 (ALLENE OXIDE CYCLASE 2)	response to cold	isomerase activity	plastid		OC	C	.			1.67596	-0.652912
CATMA5A09860	CATMA5OA09860R1	58184	26790	20065	20067	E1	1	AT5G11100			C2 domain-containing protein	biological process unknown	molecular function unknown	endo. retic.		OA	C	.			1.67644	-0.131229
CATMA4C42165	CATMA4OC42165R1	51692	25002	32477	32477	E1	1	AT4G08555			unknown protein	biological process unknown	molecular function unknown	nucleus		OC	C	.			1.67767	-0.0118004
CATMA5A40970	CATMA5OA40970R1	62228	29171	22400	22402	E3	1	AT5G45110			NPR3 (NPR1-LIKE PROTEIN 3); protein binding	defense response to bacterium, incompatible interaction	protein binding	plastid		OA	C	.	2		1.6813	-0.508723
CATMA3A40730	CATMA3OA40730F1	36291	18194	13945	13947	E1	1	AT3G47730			ATATH1 (ABC2 homolog 1); ATPase, coupled to transmembrane movement of substances	biological process unknown	nucleotide binding	mitochondria		OA	C	.	2		1.68148	-0.0387701
CATMA4A18160	CATMA4OA18160F1	47585	22586	16907	16909	E1	1	AT4G17140			pleckstrin homology (PH) domain-containing protein	biological process unknown	molecular function unknown	No targeting		OA	C	.	4		1.68196	-0.0722158
CATMA4A37620	CATMA4OA37620F1	50765	24412	18706	18708	EI2	1	AT4G35985			senescence/dehydration-associated protein-related			plastid		OA	C	.			1.68247	-0.1524
CATMA5C64139	CATMA5OC64139F1	66225	31491	33542	33542	E2	1	AT5G08790			ATAF2 (Arabidopsis NAC domain containing protein 81)	multicellular organismal development	DNA binding	nucleus		OC	C	.			1.68273	-0.343897
CATMA3A08790	CATMA3OA08790F1	32005	15669	11458	11460	E1	1	AT3G09925			pollen Ole e 1 allergen and extensin family protein	biological process unknown	molecular function unknown	endo. retic.		OA	C	.			1.6849	0.313109
CATMA2A32640	CATMA2OA32640F1	22463	11904	8914	8916	E1	1	AT2G34500			CYP710A1 (cytochrome P450, family 710, subfamily A, polypeptide 1); C-22 sterol desaturase/ oxygen binding	electron transport	C-22 sterol desaturase activity	endo. retic.		OA	C	.			1.68523	-0.1983
CATMA3A11400	CATMA3ON94423F1	43243	15916	11702	11704	V2	1	AT3G12450			pseudogene					ON	C	.			1.68579	0.0908233
CATMA1A61160	CATMA1OA61160F1	9123	6486	5259	5261	E1	1	AT1G71950			identical protein binding / subtilase	negative regulation of catalytic activity	subtilase activity	endo. retic.		OA	C	.			1.68628	-0.423831
empty	CATMA1ON102914R1	14808	35997	35997	35997											ON					1.68647	-0.359197
empty	CATMA2ON101565R1	27450	38209	38209	38209											ON					1.69104	-0.0653331
CATMA1A13990	CATMA1OA13990R1	2430	2501	1378	1380	E2	1	AT1G15010			unknown protein	biological process unknown	molecular function unknown	plastid		OA	C	.			1.69172	-0.317588
CATMA2A37270	CATMA2OA37270R1	23244	12350	9358	9360	E1	1	AT2G39030			GCN5-related N-acetyltransferase (GNAT) family protein	metabolic process	N-acetyltransferase activity	No targeting		OA	C	.			1.69642	-0.187421
CATMA1A22730	CATMA1OA22730R1	3836	3338	2188	2190	E2	1	AT1G23880	AT1G23870		NHL repeat-containing protein, ATTPS9 (Arabidopsis thaliana trehalose-phosphatase/synthase 9); transferase, transferring glycosyl groups / trehalose-phosphatase	biological process unknown	molecular function unknown	endo. retic.		OA	C	.	2		1.69879	-0.609034
CATMA5A59880	CATMA5OA59880R1	65426	31021	24218	24220	E1	1	AT5G64450			unknown protein	biological process unknown	molecular function unknown	No targeting		OA	C	.			1.70035	-0.434592
CATMA_GFT_02124	CATMA5OF02124R1	68220	696	27294	27294	E3	1	AT5G41750			disease resistance protein (TIR-NBS-LRR class), putative	apoptosis	nucleotide binding	mitochondria		OF	C	.			1.70142	-0.391242
CATMA5A09680	CATMA5OA09680F1	58155	26773	20048	20050	E1	1	AT5G10930			CIPK5 (CBL-INTERACTING PROTEIN KINASE 5); kinase	protein amino acid phosphorylation	protein kinase activity	No targeting		OA	C	.			1.7016	-0.171779
CATMA5A50040	CATMA5OA50040F1	63689	30029	23244	23246	E1	1	AT5G54100			band 7 family protein	biological process unknown	protein kinase activity	plastid		OA	C	.			1.70274	-0.0468329
CATMA1A43370	CATMA1OA43370R1	6438	4880	3697	3699	E1	1	AT1G52315			unknown protein	biological process unknown	molecular function unknown	mitochondria		OA	C	.			1.70442	0.0968014
CATMA1A58000	CATMA1OA58000R1	8576	6177	4951	4953	E1	1	AT1G68620			unknown protein	biological process unknown	hydrolase activity	No targeting		OA	C	.			1.70483	-0.283399
CATMA3A11460	CATMA3OA11460F1	32441	15922	11708	11710	E1	1	AT3G12520			SULTR4;2 (sulfate transporter 4;2); sulfate transporter	transport	transporter activity	No targeting		OA	C	weak			1.70601	0.00405375
CATMA2A38870	CATMA2OA38870F1	23505	12513	9515	9517	E2	1	AT2G40560			protein kinase family protein	protein amino acid phosphorylation	protein kinase activity	No targeting		OA	C	.			1.70721	0.0416262
CATMA1A16960	CATMA1OA16960F1	2905	2787	1656	1658	E1	1	AT1G17960			threonyl-tRNA synthetase, putative / threonine--tRNA ligase, putative	translation	nucleotide binding	No targeting		OA	C	.			1.70747	-0.667308
CATMA5A11770	CATMA5OA11770F1	58511	26973	20247	20249	E1	1	AT5G13550			SULTR4;1 (Sulfate transporter 4.1); sulfate transporter	transport	transporter activity	plastid		OA	C	.			1.70852	-0.253059
CATMA3A16940	CATMA3OA16940F1	33375	16450	12232	12234	E1	1	AT3G17510			CIPK1 (CBL-INTERACTING PROTEIN KINASE 1); kinase	protein amino acid phosphorylation	protein kinase activity	No targeting		OA	C	.			1.71052	-0.460524
CATMA5A16550	CATMA5OA16550F1	59275	27411	20681	20683	E1	1	AT5G18270			ANAC087	multicellular organismal development	DNA binding	nucleus		OA	C	.			1.71519	-0.794749
CATMA4A39250	CATMA4OA39250R1	51026	24567	18859	18861	E2	2	AT4G37730			bZIP transcription factor family protein	regulation of transcription, DNA-dependent	DNA binding	No targeting		OA	C	.			1.71582	-0.708104
empty	CATMA4OM00027F1	53181	42423	42423	42423											OM					1.71586	-0.0405503
CATMA5A49560	CATMA5OA49560R1	63624	29994	23209	23211	E1	1	AT5G53680			RNA recognition motif (RRM)-containing protein	biological process unknown	nucleotide binding	No targeting		OA	C	.			1.71654	0.600154
empty	CATMA2ON101715F1	27581	38274	38274	38274											ON					1.71848	-0.399746
CATMA4A16270	CATMA4OA16270F1	47289	22405	16730	16732	E1	1	AT4G15530			PPDK (PYRUVATE ORTHOPHOSPHATE DIKINASE)	response to absence of light	catalytic activity	No targeting		OA	C	.	2		1.71865	-0.367709
CATMA1A48493	CATMA1OA48493R1	7206	5346	4155	4157	E1	1	AT1G58340			ZF14; transporter	multidrug transport	transporter activity	No targeting		OA	C	.			1.72008	-0.404862
CATMA2A38220	CATMA2OA38220F1	23403	12453	9455	9457	E2	1	AT2G40000			unknown protein	biological process unknown	molecular function unknown	plastid		OA	C	.			1.72214	-0.320076
CATMA_GFT_01324	CATMA3OF01324R1	40836	526	27124	27124	E3	1	AT3G48320			CYP71A21 (cytochrome P450, family 71, subfamily A, polypeptide 21); oxygen binding	electron transport	monooxygenase activity	endo. retic.		OF	C	.			1.72274	0.0982677
CATMA2A01270	CATMA2OA01270F1	18407	9307	6389	6391	E2	1	AT2G02220			ATPSKR1 (PHYTOSULFOKIN RECEPTOR 1); ATP binding / peptide receptor/ protein serine/threonine kinase	protein amino acid phosphorylation	peptide receptor activity	endo. retic.	RSK(Phytosulfokinin receptor)	OA	C	.			1.7236	0.162825
CATMA4A11320	CATMA4OA11320F1	46583	21993	16326	16328	E1	1	AT4G11220			BTI2 (VIRB2-INTERACTING PROTEIN 2)	biological process unknown	DNA binding	No targeting		OA	C	.			1.72367	-0.465914
CATMA4A33320	CATMA4OA33320F1	50013	23992	18288	18290	E2	1	AT4G31670			ubiquitin carboxyl-terminal hydrolase family protein / zinc finger (MYND type) family protein	ubiquitin-dependent protein catabolic process	cysteine-type endopeptidase activity	No targeting		OA	C	.			1.72387	0.0330119
CATMA5C64731	CATMA5OC64731R1	67046	32089	34140	34140	E2	1	AT5G43570			serine protease inhibitor, potato inhibitor I-type family protein	response to wounding	serine-type endopeptidase inhibitor activity	No targeting		OC	C	.			1.72531	-0.253596
CATMA3A02400	CATMA3OA02400F1	30923	15048	10849	10851	E1	1	AT3G03470			CYP89A9 (cytochrome P450, family 87, subfamily A, polypeptide 9); oxygen binding	electron transport	monooxygenase activity	endo. retic.		OA	C	.			1.72583	-0.276071
CATMA1C71614	CATMA1OC71614R1	11528	8102	28481	28481	EV1	1	AT1G44414			unknown protein	biological process unknown	molecular function unknown	mitochondria		OC	C	.			1.72727	0.150479
CATMA3A21130	CATMA3OA21130R1	34046	16844	12624	12626	E2	1	AT3G21295			ATP binding / DNA binding	auxin polar transport	protein binding	No targeting		OA	C	.			1.72979	-0.116074
CATMA2A03230	CATMA2ON94717R1	28688	9467	6547	6549	V1	1	AT2G04260			pseudogene					ON	C	.			1.73191	-0.428826
CATMA1A19340	CATMA1OA19340R1	3298	3010	1878	1880	E1	1	AT1G20350			ATTIM17-1 (Arabidopsis thaliana translocase inner membrane subunit 17-1); protein translocase	protein transport	protein transporter activity	No targeting		OA	C	.			1.73499	0.00325026
CATMA2A23800	CATMA2OA23800F1	21011	11052	8069	8071	EI1	1	AT2G25460			unknown protein	biological process unknown	molecular function unknown	mitochondria		OA	C	.			1.73508	0.202619
empty	CATMA1ON95738F1	17845	37433	37433	37433											ON					1.73807	-0.0782203
CATMA5A20650	CATMA5OA20650F1	59941	27793	21059	21061	E1	1	AT5G23170			protein kinase family protein	protein amino acid phosphorylation	protein kinase activity	No targeting		OA	C	.			1.74183	-0.482056
empty	CATMA4ON94192R1	54818	43280	43280	43280											ON					1.7421	-0.626183
CATMA3A11450	CATMA3OA11450R1	32440	15921	11707	11709	E1	1	AT3G12510			unknown protein	biological process unknown	molecular function unknown	No targeting		OA	C	.			1.74231	-0.176856
CATMA3A21240	CATMA3OA21240R1	34060	16853	12633	12635	E1	1	AT3G21360			oxidoreductase	electron transport	oxidoreductase activity	No targeting		OA	C	.	2		1.74295	-0.096476
CATMA4A02465	CATMA4OA02465F1	45649	21370	15741	15743	IE1	1	AT4G02195			SYP42 (SYNTAXIN OF PLANTS 41); t-SNARE	intracellular protein transport	SNAP receptor activity	mitochondria		OA	C	.			1.74314	-0.00618872
empty	CATMA1ON102722F1	14599	35883	35883	35883											ON					1.74374	-0.160201
CATMA1A53300	CATMA1OA53300R1	7870	5740	4541	4543	E1	1	AT1G64065			unknown protein	biological process unknown	molecular function unknown	No targeting		OA	C	.			1.74383	-0.293328
CATMA1C72253	CATMA1OC72253F1	12411	8748	29127	29127	E1	1	AT1G80920			J8; heat shock protein binding / unfolded protein binding	protein folding	heat shock protein binding	plastid		OC	C	.	2		1.74408	-0.654519
empty	CATMA5OA56020F1	64701	44332	44332	44332											OA					1.7462	-0.393778
CATMA5A61460	CATMA5OA61460R1	65722	31181	24378	24380	EI1	1	AT5G66070			protein binding / zinc ion binding	regulation of transcription, DNA-dependent	protein binding	plastid		OA	C	.			1.74709	-0.0901789
CATMA2A35330	CATMA2OA35330F1	22907	12156	9166	9168	E2	1	AT2G37040			PAL1 (PHE AMMONIA LYASE 1); phenylalanine ammonia-lyase	L-phenylalanine catabolic process	catalytic activity	No targeting		OA	C	.			1.74951	-0.637956
CATMA4A29020	CATMA4OA29020F1	49275	23567	17870	17872	E1	1	AT4G27450			unknown protein	biological process unknown	molecular function unknown	No targeting		OA	C	.			1.75278	-0.600652
empty	CATMA2ON90740F1	28409	38696	38696	38696											ON					1.75294	-0.656063
empty	CATMA3ON90947R1	42226	40736	40736	40736											ON					1.75528	-0.0473639
CATMA5C64213	CATMA5OC64213F1	66347	31565	33616	33616	E1	1	AT5G13190			unknown protein	biological process unknown	ATP binding	No targeting		OC	C	.	2		1.75593	-0.127665
CATMA4C42556	CATMA4OC42556F1	52225	25402	32877	32877	E2	1	AT4G29905			unknown protein	lipid biosynthetic process	catalytic activity	No targeting		OC	C	.	2		1.75787	-0.121398
CATMA5A00130	CATMA5OA00130F1	56607	25861	19155	19157	E1	1	AT5G01100			unknown protein	biological process unknown	molecular function unknown	plastid		OA	C	.			1.75902	-0.478923
CATMA1C72322	CATMA1OC72322F1	12509	8817	29196	29196	V2	1	AT1G31540			disease resistance protein (TIR-NBS-LRR class), putative	apoptosis	nucleotide binding	No targeting		OC	C	.			1.76065	-0.56784
CATMA5A34280	CATMA5OA34280R1	61266	28597	21846	21848	E2	1	AT5G38700			unknown protein	biological process unknown	molecular function unknown	No targeting		OA	C	.			1.76139	-0.221037
empty	CATMA1ON102202F1	14033	35572	35572	35572											ON					1.76139	-0.105372
CATMA3A00600	CATMA3OA00600R1	30618	14835	10669	10671	E1	1	AT3G01600			ANAC044 (Arabidopsis NAC domain containing protein 44); transcription factor	multicellular organismal development	DNA binding	mitochondria		OA	C	.			1.76468	-0.406229
CATMA5C64066	CATMA5OC64066F1	66117	31418	33469	33469	E2	1	AT5G04760			myb family transcription factor	regulation of transcription	DNA binding	No targeting		OC	C	.			1.76726	-0.278473
CATMA2A43255	CATMA2OA43255F1	24219	12941	9939	9941	E2	1	AT2G44790			UCC2 (UCLACYANIN 2); copper ion binding	electron transport	copper ion binding	endo. retic.		OA	C	.			1.76735	-0.179974
CATMA1A28910	CATMA1OA28910R1	4704	3859	2692	2694	E1	1	AT1G30800			unknown protein	pyrimidine nucleotide biosynthetic process	molecular function unknown	endo. retic.		OA	C	.			1.76739	-0.18
CATMA4A41030	CATMA4OA41030R1	51370	24760	19050	19052	E1	0	AT4G39675			unknown protein	biological process unknown	molecular function unknown	No targeting		OA	C	.			1.76792	-0.0585351
CATMA5A37210	CATMA5OA37210F1	61669	28837	22078	22080	E1	1	AT5G41610			ATCHX18 (cation/hydrogen exchanger 18); monovalent cation:proton antiporter	cation transport	monovalent cation:proton antiporter activity	No targeting		OA	C	.		miR780(a)	1.76892	0.0599677
CATMA5A37770	CATMA5OA37770R1	61746	28883	22123	22125	E1	1	AT5G42050			unknown protein		molecular function unknown	No targeting		OA	C	.			1.76894	-0.132192
CATMA5A24430	CATMA5ON91855F1	69403	28121	21384	21386	M2	1	AT5G27020	AT5G27030		unknown protein, TPR3 (TOPLESS-RELATED 3)	biological process unknown	molecular function unknown	No targeting		ON	C	.	2		1.77054	-0.618634
empty	CATMA5ON99921F1	72671	46634	46634	46634											ON					1.77098	-0.195989
CATMA2C47036	CATMA2OA02130R1	18528	13665	29681	29681	E2	1	AT2G03230			unknown protein	biological process unknown	molecular function unknown	No targeting		OA	C	.	3		1.77132	0.101671
CATMA4C42495	CATMA4OC42495R1	52146	25339	32814	32814	E1	1	AT4G25610			zinc finger (C2H2 type) family protein	biological process unknown	nucleic acid binding	nucleus		OC	C	.	2		1.77189	0.0823698
CATMA3A42120	CATMA3OA42120R1	36522	18331	14081	14083	E2	1	AT3G49130			RNA binding	RNA processing	RNA binding	No targeting		OA	C	.	2		1.77449	-0.11611
CATMA1A00930	CATMA1OA00930R1	166	1190	97	99	E2	1	AT1G01940			peptidyl-prolyl cis-trans isomerase cyclophilin-type family protein	protein folding	peptidyl-prolyl cis-trans isomerase activity	No targeting		OA	C	.			1.78115	-0.257025
CATMA4A40750	CATMA4OA40750R1	51320	24733	19023	19025	E1	1	AT4G39360			unknown protein	biological process unknown	molecular function unknown	No targeting		OA	C	.			1.78165	0.0259558
CATMA1C71185	CATMA1OC71185F1	10959	7660	28039	28039	E1	1	AT1G13370			histone H3, putative	nucleosome assembly	DNA binding	plastid		OC	C	.			1.78166	0.400829
CATMA5A18690	CATMA5OA18690R1	59628	27608	20877	20879	E1	1	AT5G20250			DIN10 (DARK INDUCIBLE 10); hydrolase, hydrolyzing O-glycosyl compounds	biological process unknown	hydrolase activity, hydrolyzing O-glycosyl compounds	No targeting		OA	C	.			1.78405	-0.723746
empty	CATMA5ON92032R1	69686	45107	45107	45107											ON					1.7851	-0.230284
CATMA1A01300	CATMA1OA01300F1	233	1227	134	136	E1	1	AT1G02310			glycosyl hydrolase family protein 5 / cellulase family protein / (1-4)-beta-mannan endohydrolase, putative	carbohydrate metabolic process	catalytic activity	endo. retic.		OA	C	.			1.78518	0.235456
CATMA1A16410	CATMA1OC71260F1	11075	2729	1600	1602	E1	0	AT1G17380			unknown protein	response to jasmonic acid stimulus	molecular function unknown	nucleus		OC	C	weak -	3		1.78614	-0.209983
CATMA1C71047	CATMA1OC71047F1	10777	7522	27901	27901	E1	1	AT1G05340			unknown protein	biological process unknown	molecular function unknown	plastid		OC	C	.			1.78644	0.0132073
CATMA4A18930	CATMA4OA18930R1	47724	22663	16984	16986	E1	1	AT4G17900			zinc-binding family protein	biological process unknown	binding	No targeting		OA	C	.			1.7881	-0.386119
CATMA3A24330	CATMA3OA24330F1	34557	17143	12915	12917	E1	1	AT3G24430			HCF101 (HIGH-CHLOROPHYLL-FLUORESCENCE 101); ATP binding	biological process unknown	ATP binding	plastid		OA	C	.			1.78846	0.145174
empty	CATMA1ON102327R1	14170	35638	35638	35638											ON					1.78868	-0.622164
CATMA2A34865	CATMA2OA34865F1	22837	12116	9126	9128	E1	1	AT2G36640			ATECP63 (EMBRYONIC CELL PROTEIN 63)	embryonic development ending in seed dormancy	DNA binding	No targeting		OA	C	.			1.78926	0.11546
empty	CATMA5OA35430R1	61390	44304	44304	44304											OA					1.78971	-0.701089
CATMA1C71863	CATMA1ON95129R1	16638	8353	28732	28732	VE2	1	AT1G56410			ERD2/HSP70T-1 (EARLY-RESPONSIVE TO DEHYDRATION 2); ATP binding	protein folding	ATP binding	No targeting		ON	C	.			1.79288	0.0462871
CATMA5A09970	CATMA5OA09970F1	58201	26799	20074	20076	EI2	1	AT5G11210			ATGLR2.5 (Arabidopsis thaliana glutamate receptor 2.5)	cellular calcium ion homeostasis	ionotropic glutamate receptor activity	No targeting		OA	C	.			1.79388	-0.229641
CATMA1A54970	CATMA1OA54970F1	8121	5883	4684	4686	E2	1	AT1G65690			harpin-induced protein-related / HIN1-related / harpin-responsive protein-related	biological process unknown	molecular function unknown	plastid		OA	C	.			1.7942	0.292913
CATMA1A39823	CATMA1OA39823F1	5921	4578	3396	3398	E1	1	AT1G48700			oxidoreductase, acting on paired donors, with incorporation or reduction of molecular oxygen, 2-oxoglutarate as one donor, and incorporation of one atom each of oxygen into both donors	protein metabolic process	oxidoreductase activity, acting on paired donors, with incorporation or reduction of molecular oxygen, 2-oxoglutarate as one donor, and incorporation of one atom each of oxygen into both donors	No targeting		OA	C	.			1.79436	0.00303873
CATMA1C71982	CATMA1OC71982R1	12028	8473	28852	28852	E1	1	AT1G64950			CYP89A5 (cytochrome P450, family 87, subfamily A, polypeptide 5); oxygen binding	electron transport	monooxygenase activity	endo. retic.		OC	C	.			1.80048	-0.385997
CATMA1A57820	CATMA1OA57820R1	8544	6158	4932	4934	E1	1	AT1G68440			unknown protein	biological process unknown	molecular function unknown	No targeting		OA	C	.			1.80064	-0.582109
CATMA1A57393	CATMA1OC72047F1	12115	6107	4887	4889	E1	0	AT1G67970			AT-HSFA8 (Arabidopsis thaliana heat shock transcription factor A8); DNA binding / transcription factor	regulation of transcription, DNA-dependent	DNA binding	No targeting		OC	C	weak -	3		1.80236	-0.132643
empty	CATMA2ON90762R1	28446	38712	38712	38712											ON					1.80252	0.396576
CATMA5A06490	CATMA5OA06490R1	57632	26472	19749	19751	E1	1	AT5G07280			EMS1 (EXCESS MICROSPOROCYTES1); kinase	protein amino acid phosphorylation	protein kinase activity	endo. retic.		OA	C	.			1.80266	-0.33516
CATMA2A31540	CATMA2OA31540F1	22273	11799	8809	8811	E2	1	AT2G33380			RD20 (RESPONSIVE TO DESSICATION 20); calcium ion binding	response to desiccation	calcium ion binding	No targeting		OA	C	.			1.80449	-0.601518
CATMA1A21980	CATMA1OA21980R1	3702	3264	2115	2117	E1	1	AT1G22930			T-complex protein 11	biological process unknown	protein binding	No targeting		OA	C	.			1.80691	-0.494529
CATMA1C72346	CATMA1OC72346F1	12547	8841	29220	29220	E2	1	AT1G36622			unknown protein	transport	catalytic activity	endo. retic.	AT1E03623	OC	C	.			1.80823	0.047872
CATMA1A63750	CATMA1OA63750R1	9546	6737	5504	5506	E1	1	AT1G74360			leucine-rich repeat transmembrane protein kinase, putative	protein amino acid phosphorylation	protein kinase activity	No targeting		OA	C	.			1.80915	-0.0911171
CATMA4A05070	CATMA4OA05070F1	45965	21594	15941	15943	E1	1	AT4G04490			protein kinase family protein	protein amino acid phosphorylation	protein kinase activity	endo. retic.		OA	C	.			1.80966	-0.152328
CATMA1A40990	CATMA1OA40990F1	6107	4687	3504	3506	IE2	1	AT1G49900			zinc finger (C2H2 type) family protein	biological process unknown	nucleic acid binding	nucleus		OA	C	.	2		1.81179	-0.300655
CATMA4A05560	CATMA4OA05560R1	46024	21636	15982	15984	E2	1	AT4G04960			lectin protein kinase, putative	protein amino acid phosphorylation	protein kinase activity	endo. retic.		OA	C	weak			1.81182	-0.446779
CATMA4A27700	CATMA4OA27700F1	49073	23446	17752	17754	E2	1	AT4G26180			mitochondrial substrate carrier family protein	transport	transporter activity	No targeting		OA	C	.			1.81246	-0.252556
empty	CATMA2ON99067F1	30417	39768	39768	39768											ON					1.81419	-0.676222
CATMA1A56040	CATMA1OA56040R1	8272	5962	4763	4765	E2	1	AT1G66760			MATE efflux family protein	multidrug transport	transporter activity	No targeting		OA	C	.			1.81778	0.363436
CATMA4A16545	CATMA4OA16545F1	47315	22426	16751	16753	IE2	1	AT4G15760			monooxygenase, putative (MO1)	electron transport	monooxygenase activity	No targeting		OA	C	.			1.82144	-0.11498
CATMA1D02694	CATMA1OD02694F1	12881	9127	29454	29454	E3	1	AT1G66700			S-adenosyl-L-methionine:carboxyl methyltransferase family protein	biological process unknown	S-adenosylmethionine-dependent methyltransferase activity	No targeting		OD	C	.			1.8228	0.100347
CATMA1A65790	CATMA1OA65790R1	9888	6939	5701	5703	E1	1	AT1G76590			zinc-binding family protein	biological process unknown	binding	No targeting		OA	C	.			1.82983	-0.428432
CATMA2A45080	CATMA2OA45080R1	24544	13130	10124	10126	E1	1	AT2G46650			B5 #1 (cytochrome b5 family protein #1); heme binding / transition metal ion binding	electron transport	heme binding	No targeting		OA	C	.			1.83215	-1.04181
CATMA4D01770	CATMA4OD01770F1	52721	25759	33213	33213	E2	1	AT4G34135			UGT73B2; UDP-glucosyltransferase/ UDP-glycosyltransferase/ flavonol 3-O-glucosyltransferase	metabolic process	UDP-glycosyltransferase activity	endo. retic.		OD	C	.			1.83409	-0.399163
CATMA1A22460	CATMA1OA22460F1	3779	3306	2156	2158	E1	1	AT1G23390			kelch repeat-containing F-box family protein	biological process unknown	molecular function unknown	No targeting		OA	C	.			1.83521	-0.796176
empty	CATMA5ON91628R1	69038	44778	44778	44778											ON					1.83711	0.246748
CATMA1C71703	CATMA1ON95084R1	16544	8192	28571	28571	VE1	1	AT1G48720			unknown protein	biological process unknown	molecular function unknown	No targeting		ON	C	.			1.83953	0.223677
empty	CATMA1ON102784R1	14672	35923	35923	35923											ON					1.8401	-0.113255
CATMA3A18910	CATMA3OA18910F1	33685	16632	12412	12414	E2	1	AT3G19270			CYP707A4 (cytochrome P450, family 707, subfamily A, polypeptide 4); oxygen binding	electron transport	monooxygenase activity	endo. retic.		OA	C	.			1.84176	0.248856
CATMA2C47489	CATMA2OC47489F1	25723	14121	30137	30137	E2	1	AT2G29490			ATGSTU1 (GLUTATHIONE S-TRANSFERASE 19); glutathione transferase	metabolic process	glutathione transferase activity	No targeting		OC	C	.			1.84505	-0.425259
CATMA5A04910	CATMA5OA04910F1	57375	26316	19600	19602	EI1	1	AT5G05730			ASA1 (ANTHRANILATE SYNTHASE ALPHA SUBUNIT 1); anthranilate synthase	tryptophan biosynthetic process	anthranilate synthase activity	plastid		OA	C	.			1.84732	-0.456105
CATMA5A40950	CATMA5OA40950R1	62224	29169	22398	22400	E1	1	AT5G45100			protein binding / zinc ion binding	regulation of transcription, DNA-dependent	protein binding	No targeting		OA	C	.			1.84951	-0.146177
CATMA1D02716	CATMA1OD02716R1	12902	9141	29468	29468	E2	1	AT1G75290			isoflavone reductase, putative	regulation of nitrogen utilization	catalytic activity	No targeting		OD	C	.			1.8506	0.0889859
CATMA1A30945	CATMA1OA30945R1	5004	4021	2853	2855	E1	1	AT1G32560			late embryogenesis abundant group 1 domain-containing protein / LEA group 1 domain-containing protein	embryonic development	molecular function unknown	No targeting		OA	C	.			1.85174	-0.360693
CATMA5A23890	CATMA5OA23890F1	60407	28071	21334	21336	E1	1	AT5G26220			ChaC-like family protein	biological process unknown	molecular function unknown	No targeting		OA	C	.			1.85198	0.417154
CATMA3A37212	CATMA3OA37212R1	35834	17920	13678	13680	E1	1	AT3G44300			NIT2 (NITRILASE 2)	nitrogen compound metabolic process	hydrolase activity, acting on carbon-nitrogen (but not peptide) bonds	No targeting		OA	C	.			1.85234	-0.34447
CATMA5A44540	CATMA5OA44540R1	62818	29508	22730	22732	E1	1	AT5G48550			F-box family protein-related	biological process unknown	molecular function unknown	mitochondria		OA	C	.			1.85418	-0.136051
CATMA1A48272	CATMA1OA48272F1	7165	5322	4131	4133	V1	1	AT1G58130			pseudogene					OA	C	.			1.85841	0.112689
CATMA_GFT_01108	CATMA3OF01108R1	40734	470	27068	27068	E3	1	AT3G26830			PAD3 (PHYTOALEXIN DEFICIENT 3); oxygen binding	electron transport	monooxygenase activity	endo. retic.		OF	C	.			1.85919	0.214625
CATMA3A00270	CATMA3OA00270F1	30551	14798	10632	10634	E2	1	AT3G01290			band 7 family protein	N-terminal protein myristoylation	molecular function unknown	No targeting		OA	C	.			1.86151	-0.794575
CATMA1A52480	CATMA1OA52480F1	7761	5672	4473	4475	E1	0	AT1G63245			CLE14 (CLAVATA3/ESR-RELATED 14); receptor binding	signal transduction	receptor binding	endo. retic.		OA	C	weak -			1.86374	0.337911
CATMA3A11370	CATMA3OA11370F1	32427	15914	11700	11702	V2	1	AT3G12420			pseudogene					OA	C	.			1.8649	-0.182547
CATMA3A49340	CATMA3OA49340R1	37706	19096	14774	14776	E1	1	AT3G56360			unknown protein	biological process unknown	molecular function unknown	plastid		OA	C	.			1.86496	-0.118988
empty	CATMA1ON94926R1	16212	36698	36698	36698											ON					1.86804	-0.0243664
CATMA3A54720	CATMA3OA54720R1	38536	19577	15253	15255	E2	1	AT3G61580			delta-8 sphingolipid desaturase (SLD1)	lipid metabolic process	iron ion binding	No targeting		OA	C	.			1.86856	-0.455269
CATMA5A06260	CATMA5OA06260R1	57596	26449	19726	19728	E1	1	AT5G07080			transferase family protein	biological process unknown	transferase activity	plastid		OA	C	.			1.86948	-0.220245
CATMA1A19900	CATMA1OA19900R1	3366	3053	1921	1923	E1	1	AT1G20823			zinc finger (C3HC4-type RING finger) family protein	regulation of transcription, DNA-dependent	protein binding	No targeting		OA	C	.			1.86953	-0.36608
CATMA4A12860	CATMA4ON100199R1	53618	22120	16448	16450	E1	1	AT4G12720			AtNUDT7 (ARABIDOPSIS THALIANA NUDIX HYDROLASE HOMOLOG 7); hydrolase	response to oxidative stress	hydrolase activity	No targeting		ON	C	.			1.8711	-0.14429
CATMA1A32560	CATMA1OA32560R1	5216	4158	2984	2986	E1	1	AT1G34260			phosphatidylinositol-4-phosphate 5-kinase family protein	phosphatidylinositol metabolic process	phosphatidylinositol phosphate kinase activity	No targeting		OA	C	.			1.8713	-0.233365
CATMA4A02680	CATMA4OA02680F1	45687	21391	15762	15764	E1	1	AT4G02380			SAG21 (SENESCENCE-ASSOCIATED GENE 21)	response to stress	molecular function unknown	mitochondria		OA	C	.			1.87281	-0.383744
empty	CATMA5ON91547R1	68902	44704	44704	44704											ON					1.87559	0.115508
CATMA4A02090	CATMA4OA02090F1	45593	21337	15709	15711	E1	1	AT4G01870			tolB protein-related	biological process unknown	molecular function unknown	No targeting		OA	C	.			1.87679	-0.65944
CATMA3A40490	CATMA3OA40490F1	36251	18173	13924	13926	E1	1	AT3G47480			calcium-binding EF hand family protein	biological process unknown	calcium ion binding	endo. retic.		OA	C	.			1.87771	-0.040257
CATMA3C57667	CATMA3OC57667F1	39805	20503	31602	31602	E2	1	AT3G49570			unknown protein	biological process unknown	molecular function unknown	No targeting		OC	C	.			1.87791	-0.417229
CATMA2A43970	CATMA2OA43970F1	24353	13018	10015	10017	E1	1	AT2G45570			CYP76C2 (cytochrome P450, family 76, subfamily C, polypeptide 2); oxygen binding	electron transport	monooxygenase activity	endo. retic.		OA	C	.			1.88494	-0.420795
CATMA2A14420	CATMA2OA14420R1	19540	10119	7172	7174	E3	1	AT2G15490			UGT73B4; UDP-glycosyltransferase	metabolic process	UDP-glycosyltransferase activity	endo. retic.		OA	C	.			1.88625	-0.543893
CATMA2A20120	CATMA2OA20120F1	20443	10704	7723	7725	E2	1	AT2G21430			cysteine proteinase A494, putative / thiol protease, putative	proteolysis	cysteine-type endopeptidase activity	endo. retic.		OA	C	.			1.89197	-0.115732
CATMA4C42683	CATMA4OC42683R1	52394	25530	33005	33005	E2	1	AT4G37770			ACS8 (1-Amino-cyclopropane-1-carboxylate synthase 8)	biosynthetic process	catalytic activity	No targeting		OC	C	.			1.8927	0.216152
CATMA3A44820	CATMA3OA44820R1	36976	18594	14337	14339	EV1	1	AT3G51910			AT-HSFA7A (Arabidopsis thaliana heat shock transcription factor A7A); DNA binding / transcription factor	regulation of transcription, DNA-dependent	DNA binding	nucleus		OA	C	.	2		1.89298	-0.34623
CATMA2A44640	CATMA2OA44640R1	24470	13086	10083	10085	E1	1	AT2G46240			ATBAG6/BAG6 (ARABIDOPSIS THALIANA BCL-2-ASSOCIATED ATHANOGENE 6); calmodulin binding / protein binding	apoptosis	protein binding	nucleus		OA	C	.			1.89314	-0.221008
CATMA5A17520	CATMA5OA17520F1	59425	27498	20767	20769	E1	1	AT5G19110			extracellular dermal glycoprotein-related / EDGP-related	N-terminal protein myristoylation	aspartic-type endopeptidase activity	endo. retic.		OA	C	.			1.89418	-0.437911
CATMA1C71887	CATMA1ON92220F1	15195	8377	28756	28756	VE2	0	AT1G60170			EMB1220 (EMBRYO DEFECTIVE 1220), pseudogene	embryonic development ending in seed dormancy	molecular function unknown	No targeting		ON	C	.	2		1.89777	-0.0908432
empty	CATMA1ON92561F1	15793	36498	36498	36498											ON					1.89799	0.204152
CATMA2D05058	CATMA2OD05058F1	26579	14744	30742	30742	V3	1									OD	C	.			1.89839	0.0457005
CATMA1A50890	CATMA1OA50890R1	7562	5557	4358	4360	E2	1	AT1G61810			BGLU45; hydrolase, hydrolyzing O-glycosyl compounds	carbohydrate metabolic process	catalytic activity	endo. retic.		OA	C	.			1.90094	-0.701234
CATMA2C47546	CATMA2OC47546F1	25809	14178	30194	30194	IE2	1	AT2G32140			transmembrane receptor	defense response	transmembrane receptor activity	plastid		OC	C	.			1.9031	-0.337678
CATMA5A06280	CATMA5OA06280R1	57600	26451	19728	19730	E2	1	AT5G07100			WRKY26 (WRKY DNA-binding protein 26); transcription factor	regulation of transcription, DNA-dependent	transcription factor activity	plastid		OA	C	.			1.90335	-0.353599
empty	CATMA3ON100700F1	41353	40241	40241	40241											ON					1.90589	-0.341739
CATMA4A11250	CATMA4OA11250R1	46578	21990	16323	16325	E1	1	AT4G11170			disease resistance protein (TIR-NBS-LRR class), putative	apoptosis	nucleotide binding	No targeting		OA	C	weak	2		1.90597	-0.446413
CATMA5A57740	CATMA5OA57740R1	65028	30797	23997	23999	E1	1	AT5G62150			peptidoglycan-binding LysM domain-containing protein	cell wall catabolic process	molecular function unknown	endo. retic.		OA	C	.			1.90599	-0.401969
CATMA5A02390	CATMA5OA02390R1	56962	26073	19361	19363	V1	1	AT5E02380			EUGENE prediction				EST supported	OA	E	.			1.90713	-0.368517
CATMA2C47752	CATMA2OC47752F1	26085	14386	30402	30402	E1	1	AT2G44290			protease inhibitor/seed storage/lipid transfer protein (LTP) family protein (YLS3)	lipid transport	lipid binding	endo. retic.		OC	C	.			1.9094	-0.379269
CATMA3A19540	CATMA3OA19540F1	33813	16706	12486	12488	E1	1	AT3G19920			unknown protein	biological process unknown	molecular function unknown	plastid		OA	C	.			1.91095	0.160601
CATMA1A59870	CATMA1OA59870R1	8918	6370	5143	5145	E1	1	AT1G70590			F-box family protein	biological process unknown	binding	plastid		OA	C	.			1.91132	-0.0341226
CATMA3A11535	CATMA3OA11535F1	32455	15930	11716	11718	E2	1	AT3G12580			HSP70 (heat shock protein 70); ATP binding	protein folding	ATP binding	No targeting		OA	C	.			1.91276	-0.054324
CATMA2A44770	CATMA2OA44770F1	24493	13099	10095	10097	E1	1	AT2G46400			WRKY46 (WRKY DNA-binding protein 46); transcription factor	regulation of transcription, DNA-dependent	transcription factor activity	No targeting		OA	C	.			1.91354	-0.713484
empty	CATMA5ON99102F1	71883	46197	46197	46197											ON					1.91697	-0.268921
CATMA5A05580	CATMA5OA05580F1	57479	26377	19658	19660	E1	1	AT5G06370			NC domain-containing protein	biological process unknown	molecular function unknown	No targeting		OA	C	.			1.91714	-0.233159
empty	CATMA3ON100577F1	41225	40177	40177	40177											ON					1.91721	-0.0239032
CATMA1A10420	CATMA1ON102084F1	13923	2163	1046	1048	EI1	1	AT1G11470			unknown protein	biological process unknown	molecular function unknown	plastid		ON	C	weak	4		1.91744	-0.0362106
CATMA4A23470	CATMA4OA23470F1	48325	23021	17329	17331	E1	1	AT4G21810			Der1-like family protein / degradation in the ER-like family protein	proteolysis	molecular function unknown	No targeting		OA	C	weak -	2		1.91985	-0.251685
CATMA4A34400	CATMA4OA34400F1	50181	24085	18381	18383	E1	1	AT4G32670			protein binding / zinc ion binding	defense response	protein binding	No targeting		OA	C	.	2		1.92563	0.235467
CATMA4A25410	CATMA4OA25410R1	48610	23184	17491	17493	E1	1	AT4G23570			SGT1A (Suppressor of G2 (Two) 1A); binding	biological process unknown	binding	No targeting		OA	C	.			1.92859	-0.261747
empty	CATMA1ON95159R1	16702	36832	36832	36832											ON					1.92889	-0.445704
CATMA4A20400	CATMA4OA20400R1	47960	22804	17120	17122	E2	1	AT4G19200			proline-rich family protein	biological process unknown	molecular function unknown	No targeting		OA	C	.			1.93077	-0.216836
CATMA3A14910	CATMA3OA14910R1	33026	16251	12034	12036	E1	1	AT3G15500			ATNAC3 (ARABIDOPSIS NAC DOMAIN CONTAINING PROTEIN 55); transcription factor	multicellular organismal development	DNA binding	nucleus		OA	C	.			1.93323	-0.310245
CATMA3A21086	CATMA3OA21086F1	34037	16840	12620	12622	E2	1	AT3G21240			4CL2 (4-coumarate:CoA ligase 2); 4-coumarate-CoA ligase	metabolic process	catalytic activity	No targeting		OA	C	.			1.93435	-0.516931
CATMA3A37080	CATMA3OA37080F1	35813	17910	13668	13670	E2	1	AT3G44190			pyridine nucleotide-disulphide oxidoreductase family protein	electron transport	electron carrier activity	No targeting		OA	C	.	2		1.9355	-0.167673
CATMA5A15595	CATMA5OA15595R1	59122	27325	20596	20598	E1	1	AT5G17330			GAD (Glutamate decarboxylase 1); calmodulin binding	glutamate metabolic process	catalytic activity	No targeting		OA	C	.			1.93578	-0.487076
CATMA3A17040	CATMA3OA17040R1	33392	16460	12241	12243	E1	1	AT3G17611			rhomboid family protein / zinc finger protein-related	biological process unknown	zinc ion binding	endo. retic.		OA	C	.			1.93581	-0.403967
empty	CATMA5ON99650F1	72383	46477	46477	46477											ON					1.93595	-0.180121
CATMA1C71478	CATMA1ON95011R1	16396	7963	28342	28342	VE1	1	AT1G30900			vacuolar sorting receptor, putative	protein targeting to vacuole	calcium ion binding	endo. retic.		ON	C	.			1.9379	-0.0167646
CATMA4C42256	CATMA4OC42256F1	51815	25093	32568	32568	E1	1	AT4G12735			unknown protein	biological process unknown	molecular function unknown	endo. retic.		OC	C	.			1.93792	-1.10168
CATMA_GFT_00812	CATMA2OF00812R1	26692	409	27007	27007	E2	1	AT2G20142			unknown protein	signal transduction	molecular function unknown	No targeting		OF	C	.	2		1.94075	-0.215067
empty	CATMA4ON100466F1	53905	42825	42825	42825											ON					1.94121	0.104416
CATMA5A12660	CATMA5OA12660F1	58667	27063	20337	20339	E2	1	AT5G14420			copine-related	N-terminal protein myristoylation	ubiquitin-protein ligase activity	plastid		OA	C	.	2		1.94275	-0.214556
CATMA4A28860	CATMA4OA28860F1	49241	23548	17851	17853	E2	1	AT4G27280			calcium-binding EF hand family protein	biological process unknown	calcium ion binding	No targeting		OA	C	.			1.94825	-0.67357
empty	CATMA5ON98270F1	71741	46099	46099	46099											ON					1.95032	-0.240865
empty	CATMA2ON96011R1	29544	39244	39244	39244											ON					1.95318	-0.119661
empty	CATMA3ON91348R1	42912	41083	41083	41083											ON					1.95751	-0.193754
CATMA1A15500	CATMA1OC71246F1	11053	2643	1518	1520	E1	0	AT1G16530			LOB domain protein 3 / lateral organ boundaries domain protein 3 (LBD3)	biological process unknown	molecular function unknown	No targeting		OC	C	.	3		1.95843	-0.0478703
CATMA2A45470	CATMA2OA45470F1	24611	13168	10162	10164	E2	1	AT2G47000			PGP4 (P-GLYCOPROTEIN 4, P-GLYCOPROTEIN4); ATPase, coupled to transmembrane movement of substances / xenobiotic-transporting ATPase	transport	nucleotide binding	No targeting		OA	C	.			1.95877	-0.0843694
CATMA1A28090	CATMA1OA28090F1	4563	3782	2616	2618	E1	1	AT1G30070			SGS domain-containing protein	biological process unknown	molecular function unknown	No targeting		OA	C	.			1.9594	0.0104361
CATMA5A60600	CATMA5OA60600F1	65557	31093	24290	24292	E1	1	AT5G65207			unknown protein	biological process unknown	molecular function unknown	No targeting		OA	C	.			1.96147	-0.57048
CATMA3A08910	CATMA3OA08910F1	32021	15678	11467	11469	E1	1	AT3G10020			unknown protein	biological process unknown	molecular function unknown	No targeting		OA	C	.			1.96416	-0.304461
CATMA4C42843	CATMA4OC42843R1	52648	25692	33167	33167	E1	1	AT4G35783			DVL17/RTFL6 (ROTUNDIFOLIA LIKE 6)			No targeting		OC	C	.			1.96628	-0.0302081
CATMA2A27880	CATMA2OA27880F1	21659	11428	8439	8441	E1	1	AT2G29500			17.6 kDa class I small heat shock protein (HSP17.6B-CI)	response to oxidative stress	molecular function unknown	No targeting		OA	C	.			1.96873	0.0824047
CATMA1A21630	CATMA1ON92265F1	15275	3214	2076	2078	M1	0	AT1G22500	AT1G22510		zinc finger (C3HC4-type RING finger) family protein, zinc finger (C3HC4-type RING finger) family protein	two-component signal transduction system (phosphorelay)	protein binding	endo. retic.		ON	C	.	5		1.96926	-0.130637
CATMA5A61730	CATMA5OA61730F1	65779	31215	24411	24413	E1	1	AT5G66400			RAB18 (RESPONSIVE TO ABA 18)	response to stress	molecular function unknown	nucleus		OA	C	weak -			1.97283	-1.13218
CATMA3A03030	CATMA3OA03030F1	31027	15101	10902	10904	E1	1	AT3G04060			ANAC046 (Arabidopsis NAC domain containing protein 46); transcription factor	multicellular organismal development	DNA binding	No targeting		OA	C	.			1.97446	-0.689686
CATMA1C71026	CATMA1OC71026R1	10748	7501	27880	27880	E1	0	AT1G03070			glutamate binding	biological process unknown	molecular function unknown	No targeting		OC	C	.			1.97737	-0.282361
CATMA3A39680	CATMA3OA39680R1	36130	18096	13851	13853	E1	1	AT3G46600			scarecrow transcription factor family protein	protein metabolic process	transcription factor activity	plastid		OA	C	.			1.97884	-0.703784
CATMA5A19450	CATMA5OA19450F1	59731	27675	20942	20944	E1	1	AT5G20910			zinc finger (C3HC4-type RING finger) family protein	biological process unknown	protein binding	No targeting		OA	C	.			1.9789	-0.198682
empty	CATMA5ON91688R1	69134	44826	44826	44826											ON					1.97905	-0.24602
CATMA5A08642	CATMA5OA08642R1	57988	26675	19950	19952	V1	1	AT5E08990			EUGENE prediction					OA	E	.			1.97987	0.00949974
CATMA3B14870	CATMA3OB14870R1	38898	19783	15459	15461	E2	0	AT3G15450			unknown protein	biological process unknown	molecular function unknown	No targeting		OB	C	.	5		1.98655	-0.441564
CATMA5A06550	CATMA5OA06550R1	57642	26477	19754	19756	E1	1	AT5G07330			unknown protein	biological process unknown	molecular function unknown	mitochondria		OA	C	.			1.98911	-0.0633424
CATMA4A23675	CATMA4ON90151F1	54259	23041	17349	17351	M1	1	AT4G21980	AT4G21990		APG8A (autophagy 8A), APR3 (APS REDUCTASE 3)	regulation of transcription, DNA-dependent	methyltransferase activity	No targeting		ON	C	weak -	2		1.99144	-0.255883
CATMA1A57590	CATMA1OA57590R1	8506	6135	4910	4912	E1	1	AT1G68210			APRR6 (PSEUDO-RESPONSE REGULATOR 6); transcription regulator	two-component signal transduction system (phosphorelay)	two-component response regulator activity	No targeting		OA	C	.			1.99187	-0.0623905
CATMA5A57623	CATMA5OA57623R1	65004	30785	23985	23987	E1	1	AT5G62020			AT-HSFB2A (Arabidopsis thaliana heat shock transcription factor B2A); DNA binding / transcription factor	regulation of transcription, DNA-dependent	DNA binding	nucleus		OA	C	.			1.99274	-0.888272
CATMA2A39530	CATMA2OA39530R1	23614	12578	9580	9582	E2	1	AT2G41180			sigA-binding protein-related	biological process unknown	molecular function unknown	plastid		OA	C	.			1.99392	-0.131268
empty	CATMA1ON92231F2	15216	36209	36209	36209											ON					1.99514	-0.283421
CATMA1A43480	CATMA1OA43480R1	6454	4889	3706	3708	E1	1	AT1G52420			glycosyl transferase family 1 protein	biosynthetic process	transferase activity, transferring glycosyl groups	plastid		OA	C	.			1.996	-0.251538
CATMA1A08910	CATMA1OA08910R1	1562	2011	897	899	E2	1	AT1G10050			glycosyl hydrolase family 10 protein / carbohydrate-binding domain-containing protein	carbohydrate metabolic process	catalytic activity	No targeting		OA	C	weak			1.99695	-0.435736
CATMA5A00210	CATMA5OA00210F1	56621	25871	19163	19165	E1	1	AT5G01180			proton-dependent oligopeptide transport (POT) family protein	oligopeptide transport	transporter activity	No targeting		OA	C	.			1.99884	0.090531
CATMA2A43610	CATMA2OA43610F1	24293	12984	9981	9983	E1	1	AT2G45220			pectinesterase family protein	cell wall modification	enzyme inhibitor activity	endo. retic.		OA	C	.			1.99978	-0.434445
CATMA1A03570	CATMA1OA03570F1	653	1462	367	369	E1	1	AT1G04770			male sterility MS5 family protein	biological process unknown	binding	No targeting		OA	C	.			2.0011	0.0678579
CATMA2A27120	CATMA2OA27120R1	21560	11368	8379	8381	E2	1	AT2G28710			zinc finger (C2H2 type) family protein	regulation of transcription	nucleic acid binding	No targeting		OA	C	.			2.00197	0.0283559
CATMA3A55410	CATMA3OA55410F1	38661	19644	15320	15322	E1	1	AT3G62260			protein phosphatase 2C, putative / PP2C, putative		catalytic activity	No targeting		OA	C	.			2.00221	-0.279344
CATMA4A32040	CATMA4OA32040F1	49793	23866	18163	18165	E2	1	AT4G30430			TET9 (TETRASPANIN9)	aging	molecular function unknown	endo. retic.		OA	C	.	2		2.00565	-0.211553
CATMA1C71257	CATMA1OC71257R1	11070	7737	28116	28116	E2	1	AT1G17170			ATGSTU24 (Arabidopsis thaliana Glutathione S-transferase (class tau) 24); glutathione transferase	biological process unknown	glutathione transferase activity	No targeting		OC	C	.			2.00771	-0.593574
CATMA4A34790	CATMA4OA34790F1	50257	24126	18422	18424	E2	1	AT4G33050			EDA39 (embryo sac development arrest 39); calmodulin binding	polar nucleus fusion	calmodulin binding	plastid		OA	C	.			2.00985	-0.355139
CATMA1A29510	CATMA1OA29510R1	4780	3901	2733	2735	E2	1	AT1G31280			AGO2 (ARGONAUTE 2)	biological process unknown	molecular function unknown	No targeting	Ago2	OA	C	.		miR403(a)	2.01089	-0.927127
CATMA4A24945	CATMA4OA24945F1	48557	23152	17459	17461	E1	1	AT4G23190			CRK11 (CYSTEINE-RICH RLK11); kinase	protein amino acid phosphorylation	protein kinase activity	endo. retic.		OA	C	.			2.01295	0.122412
CATMA1A09040	CATMA1OA09040F1	1591	2026	912	914	E1	1	AT1G10170			NF-X1 type zinc finger family protein	regulation of transcription, DNA-dependent	transcription factor activity	plastid		OA	C	.			2.013	-0.31033
CATMA1A67050	CATMA1OA67050R1	10100	7056	5817	5819	EI1	1	AT1G77890			unknown protein	biological process unknown	molecular function unknown	No targeting		OA	C	.	2		2.01342	-0.215454
empty	CATMA4ON97279R1	55744	43718	43718	43718											ON					2.01655	-0.24301
CATMA1A20620	CATMA1OA20620F1	3477	3119	1986	1988	E1	1	AT1G21550			calcium-binding protein, putative	biological process unknown	calcium ion binding	No targeting		OA	C	.			2.01808	-0.570806
CATMA1A40850	CATMA1OA40850R1	6082	4674	3491	3493	E1	1	AT1G49770			basic helix-loop-helix (bHLH) family protein	regulation of transcription	DNA binding	nucleus		OA	C	.			2.01847	-0.6781
CATMA2C47361	CATMA2OC47361F1	25551	13993	30009	30009	E2	0	AT2G22470			AGP2 (ARABINOGALACTAN-PROTEIN 2)	signal peptide processing	molecular function unknown	endo. retic.		OC	C	.			2.02012	-0.86705
CATMA_GFT_03092	CATMA4OF03092R1	53028	950	27548	27548	EI3	3	AT4G05340			ATP binding	biological process unknown	nucleoside transmembrane transporter activity	No targeting		OF	C	.			2.02064	-0.910795
CATMA2C47167	CATMA2OC47167F1	25301	13798	29814	29814	V2	1									OC	C	.			2.02207	0.269989
empty	CATMA2ON99073F1	30431	39781	39781	39781											ON					2.02226	-0.152417
CATMA3A41750	CATMA3OA41750F1	36463	18296	14046	14048	E1	1	AT3G48770			ATP binding / DNA binding	biological process unknown	DNA binding	No targeting		OA	C	.			2.02374	0.0697644
CATMA5A13200	CATMA5OA13200R1	58746	27111	20384	20386	V1	1	AT5G14930			SAG101 (SENESCENCE-ASSOCIATED GENE 101)	lipid metabolic process	triacylglycerol lipase activity	No targeting		OA	C	.			2.02563	-0.378163
CATMA1A59710	CATMA1OA59710F1	8887	6353	5126	5128	E2	1	AT1G70440			SRO3 (SIMILAR TO RCD ONE 3); NAD+ ADP-ribosyltransferase	biological process unknown	NAD+ ADP-ribosyltransferase activity	No targeting		OA	C	.			2.02615	-0.122922
empty	CATMA4ON97231F1	55645	43663	43663	43663											ON					2.02633	-0.162362
CATMA1A31210	CATMA1OA31210R1	5042	4050	2879	2881	E1	1	AT1G32920			unknown protein	biological process unknown	molecular function unknown	plastid		OA	C	.			2.02745	-0.348688
CATMA3A02680	CATMA3OA02680R1	30974	15073	10874	10876	E1	1	AT3G03760			LOB domain protein 20 / lateral organ boundaries domain protein 20 (LBD20)	two-component signal transduction system (phosphorelay)	molecular function unknown	plastid		OA	C	.			2.02847	-0.230364
CATMA1A39400	CATMA1OA39400F1	5859	4542	3360	3362	E2	1	AT1G48320			thioesterase family protein	biological process unknown	acyl-CoA thioesterase activity	No targeting		OA	C	.			2.02897	-0.769029
CATMA1A20760	CATMA1OA20760R1	3500	3132	1999	2001	E1	1	AT1G21670			unknown protein	carotenoid biosynthetic process	oxidoreductase activity	endo. retic.		OA	C	.			2.03218	-0.49063
CATMA4A31410	CATMA4OA31410R1	49674	23801	18098	18100	E1	1	AT4G29780			unknown protein	proton transport	hydrogen ion transporting ATPase activity, rotational mechanism	No targeting		OA	C	.			2.0379	-0.469584
CATMA3A42560	CATMA3OA42560F1	36569	18368	14115	14117	E1	1	AT3G49530			ANAC062 (Arabidopsis NAC domain containing protein 62); transcription factor	multicellular organismal development	DNA binding	No targeting		OA	C	.			2.03921	-0.0584251
CATMA1A59650	CATMA1OA59650F1	8877	6348	5121	5123	E2	1	AT1G70390			F-box family protein	biological process unknown	molecular function unknown	No targeting		OA	C	.			2.04096	-0.743548
CATMA3A54760	CATMA3OA54760R1	38544	19582	15258	15260	E1	1	AT3G61630			CRF6 (CYTOKININ RESPONSE FACTOR 6); DNA binding / transcription factor	regulation of transcription, DNA-dependent	DNA binding	No targeting		OA	C	.			2.04457	-0.417184
CATMA3A16200	CATMA3OA16200R1	33242	16375	12157	12159	E2	0	AT3G16800			protein phosphatase 2C, putative / PP2C, putative	biological process unknown	catalytic activity	No targeting		OA	C	weak			2.04521	-0.569844
CATMA3A52390	CATMA3OA52390R1	38188	19373	15049	15051	E1	1	AT3G59350			kinase	protein amino acid phosphorylation	protein kinase activity	No targeting		OA	C	.			2.04548	0.0467103
CATMA2C47548	CATMA2OC47548R1	25814	14180	30196	30196	EI2	1	AT2G32190			unknown protein	biological process unknown	molecular function unknown	plastid		OC	C	.			2.04925	0.0232619
CATMA4A10030	CATMA4ON90246R1	54410	21883	16225	16227	M1	0	AT4G09980	AT4G09970		EMB1691 (EMBRYO DEFECTIVE 1691), unknown protein	nucleobase, nucleoside, nucleotide and nucleic acid metabolic process	nucleic acid binding	nucleus		ON	C	.	3		2.05301	-0.045078
CATMA5C65166	CATMA5OC65166F1	67619	32525	34576	34576	E2	1	AT5G67600			unknown protein	embryonic development ending in seed dormancy	structural constituent of ribosome	No targeting		OC	C	.			2.0543	-0.113574
CATMA5A55230	CATMA5OA55230F1	64577	30551	23752	23754	E2	1	AT5G59490			haloacid dehalogenase-like hydrolase family protein	metabolic process	catalytic activity	No targeting		OA	C	.			2.06091	0.0515689
CATMA3C57170	CATMA3ON94422F1	43241	20002	31101	31101	VE1	1	AT3G12430			3p-5p exonuclease/ nucleic acid binding	nucleobase, nucleoside, nucleotide and nucleic acid metabolic process	nucleic acid binding	No targeting		ON	C	.			2.06659	0.548297
CATMA3A01915	CATMA3OA01915R1	30868	14982	10807	10809	E3	1	AT3G02990			ATHSFA1E (Arabidopsis thaliana heat shock transcription factor A1E); DNA binding / transcription factor	regulation of transcription, DNA-dependent	DNA binding	nucleus		OA	C	.	2		2.06749	-0.123403
CATMA5A51020	CATMA5OA51020R1	63886	30146	23352	23354	E2	1	AT5G55270			unknown protein	biological process unknown	molecular function unknown	mitochondria		OA	C	.			2.06865	0.140248
empty	CATMA1ON95088R1	16553	36792	36792	36792											ON					2.07078	-0.545223
CATMA5A16130	CATMA5OA16130R1	59214	27377	20647	20649	E1	1	AT5G17850			cation exchanger, putative (CAX8)	cation transport	calcium:sodium antiporter activity	endo. retic.		OA	C	.			2.07418	-0.165851
CATMA1A63480	CATMA1OA63480F1	9499	6711	5478	5480	E2	1	AT1G74100			sulfotransferase family protein	biological process unknown	sulfotransferase activity	No targeting		OA	C	.			2.07467	-1.16417
CATMA5A23590	CATMA5OA23590R1	60374	28048	21311	21313	E1	1	AT5G25930			leucine-rich repeat family protein / protein kinase family protein	protein amino acid phosphorylation	protein kinase activity	endo. retic.		OA	C	.			2.07518	-0.317656
CATMA4A27720	CATMA4OA27720R1	49078	23448	17754	17756	E2	1	AT4G26200			ACS7 (1-Amino-cyclopropane-1-carboxylate synthase 7); 1-aminocyclopropane-1-carboxylate synthase	biosynthetic process	catalytic activity	No targeting		OA	C	.			2.07562	-0.643367
CATMA1A00660	CATMA1OA00660F1	117	1157	68	70	E2	1	AT1G01680			U-box domain-containing protein	protein ubiquitination	ubiquitin-protein ligase activity	No targeting		OA	C	.			2.0765	0.0261163
CATMA4A35920	CATMA4ON90203F1	54341	24229	18525	18527	M1	1	AT4G34131	AT4G34120		UGT73B3 (UDP-glucosyl transferase 73B3); UDP-glycosyltransferase/ abscisic acid glucosyltransferase/ transferase, transferring hexosyl groups, LEJ1 (LOSS OF THE TIMING OF ET AND JA BIOSYNTHESIS 1)	metabolic process	UDP-glycosyltransferase activity	endo. retic.		ON	C	weak			2.07852	-0.666186
CATMA2A40020	CATMA2OA40020R1	23694	12625	9627	9629	E2	1	AT2G41640			unknown protein	biological process unknown	DNA binding	No targeting		OA	C	.			2.08301	-0.524877
CATMA3C57084	CATMA3OC57084R1	39044	19916	31015	31015	E1	1	AT3G05400			sugar transporter, putative	transport	transporter activity	No targeting		OC	C	.			2.08355	-0.2396
CATMA3A51250	CATMA3ON94667F1	43753	19275	14951	14953	VE1	1	AT3G58250			meprin and TRAF homology domain-containing protein / MATH domain-containing protein	biological process unknown	molecular function unknown	No targeting		ON	C	.			2.08415	-0.0411815
CATMA5C64020	CATMA5OC64020F1	66053	31372	33423	33423	E1	1	AT5G02020			unknown protein	biological process unknown	molecular function unknown	plastid		OC	C	.			2.0902	-0.158446
CATMA1A16510	CATMA1OA16510R1	2830	2738	1607	1609	E2	1	AT1G17460			TRFL3 (TRF-LIKE 3); DNA binding / transcription factor	regulation of transcription	DNA binding	No targeting		OA	C	.			2.09053	-0.148789
CATMA5A50080	CATMA5OA50080R1	63700	30036	23251	23253	E1	1	AT5G54165			unknown protein	biological process unknown	molecular function unknown	No targeting		OA	C	.			2.09409	-0.150854
CATMA1A22530	CATMA1OA22530R1	3798	3317	2167	2169	E2	1	AT1G23550			SRO2 (SIMILAR TO RCD ONE 2); NAD+ ADP-ribosyltransferase	biological process unknown	NAD+ ADP-ribosyltransferase activity	No targeting		OA	C	.			2.09687	-0.18975
CATMA3A40010	CATMA3OA40010R1	36178	18126	13879	13881	E2	1	AT3G46930			protein kinase family protein	protein amino acid phosphorylation	protein kinase activity	No targeting		OA	C	.			2.09714	-0.0705394
CATMA_GFT_01177	CATMA3OF01177F2	40758	484	27082	27082	V3	1									OF	C	.			2.09748	0.025841
CATMA1C71445	CATMA1OC71445R1	11320	7930	28309	28309	E1	1	AT1G29060			unknown protein	biological process unknown	molecular function unknown	No targeting		OC	C	.			2.10334	0.119257
CATMA4A35980	CATMA4OA35980R1	50452	24233	18529	18531	E1	1	AT4G34150			C2 domain-containing protein	response to cold	DNA binding	nucleus		OA	C	.			2.10393	-0.798998
CATMA2A42620	CATMA2OA42620R1	24130	12884	9883	9885	E2	1	AT2G44195			unknown protein	biological process unknown	molecular function unknown	mitochondria		OA	C	.			2.10502	0.0925149
CATMA3A19200	CATMA3OA19200F1	33751	16668	12448	12450	E1	1	AT3G19580			AZF2 (ARABIDOPSIS ZINC-FINGER PROTEIN 2); nucleic acid binding / transcription factor/ zinc ion binding	biological process unknown	nucleic acid binding	nucleus		OA	C	.			2.11073	-0.276041
CATMA3A25100	CATMA3OA25100R1	34686	17216	12984	12986	E1	1	AT3G25250			AGC2-1 (OXIDATIVE SIGNAL-INDUCIBLE1); kinase	protein amino acid phosphorylation	protein kinase activity	No targeting		OA	C	.			2.11111	-0.188642
CATMA3A00650	CATMA3OA00650R1	30626	14839	10673	10675	E1	1	AT3G01650			copine-related	N-terminal protein myristoylation	protein binding	No targeting		OA	C	.			2.11481	-0.704516
empty	CATMA4ON100431R1	53872	42810	42810	42810											ON					2.11606	-0.239384
CATMA2A23810	CATMA2OB23810R1	24938	11053	8070	8072	E3	1	AT2G25470			leucine-rich repeat family protein	signal transduction	protein binding	No targeting		OB	C	.	2		2.12362	0.623643
CATMA1A15040	CATMA1OA15040F1	2611	2603	1479	1481	E1	1	AT1G16030			HSP70B (heat shock protein 70B); ATP binding	protein folding	ATP binding	No targeting		OA	C	.			2.12472	0.052375
CATMA5A61830	CATMA5OA61830F1	65795	31224	24420	24422	E1	1	AT5G66480			unknown protein	biological process unknown	molecular function unknown	plastid		OA	C	weak			2.12632	-0.184413
empty	CATMA5ON99764F1	72491	46536	46536	46536											ON					2.12663	-0.186102
CATMA4A39140	CATMA4OA39140F1	51009	24558	18850	18852	E2	0	AT4G37610			BT5 (BTB and TAZ domain protein 5); protein binding / transcription regulator	regulation of transcription, DNA-dependent	transcription cofactor activity	No targeting		OA	C	weak -			2.12673	-0.897089
empty	CATMA1ON92636F1	15927	36564	36564	36564											ON					2.12748	-0.247895
CATMA3A14850	CATMA3OA14850R1	33014	16245	12028	12030	E1	1	AT3G15430			regulator of chromosome condensation (RCC1) family protein	biological process unknown	Ran GTPase binding	No targeting		OA	C	.			2.13269	0.129212
empty	CATMA2ON90589R1	28148	38568	38568	38568											ON					2.1335	-0.0665933
CATMA_GFT_01304	CATMA3OF01304F1	40827	522	27120	27120	E3	1	AT3G46080			zinc finger (C2H2 type) family protein	regulation of transcription	nucleic acid binding	nucleus		OF	C	.			2.13514	0.176094
CATMA_GFT_02527	CATMA1OF02527R1	13190	748	27346	27346	EI3	3	AT1G20740			unknown protein	biological process unknown	molecular function unknown	No targeting		OF	C	.			2.14012	-0.10174
CATMA1A12940	CATMA1OA12940R1	2256	2405	1282	1284	E1	1	AT1G13990			unknown protein	biological process unknown	molecular function unknown	plastid		OA	C	.			2.14058	0.0740569
CATMA1C71951	CATMA1OC71951F1	12001	8441	28820	28820	E1	1	AT1G63180			UGE3 (UDP-D-glucose/UDP-D-galactose 4-epimerase 3); UDP-glucose 4-epimerase/ protein dimerization	carbohydrate metabolic process	catalytic activity	No targeting		OC	C	.			2.14381	-0.519815
CATMA1D05012	CATMA1OD05012R1	12926	9155	29482	29482	E3	0	AT1G19394			unknown protein	biological process unknown	molecular function unknown	No targeting		OD	C	.			2.15306	-0.451721
CATMA2A43960	CATMA2OA43960F1	24349	13016	10013	10015	E3	1	AT2G45550			CYP76C4 (cytochrome P450, family 76, subfamily C, polypeptide 4); oxygen binding	electron transport	monooxygenase activity	endo. retic.		OA	C	.	2		2.15402	-0.461821
CATMA3A29010	CATMA3OA29010R1	35246	17553	13318	13320	EV2	1	AT3G29000			calcium-binding EF hand family protein	biological process unknown	calcium ion binding	endo. retic.		OA	C	.			2.15692	0.206344
CATMA1A25330	CATMA1OA25330F1	4199	3558	2399	2401	E1	1	AT1G27100			unknown protein	biological process unknown	molecular function unknown	No targeting		OA	C	.	2		2.1598	-0.55316
CATMA5C65045	CATMA5OC65045R1	67456	32404	34455	34455	E1	1	AT5G59720			HSP18.2 (HEAT SHOCK PROTEIN 18.2)	response to heat	protein kinase activity	No targeting		OC	C	.			2.16195	0.478292
CATMA4C42608	CATMA4OC42608F1	52297	25454	32929	32929	E1	1	AT4G33660			unknown protein	biological process unknown	molecular function unknown	No targeting		OC	C	.	2		2.16219	-0.761038
CATMA3C57890	CATMA3OC57890F1	40067	20729	31828	31828	E1	1	AT3G60540			sec61beta family protein	protein transport	protein transporter activity	plastid		OC	C	.			2.16316	0.537397
CATMA1A43920	CATMA1OA43920F1	6515	4927	3744	3746	E1	1	AT1G52890			ANAC019 (Arabidopsis NAC domain containing protein 19); transcription factor	multicellular organismal development	DNA binding	nucleus		OA	C	.			2.16334	-0.177816
CATMA5A54830	CATMA5ON99883F1	72627	30516	23718	23720	E1	1	AT5G59080			unknown protein	biological process unknown	molecular function unknown	plastid		ON	C	.			2.16334	-0.342265
CATMA1C72161	CATMA1OC72161R1	12274	8656	29035	29035	E2	1	AT1G75300			isoflavone reductase, putative	regulation of nitrogen utilization	catalytic activity	No targeting		OC	C	.			2.16737	0.104647
CATMA_GFT_02886	CATMA2OF02886R1	26818	877	27475	27475	E3	1	AT2G41730			unknown protein	biological process unknown	molecular function unknown	plastid		OF	C	.			2.17895	-0.522399
CATMA1A07790	CATMA1OA07790R1	1370	1889	784	786	E2	1	AT1G08910			EMB3001 (EMBRYO DEFECTIVE 3001); zinc ion binding	embryonic development ending in seed dormancy	zinc ion binding	mitochondria		OA	C	.			2.17907	-0.496435
empty	CATMA2ON101586F1	27475	38221	38221	38221											ON					2.18008	-0.285984
CATMA1A02710	CATMA1OA02710F1	489	1371	276	278	IE2	1	AT1G03850			glutaredoxin family protein	electron transport	electron carrier activity	plastid		OA	C	.			2.18205	-0.179384
CATMA5A05530	CATMA5OA05530F1	57471	26373	19654	19656	E2	1	AT5G06320			NHL3 (NDR1/HIN1-like 3)	transport	transporter activity	No targeting		OA	C	.			2.18548	-0.0779645
CATMA3A13940	CATMA3OA13940R1	32860	16163	11946	11948	E2	1	AT3G14620			CYP72A8 (cytochrome P450, family 72, subfamily A, polypeptide 8); oxygen binding	electron transport	monooxygenase activity	endo. retic.		OA	C	.			2.19386	-1.00894
CATMA4A14700	CATMA4OA14700F1	47069	22272	16598	16600	E2	1	AT4G14365			zinc finger (C3HC4-type RING finger) family protein / ankyrin repeat family protein	metabolic process	protein binding	No targeting		OA	C	.	2		2.19583	-0.0618907
CATMA_GFT_00148	CATMA1OF00148F1	13021	282	26880	26880	E3	1	AT1G26400			FAD-binding domain-containing protein	lipid A biosynthetic process	catalytic activity	endo. retic.		OF	C	.			2.19652	0.351721
empty	CATMA1ON92243R1	15240	36220	36220	36220											ON					2.19668	0.0624273
CATMA5A50670	CATMA5OA50670R1	63812	30105	23312	23314	E2	1	AT5G54860			integral membrane transporter family protein	transport	transporter activity	endo. retic.		OA	C	.			2.19975	0.180005
CATMA3C57326	CATMA3OC57326F1	39373	20159	31258	31258	E1	1	AT3G22600			protease inhibitor/seed storage/lipid transfer protein (LTP) family protein	lipid transport	lipid binding	endo. retic.		OC	C	.			2.19991	-0.188263
CATMA3C57836	CATMA3OC57836R1	40010	20674	31773	31773	E1	1	AT3G57090			binding	mitochondrion organization and biogenesis	binding	No targeting		OC	C	.			2.2082	-0.0174861
CATMA1C72428	CATMA1OC72428R1	12674	8925	29304	29304	V2	1	AT1G67370			ASY1 (ASYNAPTIC 1); DNA binding	mitosis	DNA binding	No targeting		OC	C	.	2		2.20972	-0.248433
CATMA1A17630	CATMA1OA17630R1	2994	2846	1715	1717	E1	1	AT1G18590			sulfotransferase family protein	biological process unknown	sulfotransferase activity	No targeting		OA	C	.			2.21184	-1.45955
CATMA3A47500	CATMA3OA47500F1	37399	18913	14601	14603	E1	1	AT3G54550			unknown protein	biological process unknown	molecular function unknown	plastid		OA	C	.			2.2157	0.0261065
CATMA1A48280	CATMA1OA48280R1	7168	5323	4132	4134	EI2	1	AT1G58150			unknown protein	gluconeogenesis	molecular function unknown	No targeting		OA	C	.			2.21817	-0.483408
CATMA5C65006	CATMA5OC65006F1	67399	32365	34416	34416	EI2	1	AT5G57560			TCH4 (TOUCH 4); hydrolase, acting on glycosyl bonds	carbohydrate metabolic process	hydrolase activity, hydrolyzing O-glycosyl compounds	endo. retic.		OC	C	.			2.21991	-0.761007
CATMA2A20400	CATMA2OA20400R1	20492	10734	7752	7754	E1	1	AT2G21780			unknown protein	biological process unknown	molecular function unknown	No targeting		OA	C	.			2.2201	-0.0183041
empty	CATMA3OM00276F2	41122	40116	40116	40116											OM					2.22311	-0.192139
CATMA5A14290	CATMA5OA14290R1	58926	27211	20483	20485	E1	1	AT5G16010			3-oxo-5-alpha-steroid 4-dehydrogenase family protein / steroid 5-alpha-reductase family protein	lipid metabolic process	3-oxo-5-alpha-steroid 4-dehydrogenase activity	No targeting		OA	C	.			2.22349	-0.157284
empty	CATMA1ON92133F1	15059	36127	36127	36127											ON					2.22458	-0.259654
CATMA1A01864	CATMA1OA01864R1	344	1289	194	196	EV1	1	AT1G02980			CUL2 (cullin 2)	ubiquitin-dependent protein catabolic process	molecular function unknown	No targeting		OA	C	.			2.22634	-0.145294
CATMA4A34810	CATMA4OA34810F1	50261	24128	18424	18426	E2	1	AT4G33070			pyruvate decarboxylase, putative	biological process unknown	magnesium ion binding	No targeting		OA	C	.			2.22733	-0.352577
empty	CATMA1ON92153F1	15089	36142	36142	36142											ON					2.2303	-0.209049
empty	CATMA3ON101129R1	41884	40556	40556	40556											ON					2.23219	-0.210532
CATMA4A02060	CATMA4ON94163F1	54755	21333	15705	15707	VE1	1	AT4G01830			PGP5 (P-GLYCOPROTEIN 5); ATPase, coupled to transmembrane movement of substances	transport	nucleotide binding	endo. retic.		ON	C	.			2.23247	-0.569373
CATMA3A44810	CATMA3OA44810R1	36974	18593	14336	14338	E2	1	AT3G51910			AT-HSFA7A (Arabidopsis thaliana heat shock transcription factor A7A); DNA binding / transcription factor	regulation of transcription, DNA-dependent	DNA binding	nucleus		OA	C	.	2		2.2372	-0.148515
CATMA5A33410	CATMA5OA33410R1	61172	28544	21793	21795	V1	1			AT5G38035					transferase, transferring glycosyl groups_ copia-like retrotransposon family	OA	C	weak			2.24124	-0.0654547
CATMA2A19060	CATMA2OA19060F1	20265	10602	7622	7624	E2	1	AT2G20560			DNAJ heat shock family protein	protein folding	heat shock protein binding	No targeting		OA	C	.			2.24179	-0.760985
CATMA4A18526	CATMA4OA18526R1	47648	22620	16941	16943	E1	1	AT4G17500			ATERF-1 (ETHYLENE RESPONSIVE ELEMENT BINDING FACTOR 1); DNA binding / transcription factor/ transcriptional activator	regulation of transcription, DNA-dependent	DNA binding	No targeting		OA	C	.			2.24224	-0.5067
CATMA5A43115	CATMA5OA43115R1	62564	29364	22589	22591	E3	1	AT5G47120			ATBI-1 (ARABIDOPSIS BAX INHIBITOR 1)	apoptosis	transmembrane receptor activity	plastid		OA	C	.	2		2.24424	0.12163
CATMA3A13000	CATMA3OA13000F1	32703	16076	11859	11861	E2	1	AT3G13790			ATBFRUCT1/ATCWINV1 (ARABIDOPSIS THALIANA CELL WALL INVERTASE 1); beta-fructofuranosidase/ hydrolase, hydrolyzing O-glycosyl compounds	carbohydrate metabolic process	hydrolase activity, hydrolyzing O-glycosyl compounds	endo. retic.		OA	C	weak -	2		2.24438	0.00730172
CATMA3A16830	CATMA3OA16830R1	33352	16438	12220	12222	E2	1	AT3G17400			F-box family protein	biological process unknown	molecular function unknown	No targeting		OA	C	.			2.24834	0.31651
CATMA1A37630	CATMA1OA37630F1	5641	4410	3235	3237	E2	1	AT1G44130			nucellin protein, putative	proteolysis	aspartic-type endopeptidase activity	endo. retic.		OA	C	.			2.24869	-0.107118
CATMA1C71209	CATMA1OC71209F1	11001	7685	28064	28064	E2	1	AT1G14870			unknown protein	biological process unknown	molecular function unknown	No targeting		OC	C	.			2.25236	-0.289886
CATMA5A04070	CATMA5OA04070R1	57238	26232	19519	19521	E1	1	AT5G04900			short-chain dehydrogenase/reductase (SDR) family protein	metabolic process	catalytic activity	plastid		OA	C	.			2.25242	-0.206822
CATMA1A34510	CATMA1OA34510F1	5419	4274	3100	3102	E1	1	AT1G36370			SHM7 (serine hydroxymethyltransferase 7); glycine hydroxymethyltransferase	glycine metabolic process	catalytic activity	plastid		OA	C	.			2.2533	-0.186773
CATMA3A08130	CATMA3OA08130F1	31893	15607	11396	11398	E1	1	AT3G09270			ATGSTU8 (Arabidopsis thaliana Glutathione S-transferase (class tau) 8); glutathione transferase	multicellular organismal development	glutathione transferase activity	No targeting		OA	C	.			2.25867	-0.392942
CATMA4A36470	CATMA4OA36470F1	50531	24282	18577	18579	E1	1	AT4G34630			unknown protein	biological process unknown	molecular function unknown	No targeting		OA	C	.			2.25889	0.0553966
empty	CATMA1OA21040R1	3542	35047	35047	35047											OA					2.26151	0.0166528
CATMA5A59270	CATMA5OA59270R1	65296	30947	24146	24148	E1	1	AT5G63720			unknown protein	biological process unknown	molecular function unknown	nucleus		OA	C	.			2.26173	-0.0545667
CATMA5A20300	CATMA5OA20300F1	59869	27755	21022	21024	E1	1	AT5G22800			aminoacyl-tRNA synthetase family protein	translation	nucleic acid binding	plastid		OA	C	.			2.27036	-0.739149
CATMA1A20580	CATMA1OA20580F1	3471	3115	1982	1984	V1	1	AT1G21525			pseudogene					OA	C	.			2.28097	-0.453643
CATMA3A46140	CATMA3OA46140R1	37196	18740	14469	14471	E1	0	AT3G53230			cell division cycle protein 48, putative / CDC48, putative	biological process unknown	nucleotide binding	No targeting		OA	C	weak -	3		2.28138	-0.533792
CATMA5A44380	CATMA5OA44380R1	62784	29491	22713	22715	E1	1	AT5G48410			ATGLR1.3 (Arabidopsis thaliana glutamate receptor 1.3)	cellular calcium ion homeostasis	ionotropic glutamate receptor activity	endo. retic.		OA	C	.			2.28286	-0.588987
CATMA4A29315	CATMA4OA29315F1	49323	23594	17896	17898	E1	1	AT4G27670			HSP21 (HEAT SHOCK PROTEIN 21)	response to heat	nucleotide binding	plastid		OA	C	.			2.2833	0.0411961
CATMA2A20300	CATMA2OA20300R1	20476	10725	7743	7745	E1	1	AT2G21640			unknown protein	response to oxidative stress	molecular function unknown	No targeting		OA	C	.			2.28645	-0.00872559
CATMA2A36640	CATMA2OA36640F1	23127	12287	9295	9297	E1	1	AT2G38340			AP2 domain-containing transcription factor, putative (DRE2B)	regulation of transcription, DNA-dependent	DNA binding	No targeting		OA	C	.			2.28773	-0.114854
CATMA2A17340	CATMA2OA17340R1	19986	10401	7443	7445	E1	0	AT2G18690			unknown protein	biological process unknown	molecular function unknown	No targeting		OA	C	weak -	3		2.29069	0.153346
CATMA3A46950	CATMA3OA46950F1	37297	18848	14540	14542	E2	1	AT3G53990			universal stress protein (USP) family protein	response to stress	molecular function unknown	No targeting		OA	C	.			2.29173	-0.478865
CATMA4A24520	CATMA4OA24520R1	48492	23113	17421	17423	E1	1	AT4G22760			pentatricopeptide (PPR) repeat-containing protein	biological process unknown	molecular function unknown	plastid		OA	C	.	3		2.29279	-0.0878447
empty	CATMA5ON93481F1	69703	45116	45116	45116											ON					2.2935	-0.342467
CATMA5A33010	CATMA5OA33010R1	61130	28519	21768	21770	E2	1	AT5G37670			15.7 kDa class I-related small heat shock protein-like (HSP15.7-CI)	response to heat	molecular function unknown	No targeting		OA	C	.			2.29395	0.121183
CATMA4A29780	CATMA4OA29780F1	49397	23639	17941	17943	E1	1	AT4G28140			AP2 domain-containing transcription factor, putative	regulation of transcription, DNA-dependent	DNA binding	plastid		OA	C	.			2.294	-0.0102467
empty	CATMA5ON91566R1	68934	44719	44719	44719											ON					2.29507	0.00937793
CATMA5A59550	CATMA5OA59550F1	65357	30981	24180	24182	E1	1	AT5G64060			ANAC103 (Arabidopsis NAC domain containing protein 103); transcription factor	multicellular organismal development	DNA binding	No targeting		OA	C	.			2.29739	-0.205131
empty	CATMA2ON90745R1	28420	38700	38700	38700											ON					2.29794	0.186911
CATMA1A06190	CATMA1OA06190F1	1061	1704	608	610	E1	1	AT1G07135			glycine-rich protein	biological process unknown	molecular function unknown	endo. retic.		OA	C	.			2.29799	-0.563101
CATMA3A07520	CATMA3OA07520R1	31784	15543	11332	11334	EV2	1	AT3G08700			UBC12 (ubiquitin-conjugating enzyme 12); ubiquitin-protein ligase	post-translational protein modification	ubiquitin-protein ligase activity	No targeting		OA	C	.			2.29967	0.0688774
CATMA5A60680	CATMA5OA60680F1	65573	31101	24298	24300	E1	1	AT5G65280			lanthionine synthetase C-like family protein	response to salt stress	catalytic activity	No targeting		OA	C	weak			2.29978	0.0206862
CATMA5C64809	CATMA5OC64809R1	67148	32168	34219	34219	E1	1	AT5G47120			ATBI-1 (ARABIDOPSIS BAX INHIBITOR 1)	apoptosis	enzyme inhibitor activity	plastid		OC	C	.	2		2.29993	-0.101272
CATMA4A39560	CATMA4OA39560F1	51085	24599	18891	18893	E1	1	AT4G38060			unknown protein	biological process unknown	molecular function unknown	mitochondria		OA	C	.			2.30282	-0.333355
CATMA3A17200	CATMA3ON94451R1	43304	16474	12255	12257	VE1	1	AT3G17720			pyridoxal-dependent decarboxylase family protein	amino acid metabolic process	catalytic activity	No targeting		ON	C	.	2		2.30728	-0.28599
CATMA4A40470	CATMA4OA40470R1	51256	24695	18985	18987	IE1	1	AT4G39020			SH3 domain-containing protein	biological process unknown	molecular function unknown	mitochondria		OA	C	.	2		2.3105	-0.331784
CATMA5C64380	CATMA5OC64380F1	66607	31733	33784	33784	E1	1	AT5G22270			unknown protein	biological process unknown	molecular function unknown	No targeting		OC	C	.			2.31334	0.00784523
CATMA2A43300	CATMA2OA43300R1	24230	12946	9944	9946	E1	1	AT2G44840			ATERF13/EREBP (ETHYLENE-RESPONSIVE ELEMENT BINDING FACTOR 13); DNA binding / transcription factor	regulation of transcription, DNA-dependent	DNA binding	nucleus		OA	C	.			2.3134	-0.367628
CATMA1A59100	CATMA1OA59100R1	8774	6289	5062	5064	E1	1	AT1G69790			protein kinase, putative	protein amino acid phosphorylation	protein kinase activity	plastid		OA	C	.			2.3134	-0.367372
CATMA4C42674	CATMA4OC42674F1	52377	25521	32996	32996	EI2	1	AT4G37370			CYP81D8 (cytochrome P450, family 81, subfamily D, polypeptide 8); oxygen binding	electron transport	monooxygenase activity	endo. retic.		OC	C	.			2.31477	-0.343617
CATMA5A35200	CATMA5OA35200F1	61369	28662	21908	21910	E2	1	AT5G39610			ANAC092/ATNAC2/ATNAC6 (Arabidopsis NAC domain containing protein 92); protein heterodimerization/ protein homodimerization/ transcription factor	multicellular organismal development	DNA binding	No targeting		OA	C	.		miR164(c)	2.31812	-0.117925
CATMA1A08916	CATMA1OA08916R1	1566	2013	899	901	E1	1	AT1G10070			ATBCAT-2; branched-chain-amino-acid transaminase/ catalytic	metabolic process	catalytic activity	mitochondria		OA	C	.	2		2.32054	-0.420638
CATMA3A05500	CATMA3OA05500F1	31459	15348	11145	11147	EI1	1	AT3G06420			ATG8H (AUTOPHAGY 8H); microtubule binding	autophagy	microtubule binding	No targeting		OA	C	.			2.32371	-0.339092
CATMA4A41090	CATMA4OA41090F1	51383	24767	19057	19059	EI1	1	AT4G39740			electron transport SCO1/SenC family protein	electron transport	molecular function unknown	mitochondria		OA	C	.		miR866-3p	2.32956	-0.573226
CATMA3A10085	CATMA3OA10085R1	32192	15779	11568	11570	E1	1	AT3G11020			DREB2B (DRE-binding protein 2B); DNA binding / transcription factor/ transcriptional activator	regulation of transcription, DNA-dependent	DNA binding	nucleus		OA	C	.			2.33295	-0.205043
CATMA1A48650	CATMA1OA48650R1	7246	5370	4179	4181	E1	1	AT1G59590			ZCF37			No targeting		OA	C	.			2.33453	-0.0180369
empty	CATMA1ON95232F1	16855	36878	36878	36878											ON					2.33711	0.430519
CATMA3A39230	CATMA3ON90874F1	42097	18067	13822	13824	M2	1	AT3G46230	AT3G46220		ATHSP17.4 (Arabidopsis thaliana heat shock protein 17.4), unknown protein	biological process unknown	molecular function unknown	No targeting		ON	C	.			2.33943	0.00106459
CATMA2A25640	CATMA2OA25640R1	21328	11233	8246	8248	E1	1	AT2G27260			unknown protein	biological process unknown	molecular function unknown	No targeting		OA	C	.			2.34045	-0.29687
CATMA3A28190	CATMA3OA28190F1	35129	17486	13251	13253	E1	1	AT3G28340			GATL10 (Galacturonosyltransferase-like 10); polygalacturonate 4-alpha-galacturonosyltransferase/ transferase, transferring hexosyl groups	carbohydrate biosynthetic process	transferase activity, transferring hexosyl groups	endo. retic.		OA	C	.			2.3477	-0.510409
empty	CATMA2ON101721R1	27590	38278	38278	38278											ON					2.35074	0.399732
CATMA1A31020	CATMA1OA31020R1	5018	4029	2861	2863	E2	0	AT1G32660			F-box family protein	biological process unknown	molecular function unknown	No targeting		OA	C	weak -	2		2.35492	-0.30586
CATMA3A26310	CATMA3OA26310R1	34846	17309	13075	13077	E1	1	AT3G26470			unknown protein	biological process unknown	molecular function unknown	No targeting		OA	C	.			2.36061	-0.531926
empty	CATMA5ON91559F1	68919	44712	44712	44712											ON					2.36359	-0.121282
CATMA1A31780	CATMA1OA31780R1	5118	4094	2923	2925	E1	1	AT1G33500			unknown protein	biological process unknown	molecular function unknown	No targeting		OA	C	.			2.36862	-0.257129
CATMA3A27690	CATMA3OA27690R1	35074	17442	13208	13210	E1	1	AT3G27880			unknown protein	biological process unknown	molecular function unknown	nucleus		OA	C	.			2.36906	-0.585842
CATMA1A20570	CATMA1ON94964F1	16291	3114	1981	1983	VE1	1	AT1G21520			unknown protein	response to salt stress	molecular function unknown	nucleus		ON	C	.			2.37945	-0.648428
empty	CATMA3ON96652R1	44366	41716	41716	41716											ON					2.38227	-0.145747
CATMA1A30380	CATMA1OA30380R1	4904	3966	2798	2800	V1	1	AT1G32049			pseudogene				AT1E32260 close to ET	OA	C	.			2.38554	-0.300972
CATMA4A12510	CATMA4OA12510F1	46755	22095	16424	16426	E2	1	AT4G12400			binding	response to stress	binding	No targeting		OA	C	.			2.38931	-0.249276
empty	CATMA4ON90148R1	54254	43007	43007	43007											ON					2.39181	0.332036
CATMA5A12110	CATMA5OA12110F1	58573	27009	20283	20285	E2	1	AT5G13880			unknown protein	biological process unknown	molecular function unknown	No targeting		OA	C	.			2.39305	0.337124
CATMA3A53130	CATMA3OA53130R1	38314	19439	15115	15117	E2	1	AT3G60120			glycosyl hydrolase family 1 protein	carbohydrate metabolic process	catalytic activity	No targeting		OA	C	.			2.39775	0.452574
CATMA5A60200	CATMA5OA60200R1	65486	31052	24249	24251	E1	1	AT5G64750			ABR1 (ABA REPRESSOR1); DNA binding / transcription factor	regulation of transcription, DNA-dependent	DNA binding	nucleus		OA	C	.	3		2.40257	0.059415
CATMA4A41020	CATMA4OA41020R1	51368	24759	19049	19051	E1	1	AT4G39670			unknown protein	biological process unknown	molecular function unknown	No targeting		OA	C	.			2.4098	-0.101848
empty	CATMA2ON101710R1	27580	38273	38273	38273											ON					2.41512	-0.312728
CATMA1A47670	CATMA1OA47670F1	7071	5265	4076	4078	E1	1	AT1G56580			unknown protein	biological process unknown	molecular function unknown	No targeting		OA	C	.			2.41677	0.030459
empty	CATMA3ON96664F2	44390	41730	41730	41730											ON					2.42765	-0.0393239
CATMA5A35680	CATMA5OA35680F1	61433	28698	21943	21945	E2	1	AT5G40010			AATP1 (AAA-ATPASE 1); ATP binding / ATPase	protein amino acid phosphorylation	nucleotide binding	No targeting		OA	C	.			2.42804	-0.264057
empty	CATMA5ON97848R1	70910	45625	45625	45625											ON					2.43482	-0.218581
empty	CATMA3ON90968F1	42265	40756	40756	40756											ON					2.43558	-0.0786385
empty	CATMA4ON100525R1	53972	42861	42861	42861											ON					2.43931	-0.272537
CATMA1A18220	CATMA1OA18220R1	3102	2906	1774	1776	E1	1	AT1G19180			unknown protein	pollen development	protein binding	No targeting		OA	C	.			2.44061	-1.109
CATMA5A02900	CATMA5OA02900F1	57041	26119	19407	19409	E1	1	AT5G03720			AT-HSFA3 (Arabidopsis thaliana heat shock transcription factor A3); DNA binding / transcription factor	regulation of transcription, DNA-dependent	DNA binding	No targeting		OA	C	.	2		2.44182	-0.120957
CATMA3A21660	CATMA3OA21660F1	34137	16895	12675	12677	E2	1	AT3G21800			UDP-glucoronosyl/UDP-glucosyl transferase family protein	metabolic process	UDP-glycosyltransferase activity	endo. retic.		OA	C	.			2.44385	0.0450135
CATMA3A05640	CATMA3OA05640R1	31480	15359	11156	11158	E1	1	AT3G06500			beta-fructofuranosidase, putative / invertase, putative / saccharase, putative / beta-fructosidase, putative	biological process unknown	catalytic activity	plastid		OA	C	.			2.45369	-0.0211618
CATMA1A36330	CATMA1OA36330F1	5515	4331	3156	3158	E1	1	AT1G42990			ATBZIP60 (BASIC REGION/LEUCINE ZIPPER MOTIF 60); DNA binding / transcription factor	regulation of transcription, DNA-dependent	DNA binding	No targeting		OA	C	.			2.45943	-0.251054
CATMA5A16560	CATMA5OA16560F1	59279	27413	20683	20685	E2	1	AT5G18290			SIP1;2 (SMALL AND BASIC INTRINSIC PROTEIN1B)	transport	transporter activity	endo. retic.		OA	C	.			2.46031	0.380774
CATMA3A44880	CATMA3OA44880F1	36989	18601	14344	14346	E1	1	AT3G51980			binding	biological process unknown	binding	endo. retic.		OA	C	.			2.46162	0.23032
CATMA1A14400	CATMA1OA14400R1	2496	2537	1414	1416	E1	1	AT1G15380			lactoylglutathione lyase	carbohydrate metabolic process	lactoylglutathione lyase activity	No targeting		OA	C	.			2.48501	-0.401053
CATMA1C71973	CATMA1OC71973F1	12021	8464	28843	28843	E2	1	AT1G64460			phosphatidylinositol 3- and 4-kinase family protein	biological process unknown	inositol or phosphatidylinositol kinase activity	No targeting		OC	C	.			2.48614	-0.0054668
CATMA5A12710	CATMA5OA12710F1	58675	27068	20342	20344	EV2	1	AT5G14470			GHMP kinase-related	metabolic process	galactokinase activity	No targeting		OA	C	.			2.49664	-0.231449
CATMA1C71768	CATMA1OC71768F1	11745	8257	28636	28636	E1	0	AT1G52270			unknown protein	biological process unknown	molecular function unknown	mitochondria		OC	C	.	2		2.5003	-0.195113
empty	CATMA4ON94344R1	55138	43379	43379	43379											ON					2.50395	-0.449842
CATMA2A41640	CATMA2OA41640R1	23968	12786	9788	9790	E3	1	AT2G43230			serine/threonine protein kinase, putative	protein amino acid phosphorylation	protein kinase activity	No targeting		OA	C	.	2		2.51012	-0.0325951
CATMA2A37060	CATMA2OA37060F1	23203	12329	9337	9339	E1	1	AT2G38790			unknown protein	biological process unknown	molecular function unknown	nucleus		OA	C	.			2.51327	-0.212367
CATMA2A25800	CATMA2OA25800R1	21350	11247	8259	8261	E2	2	AT2G27390			proline-rich family protein	biological process unknown	structural constituent of cell wall	plastid		OA	C	.			2.5162	0.0472005
CATMA_GFT_01102	CATMA3OF01102F1	40729	468	27066	27066	E3	1	AT3G26450			major latex protein-related / MLP-related	defense response	molecular function unknown	No targeting		OF	C	.			2.51911	-0.547083
CATMA3C57507	CATMA3OC57507R1	39606	20341	31440	31440	V2	1									OC	C	.			2.53582	0.232514
CATMA2A26250	CATMA2OA26250R1	21410	11285	8297	8299	E1	1	AT2G27830			unknown protein	proteolysis	molecular function unknown	nucleus		OA	C	.			2.53831	-0.864605
CATMA3A17140	CATMA3OA17140R1	33408	16468	12249	12251	E2	1	AT3G17690			ATCNGC19 (cyclic nucleotide gated channel 19); calmodulin binding / cyclic nucleotide binding / ion channel	ion transport	ion channel activity	plastid		OA	C	.			2.5418	0.270712
CATMA5A22180	CATMA5OA22180F1	60177	27924	21190	21192	E1	1	AT5G24570			unknown protein	biological process unknown	molecular function unknown	No targeting		OA	C	.			2.54231	-0.804655
CATMA2A41400	CATMA2OA41400F1	23929	12763	9765	9767	E1	1	AT2G43000			ANAC042 (Arabidopsis NAC domain containing protein 42); transcription factor	multicellular organismal development	DNA binding	No targeting		OA	C	.			2.5438	0.371883
CATMA3A40790	CATMA3OA40790R1	36294	18196	13947	13949	E2	1	AT3G47780			ATATH6 (ABC2 homolog 6); ATPase, coupled to transmembrane movement of substances	NADH dehydrogenase complex (plastoquinone) assembly	nucleotide binding	No targeting		OA	C	weak			2.54397	-0.290514
CATMA2A22170	CATMA2OA22170F1	20777	10903	7921	7923	E1	1	AT2G23810			TET8 (TETRASPANIN8)	aging	molecular function unknown	endo. retic.		OA	C	.			2.54761	-0.117137
empty	CATMA1ON92357F1	15425	36316	36316	36316											ON					2.55031	0.212766
CATMA1A57396	CATMA1OA57396R1	8466	6109	4888	4890	E2	0	AT1G67980			CCoAMT (caffeoyl-CoA 3-O-methyltransferase)	lignin biosynthetic process	O-methyltransferase activity	No targeting		OA	C	.	3		2.57728	-0.232351
CATMA4A41340	CATMA4OA41340R1	51426	24791	19081	19083	E2	1	AT4G39950			CYP79B2 (cytochrome P450, family 79, subfamily B, polypeptide 2); oxygen binding	electron transport	monooxygenase activity	plastid		OA	C	.			2.58212	-1.14247
CATMA3A01430	CATMA3OA01430R1	30772	14930	10758	10760	E1	1	AT3G02480			ABA-responsive protein-related	biological process unknown	molecular function unknown	No targeting		OA	C	.			2.58794	-0.286682
CATMA1A22780	CATMA1OA22780R1	3846	3343	2193	2195	E1	1	AT1G23935			apoptosis inhibitory protein 5 (API5)-related	biological process unknown	molecular function unknown	No targeting		OA	C	.			2.59188	0.127296
CATMA_GFT_03324	CATMA5OF03324R1	68324	1042	27640	27640	E3	1	AT5G37230			zinc finger (C3HC4-type RING finger) family protein		transcription factor activity	No targeting		OF	C	.			2.59272	-0.111128
CATMA1D02685	CATMA1OD02685F1	12873	9123	29450	29450	E3	1	AT1G65550			xanthine/uracil permease family protein	transport	transporter activity	No targeting		OD	C	.			2.59465	-0.307746
empty	CATMA5ON99745F1	72475	46528	46528	46528											ON					2.60267	-0.166431
CATMA1A18650	CATMA1OA18650F1	3175	2943	1811	1813	E1	1	AT1G19630			CYP722A1 (cytochrome P450, family 722, subfamily A, polypeptide 1); oxygen binding	electron transport	monooxygenase activity	endo. retic.		OA	C	.			2.60314	0.116471
CATMA2A35130	CATMA2OA35130F1	22869	12136	9146	9148	IE2	1	AT2G36850			ATGSL08 (GLUCAN SYNTHASE-LIKE 8); 1,3-beta-glucan synthase/ transferase, transferring glycosyl groups	1,3-beta-glucan biosynthetic process	1,3-beta-glucan synthase activity	No targeting		OA	C	weak	2		2.60536	-0.219802
CATMA5A60310	CATMA5ON99941F1	72693	31063	24260	24262	E1	1	AT5G64870			unknown protein	biological process unknown	molecular function unknown	No targeting		ON	C	.			2.60663	-0.145112
CATMA4A01750	CATMA4OA01750F1	45543	21309	15681	15683	E2	1	AT4G01540			ANAC068/NTM1 (NAC WITH TRANSMEMBRANE MOTIF1)	multicellular organismal development	DNA binding	No targeting		OA	C	.			2.62416	-0.175006
CATMA3A09640	CATMA3ON94412R1	43222	15734	11523	11525	VE1	1	AT3G10600			CAT7 (CATIONIC AMINO ACID TRANSPORTER 7); cationic amino acid transporter	transport	amino acid transmembrane transporter activity	plastid		ON	C	.			2.62457	-0.356407
CATMA1A61630	CATMA1OA61630F1	9203	6534	5307	5309	E1	1	AT1G72416			heat shock protein binding		heat shock protein binding	No targeting	EST supported	OA	C	.			2.62583	-0.0176288
empty	CATMA3ON101086R1	41832	40526	40526	40526											ON					2.62748	-0.258264
empty	CATMA3OF01177F1	40757	40016	40016	40016											OF					2.6337	-0.0859206
CATMA3A54530	CATMA3OA54530R1	38504	19555	15231	15233	IE2	1	AT3G61390			U-box domain-containing protein	protein ubiquitination	ubiquitin-protein ligase activity	No targeting		OA	C	.			2.63385	-0.0718071
CATMA5C65133	CATMA5OC65133F1	67571	32492	34543	34543	E1	1	AT5G65300			unknown protein	biological process unknown	molecular function unknown	plastid		OC	C	.			2.6342	-0.114914
empty	CATMA1ON92097R1	14994	36092	36092	36092											ON					2.64306	-0.187995
CATMA4A05135	CATMA4OA05135R1	45974	21599	15946	15948	E2	1	AT4G04610			APR1 (PAPS REDUCTASE HOMOLOG 19)	metabolic process	oxidoreductase activity, acting on sulfur group of donors, disulfide as acceptor	plastid		OA	C	.			2.65163	-0.51391
CATMA1A12480	CATMA1OA12480F1	2181	2363	1241	1243	E2	1	AT1G13480			unknown protein	biological process unknown	molecular function unknown	No targeting		OA	C	.			2.66244	0.107038
CATMA1A47590	CATMA1OA47590R1	7060	5258	4069	4071	E1	1	AT1G56510			disease resistance protein (TIR-NBS-LRR class), putative	apoptosis	nucleotide binding	No targeting		OA	C	.			2.66321	-0.667069
CATMA2A16320	CATMA2OA16320R1	19832	10298	7345	7347	E2	1	AT2G17660			nitrate-responsive NOI protein, putative	response to nitrate	molecular function unknown	No targeting		OA	C	.			2.66938	0.156708
CATMA3A10050	CATMA3OA10050R1	32184	15775	11564	11566	E1	1	AT3G10985			wound-responsive protein-related	biological process unknown	molecular function unknown	No targeting		OA	C	.			2.67256	-0.612015
CATMA4A12770	CATMA4OA12770R1	46782	22110	16439	16441	V1	1	AT4G12610			ATRAP74/RAP74; transcription initiation factor	transcription initiation from RNA polymerase II promoter	DNA binding	No targeting		OA	C	.	2		2.68103	-0.451753
CATMA_GFT_00443	CATMA1OF00443F1	13109	338	26936	26936	E3	1	AT1G57990			ATPUP18 (Arabidopsis thaliana purine permease 18); purine transporter	translation	purine transmembrane transporter activity	No targeting		OF	C	.			2.68493	-0.375851
empty	CATMA1ON92155F1	15093	36144	36144	36144											ON					2.6884	-0.74764
CATMA4A03230	CATMA4OA03230R1	45780	21456	15818	15820	EI1	0	AT4G02880			unknown protein	biological process unknown	molecular function unknown	No targeting		OA	C	weak			2.69323	-0.161824
CATMA2C47921	CATMA2OC47921F1	26299	14555	30571	30571	E2	1	AT2G20562			unknown protein			endo. retic.	AT2E01468	OC	C	.			2.69588	-0.0118014
CATMA1C71919	CATMA1OC71919R1	11948	8409	28788	28788	E1	1	AT1G61820			BGLU46; hydrolase, hydrolyzing O-glycosyl compounds	carbohydrate metabolic process	catalytic activity	endo. retic.		OC	C	.			2.69825	-0.375641
[truncated: 169 more rows]

## Sheet: S1C (U73122 and edelfosine)
intensity						p_value														release	1_4_14	1_4_14	07_10	07_10
7	10		13				1e-08	0.05												repet	repetbio	repetbio	repet-	repet-
[truncated: 256 more rows]

## Sheet: S1D (W30-altered)
		7	10	13			0	1e-08	0.05	20_03_06	20_03_06
[truncated: 2,953 more rows]

[truncated: 4 more sheets: S1E (edelfosine W30), S1F (R59022-altered), S1G (R59022 edelfosine), S1H (R59022 W30 edel)]
