# Supplementary material for: The Arabidopsis DREB2 genetic pathway is constitutively repressed by basal phosphoinositide-dependent phospholipase C coupled to diacylglycerol kinase
Source: Front Plant Sci. 2013 Aug 8;4:307. doi: 10.3389/fpls.2013.00307 (PMC3737466; doi:10.3389/fpls.2013.00307)
Supplement: Supplemental Table S3 — Genes whose expression is altered by edelfosine or R59022 have their expression altered in mutants overexpressing native or constitutively active form of DREB2A from Arabidopsis or Glycine max. (A) Genes whose expression is altered by edelfosine. (B) Genes whose expression is altered by R59022. The expression values in mutants overexpressing native or constitutively active form of DREB2A from Arabidopsis or Glycine max are from Mizoi et al. (2013). [file DataSheet3.XLS]

## Sheet: Legend
Supplemental Table S3. Genes whose expression is altered by edelfosine or R59022 have their expression altered in mutants overexpressing native or constitutively active form of DREB2A from Arabidopsis or Glycine max. Supplemental table S3A, genes whose expression is altered by edelfosine. S3B, genes whose expression is altered by R59022. The expression values in mutants overexpressing native or c…

## Sheet: S3A (edelfosine-altered)
		V	intergenic	3	double band		3	abiotic stress		22Cedelf					Average signal intensity							Average signal intensity							Average signal intensity							Average signal intensity
		R	repeat	4	wrong size		4	biotic stress		22C	Locus	Regulation	Fold change	p-value	Vector control	35S:DREB2A FL		Locus	Regulation	Fold change	p-value	Vector control	35S:DREB2A CA		Locus	Regulation	Fold change	p-value	Vector control	35S:GmDREB2A;2 FL		Locus	Regulation	Fold change	p-value	Vector control	35S:GmDREB2A;2 Δ2
23650			CATMA4A29890	E1	1	AT4G28250			ATEXPB3 (ARABIDOPSIS THALIANA EXPANSIN B3)	-2.64632								At4g28250	down	1.3964	0.00319002	620.724	446.258		At4g28250	down	1.63477	0.000292777	593.526	360.964		At4g28250	down	1.58611	0.000759	789.217	467.703	1
23305			CATMA4A26470	E1	1	AT4G24780			pectate lyase family protein	-2.41962								At4g24780	down	1.72861	0.00821267	8195.47	4753.51		At4g24780	down	1.61834	0.00631549	7280.79	4500.63								1
3660			CATMA1A26460	E1	1	AT1G28290			pollen Ole e 1 allergen and extensin family protein	-2.35947	At1g28290	up	1.65389	0.00127597	18977.7	31419																						1
16508			CATMA3A17550	E1	1	AT3G18080			glycosyl hydrolase family 1 protein	-2.19121	At3g18080	down	1.31227	0.000442971	32310.6	24564.2		At3g18080	down	1.63005	0.000283399	37553.5	23237.9		At3g18080	down	1.42375	0.00212801	37554.4	26799.4		At3g18080	down	1.42945	0.000946	44350.6	31821.1	1
29787			CATMA5A47480	E1	1	AT5G51550			phosphate-responsive 1 family protein	-2.15498															At5g51550	up	2.29096	0.000260146	7244.99	16759.3								1
15521			CATMA3A07290	E1	1	AT3G08030			unknown protein	-2.12791																												0
19600			CATMA3A54980	E1	1	AT3G61820			aspartyl protease family protein	-2.10587								At3g61820	down	1.7366	0.000529186	11314	6493.99		At3g61820	down	1.66113	0.00471057	10481.4	6327.15		At3g61820	down	1.46737	0.00450728	13321.5	9012.35	1
16550			CATMA3A18080	E1	1	AT3G18490			aspartyl protease family protein	-2.06383	At3g18490	down	1.17948	0.00563354	24276.3	20563.8		At3g18490	down	1.40302	0.00271598	30361.5	21885.1		At3g18490	down	1.29159	0.00223818	28440.5	22343.5								1
24728			CATMA4A40730	E1	3	AT4G39320			microtubule-associated protein-related	-2.02595																												0
27110			CATMA5A13190	E2	1	AT5G14920			gibberellin-regulated family protein	-2.01699	At5g14920	down	1.27265	0.00697896	5384.55	4230.86																						1
15166			CATMA3A03743	E1	1	AT3G04720			PR4 (PATHOGENESIS-RELATED 4)	-1.99188															At3g04720	down	1.38487	0.00238939	10981.2	7968.91		At3g04720	up	3.19594	2.52e-05	13097.6	42641.6	1
12426			CATMA2A38006	E1	1	AT2G39780			RNS2 (RIBONUCLEASE 2); endoribonuclease	-1.93383																												0
15923			CATMA3A11470	E1	1	AT3G12530			unknown protein	-1.88955																												0
9246			CATMA2A00660	E2	1	AT2G01610			invertase/pectin methylesterase inhibitor family protein	-1.88515	At2g01610	up	2.46112	3.08798e-05	533.416	1311.52		At2g01610	up	3.92671	0.00455543	653.22	2697.69									At2g01610	up	5.65147	0.0064213	833.069	5132.83	1
23043			CATMA4A23690	E2	1	AT4G22010			SKS4 (SKU5 Similar 4); copper ion binding / oxidoreductase	-1.86937																						At4g22010	down	1.18821	0.00334265	7701.94	6352.93	1
13501			CATMA2B27340	EI1	1	AT2G28950			ATEXPA6 (ARABIDOPSIS THALIANA EXPANSIN A6)	-1.83493								At2g28950	down	1.24025	0.000728283	23723.9	19234.4		At2g28950	down	1.22633	0.00725119	22124.4	18219.9		At2g28950	down	1.59375	0.00227297	29401	18654.7	1
9582			CATMA2A04690	E1	1	AT2G05920			subtilase family protein	-1.82947																												0
28889			CATMA5A37820	E1	1	AT5G42100			glycosyl hydrolase family 17 protein	-1.81681															At5g42100	up	1.23113	0.00741823	6845.51	8470.7								1
24326			CATMA4A36827	E2	1	AT4G35100			PIP3 (PLASMA MEMBRANE INTRINSIC PROTEIN 3); water channel	-1.7789																												0
1455			CATMA1A03520	E1	1	AT1G04680			pectate lyase family protein	-1.76776																												0
6621			CATMA1A62500	E1	1	AT1G73220			sugar transporter family protein	-1.75137																												0
5563			CATMA1A50960	E1	1	AT1G61890			MATE efflux family protein	-1.72983																												0
3907			CATMA1A29560	E1	1	AT1G31335			unknown protein	-1.70146																						At1g31335	down	1.37682	0.00486153	517.034	352.382	1
6724			CATMA1A63610	E1	1	AT1G74210			glycerophosphoryl diester phosphodiesterase family protein	-1.69882								At1g74210	down	1.54725	0.00127584	1124.24	725.835		At1g74210	down	1.48427	0.00945814	992.948	666.166								1
26427			CATMA5A06073	E3	1	AT5G06860			PGIP1 (POLYGALACTURONASE INHIBITING PROTEIN 1); protein binding	-1.69462															At5g06860	up	1.66204	0.00546299	604.733	1004.62		At5g06860	up	2.38099	0.000174	775.199	1768.15	1
28620			CATMA5A34590	E1	1	AT5G38980			unknown protein	-1.67395	At5g38980	down	1.49287	0.0081206	11941.4	7975.89		At5g38980	down	1.9181	0.00111512	14708.7	7664.09		At5g38980	down	1.77517	0.00891439	14008.7	7957.56								1
14973			CATMA3A01815	E1	1	AT3G02885			GASA5 (GAST1 PROTEIN HOMOLOG 5)	-1.667																												0
3775			CATMA1A28000	E1	1	AT1G29980			unknown protein	-1.66661								At1g29980	down	1.38446	0.00388536	8010.07	5756.82															1
5164			CATMA1A46460	E1	1	AT1G55360			unknown protein	-1.65954																												0
31319			CATMA5A62810	E1	1	AT5G67360			ARA12; subtilase	-1.63022																						At5g67360	up	1.39748	0.00736164	19319.5	27699.5	1
18876			CATMA3A47210	E1	1	AT3G54260			unknown protein	-1.62749	At3g54260	up	1.46733	0.00659859	1384.46	2035.3																						1
12611			CATMA2A39890	E1	1	AT2G41480			peroxidase	-1.62575																												0
4493			CATMA1A38720	E1	1	AT1G47670			amino acid transporter family protein	-1.61569																												0
12111			CATMA2A34810	E2	1	AT2G36570			leucine-rich repeat transmembrane protein kinase, putative	-1.61536	At2g36570	up	1.43747	0.00685241	3622.65	5221.66		At2g36570	down	1.33038	0.00739479	4508.85	3363.63									At2g36570	down	1.74763	0.00597965	5723.46	3168.89	1
7284			CATMA1A69225	EI1	1	AT1G80050			APT2 (ADENINE PHOSPHORIBOSYL TRANSFERASE 2); adenine phosphoribosyltransferase	-1.60523								At1g80050	down	1.57424	0.00751294	6427.74	4062.19									At1g80050	down	3.24798	0.000353	7939.81	2364.92	1
10768			CATMA2A20720	E1	1	AT2G22170			lipid-associated family protein	-1.58377	At2g22170	down	1.70984	0.00123046	4511.81	2624.58		At2g22170	down	1.71762	0.00600562	5231.78	3027.7									At2g22170	down	1.81325	0.00949337	6861.39	3673.19	1
11296			CATMA2A26360	E1	1	AT2G27970			CKS2 (CDK-SUBUNIT 2); cyclin-dependent protein kinase	-1.571	At2g27970	up	1.26123	0.00275307	1320.7	1666.41		At2g27970	down	1.05337	0.000632729	1652.91	1558.19									At2g27970	down	1.40213	0.000247	2065.19	1415.4	1
22816			CATMA4A20590	E2	1	AT4G19410			pectinacetylesterase, putative	-1.56999																												0
24115			CATMA4A34690	E1	1	AT4G32940			GAMMA-VPE (Vacuolar processing enzyme gamma); cysteine-type endopeptidase	-1.56765	At4g32940	down	1.58616	0.0023935	13682.9	8605.06		At4g32940	down	1.55405	0.00848174	16198.6	10528.9															1
12716			CATMA2A40990	E1	1	AT2G42570			unknown protein	-1.5554	At2g42570	up	1.35018	0.00476913	2310.63	3113.52																						1
24554			CATMA4A39090	E1	1	AT4G37530			peroxidase, putative	-1.54343								At4g37530	up	1.46579	0.00429734	858.976	1251.21									At4g37530	up	2.26774	0.0044732	1074.05	2385.52	1
17314			CATMA3A26355	E1	1	AT3G26520			TIP2 (TONOPLAST INTRINSIC PROTEIN 2); water channel	-1.54305								At3g26520	down	1.20948	0.00416967	146694	124922									At3g26520	down	1.28664	0.00652073	153333	125429	1
23038			CATMA4A23655	E1	1	AT4G21960			PRXR1 (peroxidase 42); peroxidase	-1.52735	At4g21960	down	1.57593	0.000237723	103648	65558.2		At4g21960	down	1.89437	0.000499419	124997	67745.7		At4g21960	down	1.64373	0.000544186	122061	75865								1
24766			CATMA4A41080	E2	1	AT4G39730			lipid-associated family protein	-1.51952																												0
3675			CATMA1A26600	E1	1	AT1G28400			unknown protein	-1.51903	At1g28400	up	1.37139	0.000449795	6040.23	8269.27									At1g28400	up	1.20344	0.00264304	7077.78	8550.18								1
6441			CATMA1A60700	E1	1	AT1G71380			glycosyl hydrolase family 9 protein	-1.51781																												0
6170			CATMA1A57930	E2	1	AT1G68560			ATXYL1/XYL1 (ALPHA-XYLOSIDASE 1); alpha-N-arabinofuranosidase/ hydrolase, hydrolyzing O-glycosyl compounds / xylan 1,4-beta-xylosidase	-1.51628																												0
16134			CATMA3A13580	E1	1	AT3G14310			ATPME3 (Arabidopsis thaliana pectin methylesterase 3)	-1.51258																												0
6844			CATMA1A64830	E1	1	AT1G75500			nodulin MtN21 family protein	-1.49298																						At1g75500	down	1.36298	0.00766171	12811	9313.65	1
16127			CATMA3A13520	E1	1	AT3G14240			subtilase family protein	-1.48191	At3g14240	up	1.13703	0.00518164	12414.2	14093.3																At3g14240	down	1.1221	0.00861551	18195.1	16303.4	1
17403			CATMA3A27260	E2	1	AT3G27400			pectate lyase family protein	-1.47514	At3g27400	down	1.36986	0.00893176	318.831	232.103																						1
12167			CATMA2A35430	E2	1	AT2G37130			peroxidase 21 (PER21) (P21) (PRXR5)	-1.469	At2g37130	down	1.83839	3.371e-06	5365.74	2912.98		At2g37130	down	2.01495	0.00452836	6905.22	3471.97		At2g37130	down	1.71169	0.000109312	5992.8	3497.54		At2g37130	down	2.43174	0.00416108	8356.18	3348.82	1
13007			CATMA2A43870	E1	1	AT2G45470			FLA8 (Arabinogalactan protein 8)	-1.46742																												0
26428			CATMA5A06076	E3	1	AT5G06870			PGIP2 (POLYGALACTURONASE INHIBITING PROTEIN 2); protein binding	-1.45184																												0
27877			CATMA5A21640	E1	1	AT5G24105			AGP41	-1.44436															At5g24105	down	1.42856	0.00101573	978.248	681.941		At5g24105	down	2.43659	0.000207	1329.99	514.766	1
26756			CATMA5A09510	E2	1	AT5G10770			chloroplast nucleoid DNA-binding protein, putative	-1.43404																												0
6142			CATMA1A57680	E1	1	AT1G68290			bifunctional nuclease, putative	-1.42837																												0
15292			CATMA3A04940	E1	1	AT3G05910			pectinacetylesterase, putative	-1.42584	At3g05910	up	1.06487	0.00471564	10300.6	10946.6									At3g05910	up	1.17936	0.00031091	11307	13453.2								1
30583			CATMA5A55640	E1	1	AT5G59870			histone H2A, putative	-1.41817																												0
22121			CATMA4A12870	E1	1	AT4G12730			FLA2 (FLA2)	-1.40029																												0
11426			CATMA2A27830	E3	1	AT2G29440			ATGSTU6 (GLUTATHIONE S-TRANSFERASE 24); glutathione transferase	-1.37414																												0
5774			CATMA1A53700	E2	1	AT1G64390			endo-1,4-beta-glucanase, putative / cellulase, putative	-1.36902								At1g64390	down	1.94766	0.000124455	3703.5	1887.33		At1g64390	down	1.86684	5.55234e-05	3311.27	1763.86								1
5994			CATMA1A56390	E1	1	AT1G67090			ribulose bisphosphate carboxylase small chain 1A / RuBisCO small subunit 1A (RBCS-1A) (ATS1A)	-1.36775																												0
14948			CATMA3A01600	E2	1	AT3G02640			unknown protein	-1.35977																												0
27232			CATMA5A14540	E1	1	AT5G16250			unknown protein	-1.35678								At5g16250	up	1.07374	0.00711048	4792.18	5096.61									At5g16250	down	1.40838	0.00393173	6334.71	4352.75	1
2811			CATMA1A17240	E1	0	AT1G18250			ATLP-1 (Arabidopsis thaumatin-like protein 1)	-1.35264	At1g18250	up	1.41821	5.26543e-05	1290.74	1827.16																At1g18250	down	1.4286	0.00459683	1984.3	1326.3	1
22569			CATMA4A18000	E1	1	AT4G16980			arabinogalactan-protein family	-1.34606																												0
2108			CATMA1A09850	E1	1	AT1G10960			ATFD1 (FERREDOXIN 1); electron carrier/ iron ion binding	-1.33855																												0
2580			CATMA1A14860	E1	1	AT1G15820			LHCB6 (LIGHT HARVESTING COMPLEX PSII); chlorophyll binding	-1.33141																												0
7014			CATMA1A66620	E1	1	AT1G77400			unknown protein	-1.32742																												0
24553			CATMA4A39085	E3	1	AT4G37520			peroxidase 50 (PER50) (P50) (PRXR2)	-1.32292																												0
9299			CATMA2A01180	E3	1	AT2G02120			LCR70/PDF2.1 (Low-molecular-weight cysteine-rich 70); protease inhibitor	-1.31724																												0
24008			CATMA4A33490	E2	1	AT4G31840			plastocyanin-like domain-containing protein	-1.30471	At4g31840	up	1.30311	0.00036684	10463.3	13613.5																At4g31840	down	1.35706	0.00793205	14748.9	10812.1	1
9268			CATMA2A00870	E2	1	AT2G01820			leucine-rich repeat protein kinase, putative	-1.30204																												0
3112			CATMA1A20550	E1	1	AT1G21500			unknown protein	-1.29624																												0
1368			CATMA1A02680	E1	1	AT1G03820			unknown protein	-1.29495	At1g03820	up	1.44124	0.00237255	765.031	1098.02																						1
24616			CATMA4A39730	E1	1	AT4G38220			aminoacylase, putative / N-acyl-L-amino-acid amidohydrolase, putative	-1.29144																												0
3906			CATMA1A29555	E1	1	AT1G31330			PSAF (photosystem I subunit F)	-1.28966																												0
19156			CATMA3A50020	E1	1	AT3G57030			strictosidine synthase family protein	-1.28959															At3g57030	up	1.20605	0.00187283	7470.71	9049.65								1
29586			CATMA5A45350	E1	1	AT5G49360			BXL1 (BETA-XYLOSIDASE 1); hydrolase, hydrolyzing O-glycosyl compounds	-1.28827								At5g49360	up	2.16545	0.00130719	9887.07	21388.6		At5g49360	up	2.87687	0.000365741	9496.92	27722.6		At5g49360	up	2.74923	0.000359	11854.1	33260.1	1
15569			CATMA3A07765	E1	1	AT3G08940			LHCB4.2 (LIGHT HARVESTING COMPLEX PSII)	-1.28509								At3g08940	down	1.12703	0.00477095	152684	139529															1
4887			CATMA1A43455	E1	1	AT1G52400			BGL1 (BETA-GLUCOSIDASE HOMOLOG 1); hydrolase, hydrolyzing O-glycosyl compounds	-1.28481								At1g52400	down	2.1644	1.98438e-05	26384.6	12264															1
16105			CATMA3A13290	E1	1	AT3G14067			subtilase family protein	-1.28319																												0
27896			CATMA5A21870	E1	1	AT5G24310			ABIL3 (ABL INTERACTOR-LIKE PROTEIN 3)	-1.26668																												0
21316			CATMA4A01830	E1	1	AT4G01610			cathepsin B-like cysteine protease, putative	-1.2601	At4g01610	down	1.21118	0.00578935	16823.5	13878.9																At4g01610	up	4.21998	4.71e-05	19639.9	85961.7	1
5021			CATMA1A44930	E1	1	AT1G53830			ATPME2 (Arabidopsis thaliana pectin methylesterase 2)	-1.25923	At1g53830	up	1.84628	0.00431052	210.736	388.161		At1g53830	up	3.91145	5.27988e-05	248.07	976.815		At1g53830	up	3.61253	7.76619e-05	244.21	877.533								1
27545			CATMA5A18020	E1	1	AT5G19590			unknown protein	-1.25564	At5g19590	down	1.09438	0.00712642	4245.49	3869.37																						1
26806			CATMA5A10040	E1	1	AT5G11280			unknown protein	-1.2521																												0
29329			CATMA5A42710	E1	1	AT5G46700			TRN2 (TORNADO 2)	-1.25076								At5g46700	down	1.11565	0.00447546	1864.14	1657.44															1
16274			CATMA3A15120	E1	1	AT3G15720			glycoside hydrolase family 28 protein / polygalacturonase (pectinase) family protein	-1.23401	At3g15720	down	1.115	0.00166947	359.657	321.381																						1
10069			CATMA2A13650	E1	1	AT2G14890			AGP9 (ARABINOGALACTAN PROTEIN 9)	-1.2299																												0
11388			CATMA2A27340	E3	1	AT2G28950			ATEXPA6 (ARABIDOPSIS THALIANA EXPANSIN A6)	-1.22923								At2g28950	down	1.24025	0.000728283	23723.9	19234.4		At2g28950	down	1.22633	0.00725119	22124.4	18219.9		At2g28950	down	1.59375	0.00227297	29401	18654.7	1
19506			CATMA3A53820	E1	1	AT3G60840			microtubule associated protein (MAP65/ASE1) family protein	-1.22177	At3g60840	up	1.20398	0.0015475	681.835	820.312									At3g60840	up	1.11573	0.00307864	814.712	904.039								1
26581			CATMA5A07660	E1	1	AT5G08380			ATAGAL1 (ARABIDOPSIS THALIANA ALPHA-GALACTOSIDASE 1); alpha-galactosidase	-1.22086															At5g08380	down	1.32172	0.00846692	4159.59	3132.93								1
7070			CATMA1A67170	E1	1	AT1G78060			glycosyl hydrolase family 3 protein	-1.21962								At1g78060	down	1.42697	0.00303593	4381.14	3032.03		At1g78060	down	1.44938	0.002178	4452.57	3059.81		At1g78060	down	1.41802	0.00398219	5530.61	3769.17	1
15699			CATMA3A09220	E1	1	AT3G10260			reticulon family protein	-1.21691								At3g10260	down	1.25966	0.0056724	4786.54	3760.91															1
19561			CATMA3A54593	E1	1	AT3G61430			PIP1A (plasma membrane intrinsic protein 1;1)	-1.21222																												0
11015			CATMA2A23390	EI2	1	AT2G25060			plastocyanin-like domain-containing protein	-1.21176																												0
21818			CATMA4A09010	E1	0	AT4G09030			AGP10 (Arabinogalactan protein 10)	-1.20836																						At4g09030	up	1.98589	0.00538309	1423.87	2724.81	1
1226			CATMA1A01290	M1	1	AT1G02305	AT1G02310		cathepsin B-like cysteine protease, putative, glycosyl hydrolase family protein 5 / cellulase family protein / (1-4)-beta-mannan endohydrolase, putative	-1.20433																												0
2312			CATMA1A11900	E1	1	AT1G12900			GAPA-2	-1.20425																						At1g12900	down	1.2855	0.0095129	144162	118174	1
26567			CATMA5A07520	E1	1	AT5G08260			SCPL35 (serine carboxypeptidase-like 35); serine carboxypeptidase	-1.20294	At5g08260	down	1.4047	1.39972e-05	7363.58	5229.81		At5g08260	down	1.43904	0.00408022	8985.78	6195.1		At5g08260	down	1.67086	0.0002148	8578.51	5140.42								1
10259			CATMA2A15970	E1	1	AT2G17230			phosphate-responsive 1 family protein	-1.19802															At2g17230	up	2.02214	0.00262377	3023.6	6072.17								1
16324			CATMA3A15645	E2	1	AT3G16240			DELTA-TIP (delta tonoplast integral protein); water channel	-1.19583																												0
27039			CATMA5A12400	E1	1	AT5G14180			lipase family protein	-1.19379																												0
6660			CATMA1A62960	E1	1	AT1G73640			AtRABA6a (Arabidopsis Rab GTPase homolog A6a); GTP binding	-1.1924																												0
19376			CATMA3A52440	E1	1	AT3G59400			GUN4 (Genomes uncoupled 4)	-1.17255																												0
23166			CATMA4A25210	E1	1	AT4G23400			PIP1;5/PIP1D (plasma membrane intrinsic protein 1;5); water channel	-1.17148	At4g23400	down	1.3951	0.00932231	16510.1	11782.1		At4g23400	down	1.39779	0.00235739	20352.9	14603.6															1
16041			CATMA3A12650	E1	1	AT3G13510			unknown protein	-1.16716																												0
18210			CATMA3A40980	E1	1	AT3G47960			proton-dependent oligopeptide transport (POT) family protein	-1.16297																						At3g47960	up	1.74298	0.000872	4382.92	7511.98	1
4867			CATMA1A43260	E1	1	AT1G52190			proton-dependent oligopeptide transport (POT) family protein	-1.16283	At1g52190	down	1.6036	0.00562739	9082.13	5681.5		At1g52190	down	1.40059	0.00471554	11020.3	7834.46		At1g52190	down	1.2357	0.000247442	10453.3	8511.55		At1g52190	down	1.74912	0.00669276	13485.7	7617.15	1
12886			CATMA2A42640	E2	1	AT2G44210			unknown protein	-1.16109								At2g44210	up	1.33498	0.00305015	11782	15805.7															1
27868			CATMA5A21540	E1	1	AT5G24010			protein kinase family protein	-1.15946								At5g24010	up	1.55248	0.00292591	846.202	1302.72		At5g24010	up	1.79836	0.00304412	798.227	1423.82		At5g24010	up	1.78327	0.00260148	1070.02	1819.46	1
30364			CATMA5A53360	E1	1	AT5G57655			xylose isomerase family protein	-1.15787								At5g57655	up	1.17788	0.00190451	19467.1	23107.7		At5g57655	up	1.34319	5.80772e-05	18493.9	25177.6								1
6381			CATMA1A59990	E3	1	AT1G70710			CEL1 (cellulase 1); hydrolase, hydrolyzing O-glycosyl compounds	-1.14764	At1g70710	up	1.35547	0.000846706	1912.46	2586.81																At1g70710	down	1.65709	0.00329652	2944.03	1706.85	1
18536			CATMA3A44260	E1	1	AT3G51280			male sterility MS5, putative	-1.14384	At3g51280	up	1.28316	0.00196274	1903	2439.41																At3g51280	down	1.4074	0.000294	2884.31	1970.96	1
11896			CATMA2A32570	E1	1	AT2G34410	AT2G34420		O-acetyltransferase, LHB1B2 (Photosystem II light harvesting complex gene 1.5); chlorophyll binding	-1.1389																												0
9359			CATMA2A01885	E2	1	AT2G02990			RNS1 (RIBONUCLEASE 1); endoribonuclease	-1.12266																												0
17370			CATMA3A26890	E1	1	AT3G27090			unknown protein	-1.11892																												0
14888			CATMA3A01110	E1	1	AT3G02120			hydroxyproline-rich glycoprotein family protein	-1.10986																												0
4872			CATMA1A43275	E2	1	AT1G52230			photosystem I reaction center subunit VI, chloroplast, putative / PSI-H, putative (PSAH2)	-1.10951																												0
23208			CATMA4A25640	E1	1	AT4G23820			glycoside hydrolase family 28 protein / polygalacturonase (pectinase) family protein	-1.10689																												0
2701			CATMA1A16090	E2	1	AT1G17100			SOUL heme-binding family protein	-1.10617															At1g17100	down	1.25581	0.00406204	4558.93	3615.15								1
6929			CATMA1A65695	E3	1	AT1G76490			HMG1 (3-HYDROXY-3-METHYLGLUTARYL COA REDUCTASE)	-1.10332								At1g76490	up	1.17158	0.0055329	16755.6	19696.1									At1g76490	up	1.25614	0.00117984	19834.4	25307	1
30979			CATMA5A59535	E1	1	AT5G64040			PSAN (photosystem I reaction center subunit PSI-N); calmodulin binding	-1.10101																						At5g64040	down	1.22625	0.00626279	188818	163206	1
21474			CATMA4A03440	E1	1	AT4G03100			rac GTPase activating protein, putative	-1.09753																						At4g03100	down	1.3479	0.00291751	1540.8	1089.09	1
27697			CATMA5A19660	E1	1	AT5G21105			L-ascorbate oxidase/ copper ion binding	-1.09713																						At5g21105	up	2.23782	0.00690678	385.237	835.903	1
29867			CATMA5A48280	E1	1	AT5G52390			photoassimilate-responsive protein, putative	-1.09542																												0
16693			CATMA3A19415	E1	1	AT3G19820			DWF1 (DIMINUTO 1); catalytic	-1.09297	At3g19820	down	1.11644	0.000323053	14875.2	13303																						1
30592			CATMA5A55720	E1	1	AT5G59970			histone H4	-1.08416																						At5g59970	down	1.30002	0.00322846	18025.2	13953.7	1
27976			CATMA5A22800	E1	1	AT5G25090			plastocyanin-like domain-containing protein	-1.07256																												0
5278			CATMA1A47800	E2	1	AT1G56710			glycoside hydrolase family 28 protein / polygalacturonase (pectinase) family protein	-1.0693																												0
6855			CATMA1A64950	E1	1	AT1G75640			leucine-rich repeat family protein / protein kinase family protein	-1.06652																						At1g75640	down	1.32408	0.00158699	971.907	693.463	1
4408			CATMA1A37610	EI1	1	AT1G44110			CYCA1;1 (CYCLIN A1;1); cyclin-dependent protein kinase regulator	-1.05755	At1g44110	up	1.20999	0.00655075	1157.8	1400.54																At1g44110	down	1.64358	0.000458	1797.22	1043.94	1
6892			CATMA1A65315	E3	1	AT1G76090			SMT3 (S-adenosyl-methionine-sterol-C-methyltransferase 3); S-adenosylmethionine-dependent methyltransferase	-1.05393																												0
23599			CATMA4A29360	E1	1	AT4G27720			unknown protein	-1.05303																						At4g27720	down	1.44382	0.00595138	6277.86	4215.09	1
13153			CATMA2A45320	E1	2	AT2G46880			ATPAP14/PAP14; acid phosphatase/ protein serine/threonine phosphatase	-1.05249																												0
12818			CATMA2A41940	E2	1	AT2G43530			trypsin inhibitor, putative	-1.0496								At2g43530	down	1.49181	8.35953e-05	13786.3	9218.03															1
19002			CATMA3A48400	E2	1	AT3G55430			glycosyl hydrolase family 17 protein / beta-1,3-glucanase, putative	-1.04429								At3g55430	up	1.57507	0.00303368	7297.02	11484.3		At3g55430	up	1.85332	0.002497	6841.79	12864.5		At3g55430	up	1.64689	0.00165724	8645.99	14219.2	1
17118			CATMA3A24093	E1	1	AT3G24160			PMP (PUTATIVE TYPE 1 MEMBRANE PROTEIN)	-1.03996								At3g24160	down	1.13518	0.00449721	14890.6	13124.6		At3g24160	down	1.10742	0.00457294	14215.8	12953.8								1
27750			CATMA5A20200	E3	1	AT5G22740			ATCSLA02 (Cellulose synthase-like A2); transferase, transferring glycosyl groups	-1.03221								At5g22740	down	1.30973	0.000267724	2687.25	2033.68									At5g22740	down	1.32254	0.00607916	3573.39	2604.64	1
7105			CATMA1A67530	E1	4	AT1G78450			SOUL heme-binding family protein	-1.0311															At1g78450	down	1.33995	0.00581771	627.363	466.942		At1g78450	down	3.65757	0.00622611	858.789	225.704	1
5631			CATMA1A51920	E1	1	AT1G62790			protease inhibitor/seed storage/lipid transfer protein (LTP) family protein	-1.02976								At1g62790	down	1.1239	0.00341572	2772.17	2445.61															1
1835			CATMA1A07360	E1	1	AT1G08380			PSAO (photosystem I subunit O)	-1.01968																												0
12305			CATMA2A36820	E3	1	AT2G38540			LP1 (nonspecific lipid transfer protein 1)	-1.01285																												0
16644			CATMA3A18980	E1	1	AT3G19370			unknown protein	-1.01178																												0
17146			CATMA3A24360	V1	1	AT3G24480			leucine-rich repeat family protein / extensin family protein	-1.01015																												0
6700			CATMA1A63356	E2	1	AT1G74000			SS3 (STRICTOSIDINE SYNTHASE 3)	-1.00443																						At1g74000	up	2.6518	0.00387449	291.615	737.689	1
16530			CATMA3A17820	E1	1	AT3G18280			protease inhibitor/seed storage/lipid transfer protein (LTP) family protein	-1.00382															At3g18280	down	1.31675	0.00226294	1322.01	999.442								1
10205			CATMA2A15380	E2	1	AT2G16660			nodulin family protein	-1.00077								At2g16660	up	1.40543	0.00194221	23448.7	33283.3		At2g16660	up	1.68956	0.00255362	21503	37148.3								1
27150			CATMA5A13625	E1	1	AT5G15350			plastocyanin-like domain-containing protein	-0.997426								At5g15350	up	1.43626	0.000423054	11208.3	16103.4		At5g15350	up	1.63994	0.000680548	10640	17659.5								1
6854			CATMA1A64945	E1	1	AT1G75630			AVA-P4 (vacuolar H+-pumping ATPase 16 kDa proteolipid subunit 4); ATPase	-0.991846																												0
26728			CATMA5A09183	E2	1	AT5G10430			AGP4 (ARABINOGALACTAN-PROTEIN 4)	-0.991557	At5g10430	down	1.20876	0.00244161	4528.5	3739.51																						1
9248			CATMA2A00680	EI1	1	AT2G01630			glycosyl hydrolase family 17 protein / beta-1,3-glucanase, putative	-0.988401																												0
1730			CATMA1A06435	E2	1	AT1G07370			PCNA1 (PROLIFERATING CELLULAR NUCLEAR ANTIGEN); DNA binding / DNA polymerase processivity factor	-0.98793																												0
12816			CATMA2A41920	E1	1	AT2G43510			ATTI1 (ARABIDOPSIS THALIANA TRYPSIN INHIBITOR PROTEIN 1)	-0.987615								At2g43510	down	2.38928	0.00256258	513.031	219.726									At2g43510	up	7.08103	0.000591	691.429	4706.53	1
6748			CATMA1A63880	E1	1	AT1G74470			geranylgeranyl reductase	-0.987112																												0
30008			CATMA5A49750	EI1	1	AT5G53860			EMB2737 (EMBRYO DEFECTIVE 2737)	-0.987033																												0
30046			CATMA5A50147	EI1	1	AT5G54270			LHCB3 (LIGHT-HARVESTING CHLOROPHYLL BINDING PROTEIN 3)	-0.986772								At5g54270	down	1.16124	0.000363437	199619	177875															1
1699			CATMA1A06150	E1	1	AT1G07080			gamma interferon responsive lysosomal thiol reductase family protein / GILT family protein	-0.981148																						At1g07080	up	2.20823	0.00141586	332.958	695.275	1
1853			CATMA1A07495	E1	1	AT1G08560			SYP111 (syntaxin 111); t-SNARE	-0.979067	At1g08560	up	1.25234	0.00129415	8244.02	10297		At1g08560	up	1.13225	9.909e-05	9766.16	11034.6		At1g08560	up	1.07607	0.00626029	9463.18	10242.6								1
12387			CATMA2A37680	E1	1	AT2G39420			esterase/lipase/thioesterase family protein	-0.978873								At2g39420	down	2.36895	1.74001e-05	2699.15	1131.53									At2g39420	up	1.67942	0.000173	3424.5	5602.17	1
22097			CATMA4A12530	E2	1	AT4G12420			SKU5 (skewed 5); copper ion binding	-0.976567	At4g12420	up	1.12039	0.0033824	11993.2	13417		At4g12420	up	1.37295	0.000294339	13814.3	18981.9		At4g12420	up	1.58888	0.00339706	13222.8	21433.1								1
5809			CATMA1A54045	E1	1	AT1G64720			CP5	-0.973365																												0
23600			CATMA4A29370	E1	1	AT4G27730			ATOPT6 (oligopeptide transporter 6); oligopeptide transporter	-0.968945																						At4g27730	up	1.5605	0.00542654	828.911	1239.62	1
28470			CATMA5A32210	E2	1	AT5G36940			CAT3 (CATIONIC AMINO ACID TRANSPORTER 3); cationic amino acid transporter	-0.964782																												0
13154			CATMA2A45330	E1	1	AT2G46890			unknown protein	-0.963417															At2g46890	down	1.41638	0.00037091	829.967	582.335		At2g46890	down	1.75266	0.000777	1044.15	560.553	1
21365			CATMA4A02425	M1	1	AT4G02140	AT4G02150		unknown protein, ATIMPALPHA3/MOS6; protein transporter	-0.962558																												0
5603			CATMA1A51523	E2	1	AT1G62380			ACO2 (ACC OXIDASE 2)	-0.961327															At1g62380	down	1.24478	0.000806646	33381.2	27256.1		At1g62380	down	1.90213	0.000372	41395.8	22199.8	1
12137			CATMA2A35140	E2	1	AT2G36870			xyloglucan:xyloglucosyl transferase, putative / xyloglucan endotransglycosylase, putative / endo-xyloglucan transferase, putative	-0.961077								At2g36870	down	1.54537	0.000743156	682.802	441.591									At2g36870	down	2.90072	0.000549	897.141	290.089	1
18218			CATMA3A41065	E2	1	AT3G48040			ARAC8/ATROP10/ROP10 (rho-related protein from plants 10); GTP binding / GTPase	-0.96107																												0
16986			CATMA3A22775	E1	1	AT3G22840			ELIP1 (EARLY LIGHT-INDUCABLE PROTEIN); chlorophyll binding	-0.960283																												0
6339			CATMA1A59560	E1	1	AT1G70280			NHL repeat-containing protein	-0.958053																						At1g70280	down	1.20206	0.00765631	4184.5	3360.32	1
30163			CATMA5A51220	E1	1	AT5G55480			glycerophosphoryl diester phosphodiesterase family protein	-0.949778																												0
28572			CATMA5A33960	E1	1	AT5G38410			ribulose bisphosphate carboxylase small chain 3B / RuBisCO small subunit 3B (RBCS-3B) (ATS3B)	-0.949309																												0
15929			CATMA3A11530	E1	1	AT3G12570			unknown protein	-0.947169								At3g12570	up	1.10537	0.00508741	8150.74	8982.03		At3g12570	up	1.16989	0.00414995	7708	9071.36		At3g12570	up	1.49738	8.7e-05	9675.66	14429.7	1
2562			CATMA1A14670	E1	1	AT1G15660			unknown protein	-0.94452								At1g15660	up	1.17489	0.00175004	1150.02	1342.79		At1g15660	up	1.15796	0.00493194	1146.55	1318.83								1
26708			CATMA5A08925	E1	1	AT5G10180			AST68 (Sulfate transporter 2.1)	-0.939502	At5g10180	down	1.52007	8.81245e-05	10432.6	6846.37		At5g10180	down	1.23534	0.00574713	13130.6	10660.4		At5g10180	down	1.41841	0.000104576	12127.2	8614.42								1
11225			CATMA2A25560	E1	1	AT2G27190			PAP1 (PURPLE ACID PHOSPHATASE 1); acid phosphatase/ protein serine/threonine phosphatase	-0.935262								At2g27190	down	1.24452	0.0023996	4681.52	3717.8															1
9634			CATMA2A05540	E1	1	AT2G06850			EXGT-A1 (ENDO-XYLOGLUCAN TRANSFERASE); hydrolase, acting on glycosyl bonds	-0.932605								At2g06850	up	1.35943	0.00908646	30095	41399.8		At2g06850	up	1.52107	0.00605184	28702.6	44713.2								1
13146			CATMA2A45255	E2	1	AT2G46800			ATMTP1/MTP1/ZAT1 (ZINC TRANSPORTER OF ARABIDOPSIS THALIANA); zinc ion transporter	-0.93254															At2g46800	up	1.29928	0.00645972	4280.95	5576.54		At2g46800	up	1.59382	0.00560604	5889.75	9320.84	1
23093			CATMA4A24300	E1	1	AT4G22570			APT3 (ADENINE PHOSPHORIBOSYL TRANSFERASE 3); adenine phosphoribosyltransferase	-0.930564								At4g22570	down	1.17918	0.000992498	8070.36	6816.16									At4g22570	down	1.67374	0.00262965	10165	5950.78	1
3972			CATMA1A30440	E3	1	AT1G32100			pinoresinol-lariciresinol reductase, putative	-0.928739	At1g32100	up	1.2479	0.000969911	2758.1	3436.29									At1g32100	up	1.36898	0.000139818	3191.15	4347.07								1
10070			CATMA2A13660	E2	0	AT2G14900			gibberellin-regulated family protein	-0.928691								At2g14900	down	1.44178	0.000149229	4878.46	3343.1															1
23608			CATMA4A29470	E2	1	AT4G27840			unknown protein	-0.928045								At4g27840	down	1.14235	0.00239987	2233.19	1939.42															1
27936			CATMA5A22310	E1	1	AT5G24660			unknown protein	-0.918682								At5g24660	down	1.7426	0.0064386	5543	3163.24		At5g24660	down	2.26578	0.00271647	5235.91	2312.58								1
26258			CATMA5A04380	E1	1	AT5G05180			unknown protein	-0.917648																												0
27977			CATMA5A22810	E1	1	AT5G25100			endomembrane protein 70, putative	-0.917434																												0
15473			CATMA3A06780	E1	1	AT3G07540			formin homology 2 domain-containing protein / FH2 domain-containing protein	-0.912495	At3g07540	up	1.25327	0.0072466	873.923	1095.4																						1
6591			CATMA1A62230	E1	1	AT1G73010			phosphoric monoester hydrolase	-0.909037																												0
23498			CATMA4A28300	E1	1	AT4G26710			ATP synthase subunit H family protein	-0.909032																												0
5190			CATMA1A46750	E1	1	AT1G55670			PSAG	-0.905569																												0
29717			CATMA5A46750	E1	1	AT5G50790			nodulin MtN3 family protein	-0.905183		up	7.51099	8.27249e-06	240.624	1805.46																						1
14957			CATMA3A01685	E2	1	AT3G02730			ATF1/TRXF1 (THIOREDOXIN F-TYPE 1); thiol-disulfide exchange intermediate	-0.903388																												0
26169			CATMA5A03420	E2	1	AT5G04230			PAL3 (PHENYL ALANINE AMMONIA-LYASE 3); phenylalanine ammonia-lyase	-0.901446																												0
1373			CATMA1A02720	E2	1	AT1G03870			FLA9 (FLA9)	-0.901339	At1g03870	down	1.39567	0.00437393	23574.1	16894.5									At1g03870	up	1.67253	0.00280685	25808.9	44207.1								1
5617			CATMA1A51660	E2	1	AT1G62540			flavin-containing monooxygenase family protein / FMO family protein	-0.89685																												0
22680			CATMA4A19060	E2	1	AT4G18030			dehydration-responsive family protein	-0.894648	At4g18030	down	1.04525	0.0021747	7050.75	6731.99																						1
24615			CATMA4A39720	E1	1	AT4G38210			ATEXPA20 (ARABIDOPSIS THALIANA EXPANSIN A20)	-0.887217	At4g38210	up	1.28926	0.000860523	314.928	405.321																At4g38210	up	2.73446	0.00227511	577.269	1539.09	1
13134			CATMA2A45110	E2	1	AT2G46690			auxin-responsive family protein	-0.886444																												0
26575			CATMA5A07600	E1	1	AT5G08330			TCP family transcription factor, putative	-0.88578																												0
11865			CATMA2A32210	E1	1	AT2G34080			cysteine proteinase, putative	-0.884287																												0
3813			CATMA1A28370	E1	1	AT1G30360			ERD4 (EARLY-RESPONSIVE TO DEHYDRATION 4)	-0.882095								At1g30360	up	1.49201	3.52618e-05	25569.7	38613.8		At1g30360	up	1.48435	0.0098928	25246.7	38618.6		At1g30360	up	1.31059	0.00317255	31632.3	42768.4	1
18892			CATMA3A47330	E2	1	AT3G54400			aspartyl protease family protein	-0.879454																												0
24656			CATMA4A40120	E1	1	AT4G38660			thaumatin, putative	-0.878978	At4g38660	up	1.22718	0.0028868	4814.11	5889.61																At4g38660	down	1.43891	0.00265213	7249.95	4895.71	1
2764			CATMA1A16750	E1	1	AT1G17710			phosphoric monoester hydrolase	-0.877722																												0
18090			CATMA3A39610	E1	1	AT3G46540			epsin N-terminal homology (ENTH) domain-containing protein / clathrin assembly protein-related	-0.87422								At3g46540	down	1.19621	0.00834132	3781.17	3132.04															1
4012			CATMA1A30870	E1	1	AT1G32470			glycine cleavage system H protein, mitochondrial, putative	-0.872563																						At1g32470	down	1.51503	0.0055913	13749.6	8977.7	1
31310			CATMA5A62740	E1	1	AT5G67270			ATEB1C (MICROTUBULE END BINDING PROTEIN 1); microtubule binding	-0.871908	At5g67270	up	1.36541	0.00113162	1389.54	1894.96																At5g67270	down	1.42751	0.00118479	2245.29	1506.35	1
11373			CATMA2A27200	E1	1	AT2G28790			osmotin-like protein, putative	-0.865395	At2g28790	up	1.55953	0.00287862	10292.2	16039																						1
21541			CATMA4A04010	E1	1	AT4G03620			myosin heavy chain-related	-0.860758																												0
28787			CATMA5A36630	EV1	1	AT5G40960			unknown protein	-0.858216															At5g40960	up	1.37396	0.000339112	214.549	293.251								1
2566			CATMA1A14705	E1	1	AT1G15690			AVP1 (vacuolar-type H+-pumping pyrophosphatase 1)	-0.857614																												0
5871			CATMA1A54830	EI2	1	AT1G65490			unknown protein	-0.854487								At1g65490	down	1.88546	0.00343065	2827.63	1503.43															1
27768			CATMA5A20420	E1	1	AT5G22920			zinc finger (C3HC4-type RING finger) family protein	-0.854462	At5g22920	up	1.40262	0.00117619	22375	31372.1		At5g22920	up	1.485	0.0043724	26908.3	40413.1		At5g22920	up	2.0465	0.000393024	24852.2	51963.8								1
27649			CATMA5A19170	M1	1	AT5G20640	AT5G20650		unknown protein, COPT5 (copper transporter 5); copper ion transporter	-0.852835																												0
5801			CATMA1A53970	E2	1	AT1G64650			unknown protein	-0.851371																												0
4634			CATMA1A40450	E1	1	AT1G49330			hydroxyproline-rich glycoprotein family protein	-0.848706																												0
26725			CATMA5A09150	E1	1	AT5G10390			histone H3	-0.848556															At5g10390	down	1.2213	0.00240323	10671.1	8790.78								1
12274			CATMA2A36470	E1	1	AT2G38170			CAX1 (CATION EXCHANGER 1); calcium:hydrogen antiporter	-0.846848																												0
12641			CATMA2A40200	E1	1	AT2G41820			leucine-rich repeat transmembrane protein kinase, putative	-0.84528															At2g41820	down	1.16673	0.00557852	593.139	505.593								1
19090			CATMA3A49280	M1	1	AT3G56320	AT3G56310		nucleotidyltransferase family protein, alpha-galactosidase, putative / melibiase, putative / alpha-D-galactoside galactohydrolase, putative	-0.844793																												0
24016			CATMA4A33580	E1	1	AT4G31910			transferase family protein	-0.842181		up	2.01248	0.000109003	231.816	464.466		At4g31910	up	2.41902	1.85104e-05	266.872	649.106		At4g31910	up	2.17285	0.000257482	243.852	524.894		At4g31910	up	2.92831	0.00029	364.627	1009.87	1
24344			CATMA4A37030	E2	1	AT4G35300			TMT2 (TONOPLAST MONOSACCHARIDE TRANSPORTER2); carbohydrate transporter/ nucleoside transporter/ sugar porter	-0.841485																												0
26898			CATMA5A10970	E1	1	AT5G12200			dihydropyrimidinase / DHPase / dihydropyrimidine amidohydrolase / hydantoinase (PYD2)	-0.837437																												0
22126			CATMA4A12935	E1	1	AT4G12800			PSAL (photosystem I subunit L)	-0.83691																												0
9614			CATMA2A05190	E1	1	AT2G06520			PSBX (photosystem II subunit X)	-0.835977																												0
24562			CATMA4A39170	E1	1	AT4G37650			SHR (SHORT ROOT); transcription factor	-0.835462	At4g37650	up	1.30595	0.00895835	1368.7	1787.62		At4g37650	up	1.02775	0.00800753	1655.23	1689.15															1
24818			CATMA4B06180	E2	1	AT4G05520			calcium-binding EF hand family protein	-0.835253																						At4g05520	down	1.50979	0.00722066	1685.36	1064.71	1
22447			CATMA4A16730	E1	1	AT4G15920			nodulin MtN3 family protein	-0.834779								At4g15920	down	1.83158	0.000862154	5144.28	2775.79		At4g15920	down	1.49299	0.00381481	4929.41	3288.72		At4g15920	down	2.06612	0.00776148	6430.83	3035.21	1
18354			CATMA3A42390	E1	1	AT3G49360			glucosamine/galactosamine-6-phosphate isomerase family protein	-0.831749																												0
12827			CATMA2A42040	E1	1	AT2G43620			chitinase, putative	-0.83083	At2g43620	down	3.2159	9.32426e-06	664.77	206.375									At2g43620	down	2.61313	0.00862105	775.158	305.073								1
24240			CATMA4A36040	E1	1	AT4G34220			leucine-rich repeat transmembrane protein kinase, putative	-0.829242	At4g34220	down	1.18108	0.00507428	6113.72	5167.05																						1
27326			CATMA5A15600	E1	1	AT5G17340			unknown protein	-0.827578																												0
17457			CATMA3A27840	E1	1	AT3G28050			nodulin MtN21 family protein	-0.826731								At3g28050	down	1.42856	0.00242234	8222.6	5720.93		At3g28050	down	1.36134	0.00450814	7196.48	5287.05								1
5101			CATMA1A45860	E1	1	AT1G54780	AT1G54790		thylakoid lumen 18.3 kDa protein, GDSL-motif lipase/hydrolase family protein	-0.825993																												0
6702			CATMA1A63370	E3	1	AT1G74020			SS2 (STRICTOSIDINE SYNTHASE 2); strictosidine synthase	-0.823007	At1g74020	down	1.38448	0.00246103	786.436	568.08																						1
16588			CATMA3A18460	E1	1	AT3G18830			ATPLT5 (POLYOL TRANSPORTER 5); D-ribose transporter/ D-xylose transporter/ carbohydrate transporter/ galactose transporter/ glucose transporter/ glycerol transporter/ hydrogen:sugar symporter/ mannitol transporter/ monosaccharide transporter/ myo-inositol	-0.815689								At3g18830	down	1.18682	0.000285824	11355.7	9544.39		At3g18830	up	1.19962	0.00723573	10857.9	13134.9		At3g18830	up	2.28601	0.00119721	13334.3	30766.3	1
24588			CATMA4A39445	E1	1	AT4G37930			SHM1 (SERINE HYDROXYMETHYLTRANSFERASE 1); glycine hydroxymethyltransferase	-0.813882																												0
29496			CATMA5A44430	E2	1	AT5G48450			SKS3 (SKU5 Similar 3); copper ion binding	-0.813384															At5g48450	up	1.49732	0.000657476	438.263	653.112								1
9482			CATMA2A03450	V3	1			AT2G04460		-0.812919																												0
29068			CATMA5A39790	E2	1	AT5G44020			acid phosphatase class B family protein	-0.812685															At5g44020	up	1.41612	0.00458343	29537.7	42705.1								1
28475			CATMA5A32270	E1	1	AT5G37010			unknown protein	-0.810658																												0
21782			CATMA4A08485	E2	0	AT4G08685			SAH7	-0.809928								At4g08685	down	1.25387	0.00395221	4041.37	3180.83		At4g08685	down	1.15461	0.00828139	3996.98	3444.14								1
6518			CATMA1A61490	E1	1	AT1G72250			kinesin motor protein-related	-0.808764	At1g72250	up	1.14839	0.00339558	482.195	552.817																At1g72250	down	1.40646	0.00204142	679.997	452.27	1
4824			CATMA1A42760	E1	1	AT1G51630			unknown protein	-0.807389								At1g51630	down	1.21759	0.00542414	6404.73	5218.06															1
1570			CATMA1A04710	E1	1	AT1G05710			ethylene-responsive protein, putative	-0.806271															At1g05710	up	1.13452	0.00602058	814.938	918.546								1
7444			CATMA1B49950	M1	1	AT1G60950	AT1G60960		FED A (FERREDOXIN 2); electron carrier/ iron ion binding, IRT3 (Iron regulated transporter 3); cation transporter/ metal ion transporter	-0.806154																												0
7130			CATMA1A67745	E3	1	AT1G78680			ATGGH2 (GAMMA-GLUTAMYL HYDROLASE 2); gamma-glutamyl hydrolase	-0.803896	At1g78680	down	1.26282	0.000857867	3728.2	2948.26		At1g78680	down	1.6682	0.000683142	4492.66	2662.05		At1g78680	down	1.51942	0.00139429	4364.68	2856.19								1
2923			CATMA1A18400	E1	1	AT1G19380			unknown protein	-0.802362								At1g19380	down	1.38806	0.00126901	9070.89	6515.14															1
7172			CATMA1A68110	E1	1	AT1G78995			unknown protein	-0.801253								At1g78995	down	1.47141	0.00388684	4170.61	2797.93		At1g78995	down	1.51453	0.000316949	4032.58	2651.66		At1g78995	down	2.37708	0.000641	5418.29	2197.91	1
24312			CATMA4A36760	E1	1	AT4G34980			SLP2 (subtilisin-like serine protease 2); subtilase	-0.797928								At4g34980	down	1.26796	0.000708161	10544.9	8292.35															1
11432			CATMA2A27910	E1	1	AT2G29550			TUB7 (tubulin beta-7 chain)	-0.797638	At2g29550	up	1.13896	0.00240125	1900.27	2160.68																At2g29550	down	1.34264	0.00389028	2900.1	2074.85	1
23328			CATMA4A26700	E1	1	AT4G25000			AMY1 (ALPHA-AMYLASE-LIKE); alpha-amylase	-0.797099																												0
30925			CATMA5A59050	E1	1	AT5G63530			ATFP3 (Arabidopsis thaliana farnesylated protein 3)	-0.797064	At5g63530	up	1.2639	0.000349847	8805	11105.3																						1
10930			CATMA2A22490	E1	1	AT2G24150			HHP3 (heptahelical protein 3); receptor	-0.792918																												0
24663			CATMA4A40175	E1	1	AT4G38740			ROC1 (rotamase CyP 1); peptidyl-prolyl cis-trans isomerase	-0.79284								At4g38740	down	1.16489	0.00546356	81684.3	71623.5									At4g38740	up	1.63763	0.000412	85695.8	148227	1
23337			CATMA4A26790	E1	1	AT4G25100			FSD1 (FE SUPEROXIDE DISMUTASE 1); iron superoxide dismutase	-0.792508															At4g25100	up	1.23803	0.00510034	41385.5	52197.7		At4g25100	up	1.45099	0.00589371	45622.4	69311.9	1
19035			CATMA3A48770	E1	1	AT3G55800			SBPASE (sedoheptulose-bisphosphatase); phosphoric ester hydrolase	-0.791921																						At3g55800	down	1.32822	0.00911086	64403.4	50111.7	1
9569			CATMA2A04550	E3	1	AT2G05790			glycosyl hydrolase family 17 protein	-0.791754								At2g05790	down	1.25687	0.00306994	21055.4	16847.9															1
21511			CATMA4A03710	IE1	1	AT4G03380			unknown protein	-0.790561																												0
3864			CATMA1A28980	E1	1	AT1G30840			ATPUP4 (Arabidopsis thaliana purine permease 4); purine transporter	-0.790038								At1g30840	up	1.42622	0.00194571	206.363	295.16															1
15450			CATMA3A06560	E2	1	AT3G07320			glycosyl hydrolase family 17 protein	-0.789884	At3g07320	up	1.32937	0.00341246	2875.32	3822.38		At3g07320	up	1.13891	0.00989432	3390.07	3812.63		At3g07320	up	1.44658	3.29834e-05	3333.39	4800.99								1
18941			CATMA3A47740	E1	1	AT3G54820			PIP2;5/PIP2D (plasma membrane intrinsic protein 2;5); water channel	-0.789518																												0
23598			CATMA4A29350	E2	1	AT4G27710			CYP709B3 (cytochrome P450, family 709, subfamily B, polypeptide 3); oxygen binding	-0.788503								At4g27710	down	1.28778	0.00548561	1920.66	1481.02									At4g27710	down	1.44587	0.00257211	2407.75	1601.94	1
17685			CATMA3A31275	E2	1	AT3G30775			ERD5 (EARLY RESPONSIVE TO DEHYDRATION 5, PROLINE OXIDASE); proline dehydrogenase	-0.785649		up	1.61808	0.000670007	2107.37	3406.59		At3g30775	up	2.66237	5.70185e-05	2569.24	6761.85		At3g30775	up	3.39481	0.000655092	2434.37	8353.9		At3g30775	up	1.7866	0.00104358	3154.51	5443.06	1
17171			CATMA3A24616	E1	1	AT3G24660			TMKL1 (TRANSMEMBRANE KINASE-LIKE 1); ATP binding / kinase/ protein serine/threonine kinase	-0.785516																												0
4890			CATMA1A43530	E1	1	AT1G52470			unknown protein	-0.782934																												0
9292			CATMA2A01105	E1	1	AT2G02040			ATPTR2-B (NITRATE TRANSPORTER 1); transporter	-0.782801	At2g02040	down	1.09483	0.00286395	6684.84	6087.77																						1
26990			CATMA5A11940	E1	1	AT5G13710			SMT1 (STEROL METHYLTRANSFERASE 1)	-0.780095								At5g13710	up	1.21709	0.00183037	10020.3	12161.3		At5g13710	up	1.27662	0.00785514	9207.58	11875.7								1
1583			CATMA1A04870	E1	1	AT1G05850			POM1 (POM-POM1); chitinase	-0.779708								At1g05850	down	1.24617	0.00346234	41596.2	33839.8															1
17979			CATMA3A38030	E2	1	AT3G45010			SCPL48 (serine carboxypeptidase-like 48); serine carboxypeptidase	-0.779565	At3g45010	up	1.1732	0.00835754	2674.59	3134.53																						1
11010			CATMA2A23310	E1	1	AT2G25000			WRKY60 (WRKY DNA-binding protein 60); transcription factor	-0.779547	At2g25000	down	1.82695	0.00237137	734.197	403.61		At2g25000	down	2.44647	0.00257481	909.39	378.781		At2g25000	down	1.87765	0.000423338	862.794	456.855		At2g25000	up	1.62399	0.00116055	1160.23	1799.94	1
21327			CATMA4A01930	E1	1	AT4G01730			zinc finger (DHHC type) family protein	-0.778352	At4g01730	up	1.27679	0.00204175	589.291	751.947																						1
4557			CATMA1A39580	E1	1	AT1G48480			RKL1 (Receptor-like kinase 1); ATP binding / kinase/ protein serine/threonine kinase	-0.776598															At1g48480	down	1.16733	0.00764741	6586.72	5649.51								1
18988			CATMA3A48270	E1	1	AT3G55260			glycosyl hydrolase family 20 protein	-0.776217																												0
18074			CATMA3A39340	E1	1	AT3G46320			histone H4	-0.775856																												0
17244			CATMA3A25400	E2	1	AT3G25620			ABC transporter family protein	-0.775444																												0
16769			CATMA3A20220	E1	1	AT3G20510			unknown protein	-0.773506	At3g20510	down	1.21102	0.000750412	484.843	399.908		At3g20510	down	1.47105	0.00381036	609.145	413.875		At3g20510	down	1.18976	0.000454671	545.574	455.112								1
27040			CATMA5A12410	IE1	1	AT5G14180			lipase family protein	-0.77301																												0
25968			CATMA5A01195	M1	1	AT5G02130	AT5G02120		NDP1 (RANDOM POTATO CDNA CLONE); binding, OHP (ONE HELIX PROTEIN)	-0.772043																						At5g02130	up	1.81675	0.0094492	1248	2226.6	1
4512			CATMA1A39055	E2	1	AT1G47960			C/VIF1 (CELL WALL / VACUOLAR INHIBITOR OF FRUCTOSIDASE 1); pectinesterase inhibitor	-0.769431								At1g47960	down	1.31369	0.00842368	1122.16	849.342		At1g47960	down	1.26319	0.000601228	1089.82	856.958								1
23900			CATMA4A32420	E1	1	AT4G30810			SCPL29 (serine carboxypeptidase-like 29); serine carboxypeptidase	-0.768481																												0
12331			CATMA2A37080	E1	1	AT2G38810			histone H2A, putative	-0.767403																						At2g38810	down	1.36462	0.00297369	671.936	461.014	1
26580			CATMA5A07650	E1	1	AT5G08370			ATAGAL2 (ARABIDOPSIS THALIANA ALPHA-GALACTOSIDASE 2); alpha-galactosidase	-0.765704								At5g08370	down	1.19946	0.00862293	2117.63	1749.3									At5g08370	down	1.21645	0.00125006	2681.79	2118.87	1
16189			CATMA3A14280	E1	1	AT3G14920			unknown protein	-0.765562																												0
19146			CATMA3A49925	E1	1	AT3G56940			AT103 (DICARBOXYLATE DIIRON 1)	-0.763301																												0
22660			CATMA4A18900	E1	1	AT4G17880			basic helix-loop-helix (bHLH) family protein	-0.763263								At4g17880	down	1.66348	0.00258466	2039.71	1214.55		At4g17880	down	1.57438	0.00314255	1946.09	1228.42								1
30652			CATMA5A56360	E1	1	AT5G60640			ATPDIL1-4 (PDI-LIKE 1-4); thiol-disulfide exchange intermediate	-0.763119																												0
24103			CATMA4A34570	E1	1	AT4G32830			ATAUR1 (ATAURORA1); histone serine kinase(H3-S10 specific) / kinase/ protein serine/threonine kinase	-0.761896	At4g32830	up	1.34929	0.00324981	1023.36	1381.14									At4g32830	up	1.11341	0.00296744	1229.43	1359		At4g32830	down	1.46552	0.00578855	1720.83	1114.96	1
27763			CATMA5A20375	E2	1	AT5G22880			histone H2B, putative	-0.760174																												0
5555			CATMA1A50870	E2	1	AT1G61790			OST3/OST6 family protein	-0.757564																												0
9213			CATMA2A00330	E1	1	AT2G01270			ATQSOX2 (QUIESCIN-SULFHYDRYL OXIDASE 2); thiol-disulfide exchange intermediate	-0.75719																												0
23649			CATMA4A29880	E1	1	AT4G28240			wound-responsive protein-related	-0.755509								At4g28240	down	1.1974	0.00827126	7079.74	5868.15		At4g28240	down	1.26602	0.00279716	6595.75	5218.58								1
30275			CATMA5A52456	M3	1	AT5G56660	AT5G56670		ILL2 (IAA-leucine resistant (ILR)-like gene 2); metallopeptidase, 40S ribosomal protein S30 (RPS30C)	-0.754308	At5g56660	down	1.18865	0.00289697	640.298	537.967																						1
2431			CATMA1A13300	E1	1	AT1G14290			sterol desaturase family protein, putative	-0.753477																												0
5324			CATMA1A48300	E2	1	AT1G58170			disease resistance-responsive protein-related / dirigent protein-related	-0.753182		up	1.56406	0.00298385	240.667	376.521																						1
29079			CATMA5A39880	E2	1	AT5G44130			fasciclin-like arabinogalactan-protein, putative	-0.751935								At5g44130	up	1.66726	0.00338618	23188.9	39076.8		At5g44130	up	1.66665	0.000347615	22455.5	38044								1
1145			CATMA1A00520	EV1	2	AT1G01540			protein kinase family protein	-0.751621								At1g01540	up	1.37597	0.000102237	1970.61	2687.69		At1g01540	up	1.40379	0.00494031	2031.4	2833.5		At1g01540	up	1.34423	0.00182791	2574.52	3334.84	1
3971			CATMA1A30430	E1	1	AT1G32090			early-responsive to dehydration protein-related / ERD protein-related	-0.749912																												0
4803			CATMA1A42490	M2	1	AT1G51402	AT1G51400		unknown protein, photosystem II 5 kD protein	-0.748803																												0
30657			CATMA5A56410	E2	1	AT5G60670			60S ribosomal protein L12 (RPL12C)	-0.748618																						At5g60670	down	1.30689	0.0036098	18413.9	14184.7	1
19013			CATMA3A48520	E1	1	AT3G55550			lectin protein kinase, putative	-0.746996																												0
18172			CATMA3A40485	E1	2	AT3G47470			LHCA4 (Photosystem I light harvesting complex gene 4); chlorophyll binding	-0.746961																												0
3280			CATMA1A22146	E2	1	AT1G23080			PIN7 (PIN-FORMED 7)	-0.745962	At1g23080	down	1.34599	0.0028668	2045.31	1519.33									At1g23080	down	1.46193	0.000463334	2485.31	1687.54		At1g23080	down	1.64397	0.000852	3222.2	1884.45	1
13041			CATMA2A44170	V1	1	AT2E41680		AT2G45780	EUGENE prediction	-0.745381																												0
13000			CATMA2A43780	E1	1	AT2G45400			dihydroflavonol 4-reductase family / dihydrokaempferol 4-reductase family	-0.744681	At2g45400	down	1.46233	0.00106087	1003.14	685.59																						1
19605			CATMA3A55020	E1	1	AT3G61870			unknown protein	-0.744065								At3g61870	down	1.08795	0.00187554	24150.1	22359.5									At3g61870	down	1.24961	0.000797	29625	24166.7	1
30368			CATMA5A53400	E1	1	AT5G57685			unknown protein	-0.743533																												0
18461			CATMA3A43610	E2	1	AT3G50570			hydroxyproline-rich glycoprotein family protein	-0.742765																												0
18573			CATMA3A44680	E1	1	AT3G51720			unknown protein	-0.741787	At3g51720	up	1.41472	0.00504495	4240.74	5995.35																						1
6272			CATMA1A58910	E1	1	AT1G69580			transcription factor	-0.741616								At1g69580	up	1.1996	0.0049143	300.969	362.439															1
5590			CATMA1A51380	E1	1	AT1G62290			aspartyl protease family protein	-0.741243																						At1g62290	up	1.76243	0.00950413	856.102	1437.15	1
11179			CATMA2A25065	E2	1	AT2G26760			cyclin-dependent protein kinase regulator	-0.740648	At2g26760	up	1.20843	0.000557336	1403.94	1692.69																At2g26760	down	1.37084	0.000543	2107.91	1476.51	1
27064			CATMA5A12670	E1	1	AT5G14430			dehydration-responsive protein-related	-0.738081								At5g14430	down	1.0747	0.0073876	2104.57	1940.52															1
16147			CATMA3A13700	E2	1	AT3G14420			(S)-2-hydroxy-acid oxidase, peroxisomal, putative / glycolate oxidase, putative / short chain alpha-hydroxy acid oxidase, putative	-0.737954	At3g14420	up	1.02512	0.0068781	32628.8	33396.8																						1
11174			CATMA2A25005	E1	1	AT2G26690			nitrate transporter (NTP2)	-0.733854															At2g26690	down	1.20981	0.00257742	4658.34	3842.21								1
4180			CATMA1A33000	M1	1	AT1G34630	AT1G34640		unknown protein, unknown protein	-0.733651																												0
9964			CATMA2A11975	E1	1	AT2G13360			AGT (ALANINE:GLYOXYLATE AMINOTRANSFERASE)	-0.729986																						At2g13360	down	1.11963	0.00304002	117793	110521	1
29577			CATMA5A45250	E2	1	AT5G49280			hydroxyproline-rich glycoprotein family protein	-0.729135																						At5g49280	up	2.05024	0.00100852	323.653	624.392	1
11563			CATMA2A29240	E1	1	AT2G31070			TCP10 (TCP domain protein 10); transcription factor	-0.72831																						At2g31070	up	1.24385	0.00195133	926.901	1093.03	1
25924			CATMA5A00760	M1	1	AT5G01710	AT5G01712		unknown protein, unknown protein	-0.728027																												0
19362			CATMA3A52270	E1	1	AT3G59220			PRN (PIRIN); calmodulin binding	-0.727597																												0
29398			CATMA5A43480	E1	1	AT5G47500			pectinesterase family protein	-0.727448																												0
6891			CATMA1A65310	E1	1	AT1G76080			ATCDSP32/CDSP32 (CHLOROPLASTIC DROUGHT-INDUCED STRESS PROTEIN OF 32 KD); thiol-disulfide exchange intermediate	-0.726732																												0
15534			CATMA3A07420	E1	1	AT3G08600			unknown protein	-0.726434																												0
14976			CATMA3A01840	E1	1	AT3G02910			unknown protein	-0.726052																												0
11905			CATMA2A32650	E3	1	AT2G34510			unknown protein	-0.723265								At2g34510	up	1.62833	0.00378426	12399.9	20220.8		At2g34510	up	1.92007	0.0010276	11408.6	22186.8								1
22519			CATMA4A17330	E1	1	AT4G16480			ATINT4 (INOSITOL TRANSPORTER 4); carbohydrate transporter/ myo-inositol:hydrogen symporter/ sugar porter	-0.722155																												0
11122			CATMA2A24560	E1	1	AT2G26180			IQD6 (IQ-domain 6); calmodulin binding	-0.720308																						At2g26180	down	1.60798	0.000878	846.698	494.051	1
27722			CATMA5A19920	E2	1	AT5G22460			esterase/lipase/thioesterase family protein	-0.718225								At5g22460	down	1.80986	0.000374031	609.048	336.522															1
15676			CATMA3A08890	E2	1	AT3G10000			EDA31 (embryo sac development arrest 31); transcription factor	-0.716666																												0
4957			CATMA1A44240	E1	1	AT1G53210			sodium/calcium exchanger family protein / calcium-binding EF hand family protein	-0.716357															At1g53210	up	1.29059	0.00607002	24301.5	31990.5								1
12678			CATMA2A40600	E1	0	AT2G42220			rhodanese-like domain-containing protein	-0.715369																						At2g42220	down	1.46823	0.00135402	20517	14057.9	1
17325			CATMA3A26416	E3	1	AT3G26650			GAPA (GLYCERALDEHYDE 3-PHOSPHATE DEHYDROGENASE A SUBUNIT); glyceraldehyde-3-phosphate dehydrogenase	-0.715079																												0
27816			CATMA5A20920	E1	1	AT5G23420			HMGB6 (High mobility group B 6); transcription factor	-0.71504																						At5g23420	down	1.54728	0.00353831	4927.33	3122.92	1
13567			CATMA2B36420	E1	1	AT2G38120			AUX1 (AUXIN RESISTANT 1); amino acid permease/ transporter	-0.714192																												0
23034			CATMA4A23620	EI1	1	AT4G21910			MATE efflux family protein	-0.714014								At4g21910	down	1.62858	0.00670222	4399.76	2691.88															1
11802			CATMA2A31560	E1	1	AT2G33400			unknown protein	-0.7139																												0
19565			CATMA3A54606	EI3	1	AT3G61470			LHCA2 (Photosystem I light harvesting complex gene 2); chlorophyll binding	-0.712678															At3g61470	down	1.04787	0.00924423	140593	138046								1
30414			CATMA5A53850	E1	1	AT5G58090			glycosyl hydrolase family 17 protein	-0.712383																												0
2509			CATMA1A14070	E1	1	AT1G15080			ATPAP2 (PHOSPHATIDIC ACID PHOSPHATASE 2); phosphatidate phosphatase	-0.710811								At1g15080	up	1.3847	0.000913934	447.438	622.432															1
4411			CATMA1A37640	V1	1	AT1G44150			pseudogene	-0.710456																												0
30568			CATMA5A55480	E1	1	AT5G59690			histone H4	-0.709759																												0
10432			CATMA2A17545	E1	1	AT2G18960			AHA1 (PLASMA MEMBRANE PROTON ATPASE); ATPase	-0.706676																												0
16669			CATMA3A19210	E1	1	AT3G19590			WD-40 repeat family protein / mitotic checkpoint protein, putative	-0.703325																												0
30184			CATMA5A51420	E1	1	AT5G55680			glycine-rich protein	-0.702591																												0
26999			CATMA5A12020	M1	1	AT5G13770	AT5G13780		pentatricopeptide (PPR) repeat-containing protein, GCN5-related N-acetyltransferase, putative	-0.701848																												0
30816			CATMA5A57950	E2	1	AT5G62350			invertase/pectin methylesterase inhibitor family protein / DC 1.2 homolog (FL5-2I22)	-0.700241																												0
10564			CATMA2A18710	EI2	1	AT2G20230			unknown protein	-0.699348																												0
23867			CATMA4A32050	E1	1	AT4G30440			GAE1 (UDP-D-GLUCURONATE 4-EPIMERASE 1); UDP-glucuronate 4-epimerase/ catalytic	-0.69836								At4g30440	up	1.33795	0.00252279	16875.2	22688.6		At4g30440	up	1.44517	0.00142557	16127.1	23608								1
19668			CATMA3A55750	E1	1	AT3G62580			unknown protein	-0.69811																												0
18951			CATMA3A47845	E1	1	AT3G54890			LHCA1	-0.697429																												0
21442			CATMA4A03133	E3	1	AT4G02770			PSAD-1 (photosystem I subunit D-1)	-0.694801																												0
11883			CATMA2A32430	EI2	1	AT2G34300			dehydration-responsive protein-related	-0.694663								At2g34300	down	1.06402	0.000738034	2223.09	2071.09															1
6934			CATMA1A65740	E1	1	AT1G76540			CDKB2;1 (CYCLIN-DEPENDENT KINASE B2;1); kinase	-0.693509	At1g76540	up	1.36347	0.00430383	1309.88	1781.31																At1g76540	down	1.52254	5.18e-05	2098.17	1321.32	1
17332			CATMA3A26465	E1	1	AT3G26720			glycosyl hydrolase family 38 protein	-0.69338																						At3g26720	down	1.3238	0.000512	3878.25	2828.56	1
1285			CATMA1A01836	EI1	1	AT1G02940			ATGSTF5 (Arabidopsis thaliana Glutathione S-transferase (class phi) 5); glutathione transferase	-0.691084																												0
3970			CATMA1A30420	E1	1	AT1G32080			membrane protein, putative	-0.69103																						At1g32080	down	1.41546	0.00244067	26210.7	18734.6	1
5812			CATMA1A54080	E1	1	AT1G64770			unknown protein	-0.690039																												0
23335			CATMA4A26770	E1	1	AT4G25080			CHLM (MAGNESIUM-PROTOPORPHYRIN IX METHYLTRANSFERASE)	-0.689278																						At4g25080	down	1.16331	0.00207015	70364.4	63012.7	1
1259			CATMA1A01650	E1	1	AT1G02690			importin alpha-2 subunit, putative	-0.689063	At1g02690	up	1.27396	0.000786951	1261.82	1605																						1
4308			CATMA1A35650	E1	1	AT1G41830			SKS6 (SKU5 Similar 6); pectinesterase	-0.688891															At1g41830	up	1.20835	0.00261449	5386.63	6524.55								1
2484			CATMA1A13810	E1	1	AT1G14780			unknown protein	-0.686159																												0
15389			CATMA3A05990	E2	1	AT3G06770			glycoside hydrolase family 28 protein / polygalacturonase (pectinase) family protein	-0.685943															At3g06770	up	1.51587	0.00902238	2861.4	4328.96								1
28858			CATMA5A37490	E2	1	AT5G41800			amino acid transporter family protein	-0.683162	At5g41800	down	1.18621	0.000616796	559.517	470.801		At5g41800	up	1.29675	0.00319892	652.51	844.281		At5g41800	up	1.64811	0.007611	650.497	1080.77								1
22448			CATMA4A16740	E1	1	AT4G15930			dynein light chain, putative	-0.683088																												0
24045			CATMA4A34010	E1	1	AT4G32290			unknown protein	-0.678623	At4g32290	down	1.17536	0.00218148	907.146	770.582		At4g32290	down	1.35222	0.00192746	1097.95	809.24		At4g32290	down	1.16838	0.00363818	1001.84	853.457								1
1363			CATMA1A02630	E1	1	AT1G03780			targeting protein-related	-0.676839	At1g03780	up	1.28986	0.0033518	671.754	866.087		At1g03780	up	1.10491	0.00134077	857.823	944.028									At1g03780	down	1.4248	0.00890688	1115.88	739.717	1
3640			CATMA1A26290	M1	1	AT1G28100	AT1G28110		unknown protein, SCPL45; serine carboxypeptidase	-0.676638	At1g28100	up	1.37348	0.006117	596.956	821.333		At1g28100	up	1.97133	0.00364022	755.87	1507.92		At1g28100	up	1.53763	6.76882e-05	673.717	1029.34								1
11434			CATMA2A27930	E1	1	AT2G29570	AT2G29560		PCNA2 (PROLIFERATING CELL NUCLEAR 2); DNA binding / DNA polymerase processivity factor, enolase, putative	-0.674637																						At2g29570	down	1.278	0.00674896	4792.22	3654.55	1
12342			CATMA2A37175	E2	1	AT2G38940			ATPT2 (PHOSPHATE TRANSPORTER 2); carbohydrate transporter/ phosphate transporter/ sugar porter	-0.674372																												0
10702			CATMA2A20100	E2	1	AT2G21410			(VACUOLAR PROTON ATPASE A2); ATPase	-0.672899																												0
24124			CATMA4A34775	E1	1	AT4G33030			SQD1 (sulfoquinovosyldiacylglycerol 1); UDPsulfoquinovose synthase	-0.672584	At4g33030	down	1.09521	0.00128603	7692.74	7005.23		At4g33030	down	1.16434	0.00300957	9549.8	8164.64		At4g33030	down	1.24837	0.00215713	8984.13	7223.46								1
22530			CATMA4A17500	E1	1	AT4G16563			aspartyl protease family protein	-0.671362								At4g16563	up	6.03386	0.000225896	790.785	4758.82		At4g16563	up	9.27382	0.000186656	799.964	7509.24								1
24724			CATMA4A40685	E2	3	AT4G39260			ATGRP8/GR-RBP8 (COLD, CIRCADIAN RHYTHM, AND RNA BINDING 1, GLYCINE-RICH PROTEIN 8); RNA binding	-0.670039								At4g39260	down	1.64768	0.00514456	9303.05	5645.32															1
5979			CATMA1A56230	E1	1	AT1G66940			protein kinase-related	-0.669233								At1g66940	down	1.44256	0.00457153	3452.7	2365.86															1
17272			CATMA3A25790	EI1	1	AT3G25980			mitotic spindle checkpoint protein, putative (MAD2)	-0.668709	At3g25980	up	1.30372	0.000725832	1329.89	1731.28		At3g25980	up	1.10623	0.00655883	1574.83	1729.87									At3g25980	down	1.42346	0.000391	2006.68	1347.85	1
6016			CATMA1A56630	E1	1	AT1G67320			DNA primase, large subunit family	-0.667979																												0
27584			CATMA5A18450	E2	1	AT5G20010			RAN-1 (Ras-related GTP-binding nuclear protein 1); GTP binding	-0.667597																												0
5633			CATMA1A51930	E2	1	AT1G62810			copper amine oxidase, putative	-0.666184																												0
30223			CATMA5A51890	E1	1	AT5G56120			unknown protein	-0.666113																						At5g56120	down	1.64604	0.00198304	2440.52	1421.69	1
28798			CATMA5A36740	E3	1	AT5G41080			glycerophosphoryl diester phosphodiesterase family protein	-0.665235															At5g41080	up	2.81332	0.00501464	773.603	2220.13								1
5095			CATMA1A45790	M1	1	AT1G54680	AT1G54690		unknown protein, histone H2A, putative	-0.664904								At1g54680	up	1.23261	0.00444861	449.311	555.657									At1g54680	up	1.13193	0.000922	597.634	634.369	1
11594			CATMA2A29540	E2	1	AT2G31335			unknown protein	-0.66245																												0
26763			CATMA5A09580	M1	1	AT5G10830	AT5G10840		embryo-abundant protein-related, endomembrane protein 70, putative	-0.662309																												0
5625			CATMA1A51830	IE1	1	AT1G62710			BETA-VPE (vacuolar processing enzyme beta); cysteine-type endopeptidase	-0.662101																						At1g62710	up	12.6594	1.46e-05	491.137	5946.45	1
34246			miRspot_0905		1	MIR399D	mirspot905/mirspot906/mirspot904/mirspot113			-0.661462																												0
10774			CATMA2A20775	E1	1	AT2G22240			inositol-3-phosphate synthase isozyme 2 / myo-inositol-1-phosphate synthase 2 / MI-1-P synthase 2 / IPS 2	-0.660681								At2g22240	down	1.53719	0.000309923	4006.16	2579.96		At2g22240	down	1.44716	0.00399663	3699.6	2540.74								1
21297			CATMA4A01610	E1	1	AT4G01410			harpin-induced family protein / HIN1 family protein / harpin-responsive family protein	-0.660421	At4g01410	up	1.10287	0.0034478	1486.37	1635.7																						1
21354			CATMA4A02350	E2	1	AT4G02050			sugar transporter, putative	-0.660181	At4g02050	down	1.29841	0.00399459	510.783	392.749									At4g02050	down	1.16465	0.00253702	604.587	516.69								1
6707			CATMA1A63440	E1	1	AT1G74070			peptidyl-prolyl cis-trans isomerase cyclophilin-type family protein	-0.660023																												0
6770			CATMA1A64090	M1	1	AT1G74740	AT1G74730		CPK30 (calcium-dependent protein kinase 30); calcium- and calmodulin-dependent protein kinase/ kinase/ protein kinase, unknown protein	-0.65889								At1g74740	up	1.46638	0.000155331	702.55	1027.36		At1g74740	up	1.72059	0.00552497	664.708	1137.51		At1g74740	up	1.58923	0.00313322	959.142	1448.79	1
24569			CATMA4A39265	E1	1	AT4G37750			ANT (AINTEGUMENTA); DNA binding / transcription factor	-0.658496																												0
1120			CATMA1A00280	E1	1	AT1G01300			aspartyl protease family protein	-0.655981																												0
16463			CATMA3A17080	E1	1	AT3G17640			leucine-rich repeat family protein	-0.654257																												0
23705			CATMA4A30435	E1	1	AT4G28750			PSAE-1 (PSA E1 KNOCKOUT)	-0.653254																												0
16486			CATMA3A17340	E1	1	AT3G17840			RLK902 (receptor-like kinase 902); ATP binding / kinase/ protein serine/threonine kinase	-0.652812	At3g17840	up	1.10346	0.000323329	3509.48	3864.15																At3g17840	down	1.44411	0.00620503	5285.83	3543.06	1
17302			CATMA3A26220	E1	1	AT3G26380			glycosyl hydrolase family protein 27 / alpha-galactosidase family protein / melibiase family protein	-0.651797																						At3g26380	up	1.3174	0.004128	3787.04	4849.74	1
23973			CATMA4A33145	E1	1	AT4G31500			CYP83B1 (CYTOCHROME P450 MONOOXYGENASE 83B1); oxygen binding	-0.65012								At4g31500	down	1.89477	0.000528186	8347.15	4369.43															1
24281			CATMA4A36460	E1	1	AT4G34620			SSR16 (ribosomal protein S16); structural constituent of ribosome	-0.649092																												0
6356			CATMA1A59740	E1	1	AT1G70470			unknown protein	-0.648685																												0
16028			CATMA3A12540	E1	1	AT3G13410			unknown protein	-0.648524	At3g13410	down	1.03917	0.0019439	22382.7	21510.1																At3g13410	down	1.11356	0.00340414	31826.2	29347.8	1
23674			CATMA4A30155	E1	1	AT4G28490			HAESA (RECEPTOR-LIKE PROTEIN KINASE 5); ATP binding / kinase/ protein serine/threonine kinase	-0.647264	At4g28490	down	1.54976	0.00411103	1088.18	702.112		At4g28490	down	1.72173	0.00127187	1284.53	743.593															1
19694			CATMA3A56020	E1	1	AT3G62860			esterase/lipase/thioesterase family protein	-0.645925								At3g62860	up	1.91024	0.00304333	783.414	1510		At3g62860	up	1.90481	0.000465681	750.884	1423.83		At3g62860	up	3.56109	0.0023761	1002.3	3577.19	1
27568			CATMA5A18290	E2	1	AT5G19860			unknown protein	-0.645504	At5g19860	down	1.18102	0.00370492	1779.93	1505.53		At5g19860	down	1.24074	0.00622831	2134.32	1707.49		At5g19860	down	1.12793	3.62248e-05	2049.82	1804.81								1
5981			CATMA1A56260	E1	1	AT1G66970			glycerophosphoryl diester phosphodiesterase family protein	-0.645325																												0
23053			CATMA4A23840	E1	1	AT4G22160			unknown protein	-0.644599															At4g22160	up	1.85618	0.00559685	399.605	733.713								1
27664			CATMA5A19330	E1	1	AT5G20790			unknown protein	-0.643043																												0
3691			CATMA1A26790	E2	1	AT1G28580			GDSL-motif lipase, putative	-0.642478															At1g28580	up	1.40249	0.000941925	4887.72	6875.5		At1g28580	up	3.12638	0.00605605	6220.85	20582.9	1
15459			CATMA3A06630	E2	1	AT3G07410			AtRABA5b (Arabidopsis Rab GTPase homolog A5b); GTP binding	-0.642303																												0
9459			CATMA2A03130	E1	1	AT2G04160			AIR3 (Auxin-Induced in Root cultures 3); subtilase	-0.642292								At2g04160	up	1.57856	0.00760142	1057.09	1677.59															1
5530			CATMA1A50605	E1	1	AT1G61520			LHCA3 (Photosystem I light harvesting complex gene 3)	-0.641885																												0
2479			CATMA1A13765	E1	1	AT1G14720			XTR2 (XYLOGLUCAN ENDOTRANSGLYCOSYLASE RELATED 2); hydrolase, acting on glycosyl bonds	-0.641845															At1g14720	up	1.11191	0.00124985	5215.16	5805.28								1
12907			CATMA2A42890	E3	1	AT2G44460			glycosyl hydrolase family 1 protein	-0.641333																						At2g44460	up	13.2929	0.00230192	232.099	3287.32	1
23738			CATMA4A30750	E1	1	AT4G29100			ethylene-responsive family protein	-0.640617																												0
30380			CATMA5A53530	E1	1	AT5G57800			WAX2; catalytic	-0.64005		up	1.78363	0.000313605	5339.94	9511.84		At5g57800	up	1.66941	0.00244374	6777.26	11359.5		At5g57800	up	1.4303	0.00012417	6019.77	8643.95								1
12928			CATMA2A43130	E1	1	AT2G44670			senescence-associated protein-related	-0.638754								At2g44670	up	1.06858	0.00477429	4010.47	4243.01		At2g44670	up	1.23228	0.00438538	3859.19	4744.18		At2g44670	up	1.58981	7.11e-05	5039.79	7828.96	1
16257			CATMA3A14970	E1	1	AT3G15560			unknown protein	-0.638065	At3g15560	up	1.19643	0.00368848	843.03	1008.79		At3g15560	up	1.21668	0.00437212	1010.98	1224.68		At3g15560	up	1.11195	0.00271032	950.791	1052.2		At3g15560	down	1.33485	0.000241	1293.74	921.221	1
10193			CATMA2A15240	E1	1	AT2G16430			PAP10; acid phosphatase/ protein serine/threonine phosphatase	-0.637161								At2g16430	down	1.15895	0.00241374	5969.72	5114.38															1
12462			CATMA2A38300	E1	1	AT2G40080			ELF4 (EARLY FLOWERING 4)	-0.636179															At2g40080	up	1.1577	0.00525288	5408.48	6269.33								1
22485			CATMA4A16980	E2	1	AT4G16190			cysteine proteinase, putative	-0.635475	At4g16190	down	1.33451	0.0088568	32378.3	24212.9		At4g16190	down	1.41299	0.00067223	38952.3	27944.5															1
16146			CATMA3A13690	E2	1	AT3G14415			(S)-2-hydroxy-acid oxidase, peroxisomal, putative / glycolate oxidase, putative / short chain alpha-hydroxy acid oxidase, putative	-0.635436								At3g14415	up	1.15128	0.00474288	44915.9	52562.7															1
30931			CATMA5A59110	E1	1	AT5G63580			flavonol synthase, putative	-0.634836																												0
22172			CATMA4A13540	E1	1	AT4G13370			unknown protein	-0.633021																												0
19664			CATMA3A55700	E3	1	AT3G62530			PBS lyase HEAT-like repeat-containing protein	-0.63248															At3g62530	down	1.11303	0.0075216	6293.99	5661.66		At3g62530	down	1.44861	0.000453	8788.6	5964.46	1
28736			CATMA5A36140	E1	1	AT5G40480			EMB3012 (EMBRYO DEFECTIVE 3012)	-0.63217																						At5g40480	down	1.32878	0.00160237	1837.74	1322.2	1
19583			CATMA3A54770	E2	1	AT3G61640			AGP20 (ARABINOGALACTAN PROTEIN 20)	-0.631592															At3g61640	up	1.27511	0.00982436	751.583	958.972								1
5227			CATMA1A47250	E2	1	AT1G56150			auxin-responsive family protein	-0.63156																												0
22509			CATMA4A17230	M1	1	AT4G16400	AT4G16410		unknown protein, unknown protein	-0.630912																												0
11417			CATMA2A27740	E3	1	AT2G29340			short-chain dehydrogenase/reductase (SDR) family protein	-0.629472	At2g29340	down	1.37912	0.00243556	2646.95	1914.99		At2g29340	down	1.45392	0.00660108	3222.64	2203.52															1
3533			CATMA1A25070	E1	1	AT1G26850			dehydration-responsive family protein	-0.62856																												0
23198			CATMA4A25540	E1	1	AT4G23720			unknown protein	-0.627772																												0
27781			CATMA5A20550	E1	1	AT5G23060			unknown protein	-0.627529																												0
23631			CATMA4A29700	M1	1	AT4G28040	AT4G28050		nodulin MtN21 family protein, TET7 (TETRASPANIN7)	-0.627105																												0
19721			CATMA3A56310	E1	1	AT3G63120			CYCP1;1 (cyclin p1;1); cyclin-dependent protein kinase	-0.626894								At3g63120	up	1.13261	0.00481416	2128.37	2388.16		At3g63120	up	1.32097	0.0030992	1962.23	2583.4								1
4672			CATMA1A40830	E2	1	AT1G49750			leucine-rich repeat family protein	-0.626871	At1g49750	down	1.49029	0.000606061	7540.27	5051.02		At1g49750	down	2.23451	0.000930433	9426.8	4176.5		At1g49750	down	1.70274	0.00229198	8800.42	5179.29								1
16235			CATMA3A14760	E1	1	AT3G15353			MT3 (METALLOTHIONEIN 3)	-0.626058															At3g15353	up	1.26094	0.00740447	62240.7	80135.3								1
2941			CATMA1A18630	EI2	1	AT1G19610			LCR78/PDF1.4 (Low-molecular-weight cysteine-rich 78)	-0.625777																												0
2779			CATMA1A16880	E1	1	AT1G17860			trypsin and protease inhibitor family protein / Kunitz family protein	-0.625429	At1g17860	down	1.54999	0.000343593	1759.34	1130.75		At1g17860	down	1.76851	0.00520972	1917.69	1068.92															1
2028			CATMA1A09070	E1	1	AT1G10200			transcription factor LIM, putative	-0.624726																												0
15506			CATMA3A07140	E1	1	AT3G07880			Rho GDP-dissociation inhibitor family protein	-0.624567																												0
19143			CATMA3A49900	E1	1	AT3G56910			PSRP5 (PLASTID-SPECIFIC 50S RIBOSOMAL PROTEIN 5)	-0.623811																						At3g56910	down	1.22104	4.25e-05	62685.5	53254.6	1
29987			CATMA5A49470	E1	1	AT5G53580			aldo/keto reductase family protein	-0.621544																												0
18140			CATMA3A40150	E1	1	AT3G47070			unknown protein	-0.621124																												0
3815			CATMA1A28386	E2	1	AT1G30380			PSAK (PHOTOSYSTEM I SUBUNIT K)	-0.621073																												0
14970			CATMA3A01790	E1	1	AT3G02870			VTC4; 3p(2p),5p-bisphosphate nucleotidase/ inositol or phosphatidylinositol phosphatase	-0.620887																												0
7339			CATMA1A69730	E1	1	AT1G80530			nodulin family protein	-0.620792																												0
13211			CATMA2A45910	E1	1	AT2G47450			CAO (CHAOS); chromatin binding	-0.620705																												0
24040			CATMA4A33960	E1	1	AT4G32260			ATP synthase family	-0.620045																												0
7021			CATMA1A66682	E1	1	AT1G77490			TAPX; L-ascorbate peroxidase	-0.619792																												0
22260			CATMA4A14560	E1	1	AT4G14270			unknown protein	-0.619245																												0
7124			CATMA1A67690	E1	1	AT1G78630			EMB1473 (EMBRYO DEFECTIVE 1473); structural constituent of ribosome	-0.618642																												0
12197			CATMA2A35750	E3	1	AT2G37470			histone H2B, putative	-0.617676	At2g37470	up	1.34454	0.00391851	14647.9	19704.2		At2g37470	up	1.38161	0.00245281	18369.2	25609.6		At2g37470	up	1.20752	0.0044133	17376.5	21228.6								1
15465			CATMA3A06690	E2	1	AT3G07460			unknown protein	-0.617451	At3g07460	down	1.22142	0.005733	15438.8	12632.6									At3g07460	up	1.23517	0.00195522	17893.1	22425.9								1
28154			CATMA5A24950	E1	1	AT5G27560			unknown protein	-0.617128																												0
23107			CATMA4A24460	E1	1	AT4G22730			leucine-rich repeat transmembrane protein kinase, putative	-0.616635								At4g22730	down	1.31498	0.00410313	668.818	507.121		At4g22730	down	1.53181	0.00249489	627.622	407.987								1
18607			CATMA3A44970	E2	1	AT3G52060			unknown protein	-0.616632																												0
16992			CATMA3A22820	IE1	1	AT3G22880			ATDMC1 (RECA-LIKE GENE); ATP binding / DNA-dependent ATPase/ damaged DNA binding	-0.61616																						At3g22880	down	1.60642	0.00374879	1996.79	1186.02	1
18934			CATMA3A47670	E1	1	AT3G54750			unknown protein	-0.615181	At3g54750	up	1.2227	0.00505615	1522.23	1861.5																At3g54750	down	1.33373	0.00543167	2438.27	1769.89	1
28311			CATMA5A28920	E1	1	AT5G33300			chromosome-associated kinesin-related	-0.613553																												0
22131			CATMA4A13020	E2	1	AT4G12880			plastocyanin-like domain-containing protein	-0.613538								At4g12880	down	1.49074	0.00248185	12483.6	8377.3															1
7111			CATMA1A67570	E1	1	AT1G78490			CYP708A3 (cytochrome P450, family 708, subfamily A, polypeptide 3); oxygen binding	-0.612723		up	1.41275	0.00921174	2739.07	3853.26		At1g78490	down	1.18312	0.00481386	3475.06	2911.38															1
2916			CATMA1A18330	E1	1	AT1G19300			GATL1/GLZ1/PARVUS (Galacturonosyltransferase-like 1); polygalacturonate 4-alpha-galacturonosyltransferase/ transferase, transferring glycosyl groups / transferase, transferring hexosyl groups	-0.612608																						At1g19300	down	1.3289	0.00734606	486.355	343.485	1
4230			CATMA1A33866	E1	1	AT1G35680			50S ribosomal protein L21, chloroplast / CL21 (RPL21)	-0.61147																						At1g35680	down	1.13221	0.00748398	86759.3	80016.4	1
5073			CATMA1A45550	E1	1	AT1G54410			dehydrin family protein	-0.610312																												0
22576			CATMA4A18070	E1	1	AT4G17050			transcription factor	-0.609349																												0
34237			miRspot_0896		1	MIR398C	mirspot895/mirspot896/mirspot4/mirspot894/mirspot402			-0.609001																												0
5811			CATMA1A54070	VE1	1	AT1G64760			glycosyl hydrolase family 17 protein	-0.60865															At1g64760	up	1.33475	0.00184964	3126.84	4164.18		At1g64760	down	1.13119	0.00663634	3978.05	3414.79	1
11541			CATMA2A29050	E3	1	AT2G30820			unknown protein	-0.60858																						At2g30820	down	1.6716	0.00478644	614.694	346.423	1
6954			CATMA1A65960	E1	1	AT1G76740			unknown protein	-0.607965	At1g76740	up	1.26666	0.00172904	219.367	276.786		At1g76740	up	1.14455	0.00783437	266.008	305.956		At1g76740	up	1.20786	0.00434627	239.785	287.52								1
6233			CATMA1A58540	E2	1	AT1G69240			hydrolase, alpha/beta fold family protein	-0.607821																												0
11538			CATMA2A29030	E1	1	AT2G30780			pentatricopeptide (PPR) repeat-containing protein	-0.607543																												0
24765			CATMA4A41070	E1	1	AT4G39720			VQ motif-containing protein	-0.607425																												0
1558			CATMA1A04550	E1	1	AT1G05590			glycosyl hydrolase family 20 protein	-0.606838																						At1g05590	down	1.30866	0.00482269	1292.68	936.66	1
1712			CATMA1A06280	E2	1	AT1G07230			phosphoesterase family protein	-0.606782																												0
22817			CATMA4A20610	E1	1	AT4G19430			unknown protein	-0.606351																												0
7372			CATMA1A70080	EI1	1	AT1G80860			N-methyltransferase	-0.605976																												0
2477			CATMA1A13750	E1	1	AT1G14700			ATPAP3/PAP3 (purple acid phosphatase 3)	-0.605944															At1g14700	up	1.15689	0.000726774	5770.1	6691.77								1
26480			CATMA5A06585	E1	1	AT5G07360			amidase family protein	-0.604304																												0
33346			miRspot_0005		1	MIR398B	mirspot5/mirspot403			-0.603678																												0
17202			CATMA3A24970	E1	1	AT3G25130			unknown protein	-0.602758																												0
6826			CATMA1A64680	E1	1	AT1G75350			EMB2184 (EMBRYO DEFECTIVE 2184); structural constituent of ribosome	-0.601317																												0
4015			CATMA1A30900	E1	1	AT1G32500			ATNAP6 (NON-INTRINSIC ABC PROTEIN 6)	-0.60039																												0
24265			CATMA4A36320	V1	1	AT4G34480			glycosyl hydrolase family 17 protein	-0.600074															At4g34480	up	1.32512	0.00132106	1531.09	2014.05								1
7074			CATMA1A67220	E1	1	AT1G78100			F-box family protein	-0.599828	At1g78100	up	1.18641	0.000261154	2048.52	2426.89		At1g78100	up	1.61849	0.00249728	2576.89	4131.91		At1g78100	up	1.50197	2.92737e-05	2368.44	3539.27		At1g78100	up	1.74345	0.00114881	3095.22	5244.91	1
9845			CATMA2A09080	E3	1	AT2G10920			unknown protein	-0.598678																												0
3009			CATMA1A19333	E2	1	AT1G20340			DRT112 (DNA-damage-repair/toleration protein 112); copper ion binding / electron carrier	-0.59833																												0
29290			CATMA5A42273	E1	1	AT5G46280			DNA replication licensing factor, putative	-0.597885																												0
11923			CATMA2A32790	E1	1	AT2G34680			AIR9 (Auxin-Induced in Root cultures 9); protein binding	-0.596601																						At2g34680	down	1.28435	1.26e-06	10879.5	8382.87	1
4671			CATMA1A40810	M2	1	AT1G49730	AT1G49720		protein kinase family protein, ABF1 (ABSCISIC ACID RESPONSIVE ELEMENT-BINDING FACTOR 1); DNA binding / transcription factor/ transcriptional activator	-0.595682																												0
24781			CATMA4A41230	E1	1	AT4G39840			unknown protein	-0.595316																						At4g39840	up	1.26101	0.00999204	1251.66	1518.96	1
21379			CATMA4A02560	E1	1	AT4G02290			glycosyl hydrolase family 9 protein	-0.593657		up	1.54418	0.00324739	1051.74	1624.5																At4g02290	down	2.49984	0.000265	1442.01	545.278	1
4208			CATMA1A33590	E1	1	AT1G35420			dienelactone hydrolase family protein	-0.593027																												0
4056			CATMA1A31300	E2	1	AT1G32990			PRPL11 (PLASTID RIBOSOMAL PROTEIN L11); structural constituent of ribosome	-0.592275																						At1g32990	down	1.19814	0.00468148	46035.7	39627.9	1
13160			CATMA2A45390	E1	1	AT2G46930			pectinacetylesterase, putative	-0.591848																												0
12766			CATMA2A41430	E1	1	AT2G43030			ribosomal protein L3 family protein	-0.589938																												0
12254			CATMA2A36320	EI2	1	AT2G38010			ceramidase family protein	-0.589403																												0
29781			CATMA5A47400	E1	1	AT5G51480			SKS2 (SKU5 SIMILAR 2); copper ion binding	-0.589167																												0
29806			CATMA5A47660	E1	1	AT5G51720			unknown protein	-0.589126								At5g51720	down	1.35687	0.00878679	36442.8	27173.2									At5g51720	down	1.73319	0.000314	42427.3	25149.2	1
6068			CATMA1A57105	E1	1	AT1G67740			PSBY (photosystem II BY)	-0.587875	At1g67740	down	1.0202	0.00534892	84841.1	82956.3																						1
5849			CATMA1A54530	M1	1	AT1G65230	AT1G65240		unknown protein, aspartyl protease family protein	-0.58787								At1g65230	down	1.21723	0.00460545	4974.63	4043.76									At1g65230	down	1.83264	0.00589766	6310.05	3335.11	1
23183			CATMA4A25390	E1	1	AT4G23550			WRKY29 (WRKY DNA-binding protein 29); transcription factor	-0.587698								At4g23550	up	1.92614	0.000233332	499.154	962.823		At4g23550	up	2.08654	0.0015383	498.512	1040.77		At4g23550	up	2.84325	0.00135589	675.43	1875.49	1
6867			CATMA1A65090	E1	1	AT1G75800			pathogenesis-related thaumatin family protein	-0.587624																												0
19062			CATMA3A49050	E2	1	AT3G56090			ATFER3 (FERRITIN 3); ferric iron binding	-0.585653	At3g56090	down	1.15456	0.0041453	2503.11	2165.4		At3g56090	down	1.33236	0.00225392	2920.6	2172.96									At3g56090	down	1.5462	0.00111767	3756.75	2342.04	1
28338			CATMA5A29650	E1	1	AT5G34850			ATPAP26/PAP26 (purple acid phosphatase 26); acid phosphatase/ protein serine/threonine phosphatase	-0.585111								At5g34850	down	1.08723	0.00111106	6956.27	6362.06		At5g34850	down	1.08517	0.00797184	6649.56	6141.49		At5g34850	down	1.21684	0.00374144	8797.54	7129.41	1
23751			CATMA4A30860	M1	1	AT4G29220	AT4G29210		phosphofructokinase family protein, GGT3 (GAMMA-GLUTAMYL TRANSPEPTIDASE 3); gamma-glutamyltransferase	-0.584863	At4g29220	down	1.13507	0.0038844	4838.95	4253.16		At4g29220	down	1.31386	0.000385036	6023.77	4542.44		At4g29220	down	1.37877	0.00126525	5516.68	3989.25								1
16255			CATMA3A14950	E2	2	AT3G15530			unknown protein	-0.584812																												0
4318			CATMA1A35990	EI1	1	AT1G42480			unknown protein	-0.5837																												0
2681			CATMA1A15870	E1	1	AT1G16880			uridylyltransferase-related	-0.583257																												0
28779			CATMA5A36535	E2	1	AT5G40890			ATCLC-A (CHLORIDE CHANNEL A); anion channel/ voltage-gated chloride channel	-0.582694																												0
27837			CATMA5A21150	E1	1	AT5G23670			LCB2 (Serine palmitoyltransferase LCB2 (long chain base) subunit gene); serine C-palmitoyltransferase	-0.580536																												0
24631			CATMA4A39920	E2	1	AT4G38400			ATEXLA2 (ARABIDOPSIS THALIANA EXPANSIN-LIKE A2)	-0.58		up	2.6549	0.000222214	612.104	1625.11		At4g38400	up	7.76132	1.05679e-06	777.318	5980.45		At4g38400	up	5.48601	6.14208e-05	733.072	4011.42		At4g38400	up	3.85546	0.00228161	951.022	3668.49	1
26998			CATMA5A12010	M1	1	AT5G13770	AT5G13780		pentatricopeptide (PPR) repeat-containing protein, GCN5-related N-acetyltransferase, putative	-0.579849																												0
16924			CATMA3A22130	M1	1	AT3G22210	AT3G22200		unknown protein, POP2 (POLLEN-PISTIL INCOMPATIBILITY 2); 4-aminobutyrate transaminase	-0.578955																						At3g22210	down	1.78907	0.000284	12622.5	6959.65	1
																																						281
2320			CATMA1A11980	E1	1	AT1G12990			glycosyl transferase family 17 protein	0.577013								At1g12990	up	1.3563	0.00150454	2266.43	3046.99															1
2679			CATMA1A15850	M1	1	AT1G16858	AT1G16860		unknown protein, merozoite surface protein-related	0.578975																												0
19220			CATMA3A50670	E1	1	AT3G57660			NRPA1 (nuclear RNA polymerase A 1); DNA binding / DNA-directed RNA polymerase	0.579261																												0
12107			CATMA2A34770	E1	1	AT2G36530			LOS2 (Low expression of osmotically responsive genes 1); phosphopyruvate hydratase	0.581141								At2g36530	down	1.16057	0.00900351	37495.3	32687.1															1
11922			CATMA2A32780	E1	1	AT2G34670			proline-rich family protein	0.581487																						At2g34670	down	1.43567	0.00159642	541.032	351.505	1
29593			CATMA5A45440	M1	1	AT5G49450	AT5G49448		bZIP family transcription factor, unknown protein	0.582413								At5g49450	up	1.89728	0.00056482	9531.22	18249.4		At5g49450	up	1.68815	0.00396132	9101.88	15524.4								1
6198			CATMA1A58220	E1	1	AT1G68820			membrane protein, putative	0.582836																												0
21517			CATMA4A03770	E1	1	AT4G03430			STA1 (STABILIZED1); RNA splicing factor, transesterification mechanism	0.584274		up	1.95468	0.000585832	2128.07	4163.69		At4g03430	up	2.64898	0.00126173	2645.38	7032.66		At4g03430	up	1.95156	0.000140426	2489.76	4844.4								1
28627			CATMA5A34660	E2	1	AT5G39050			transferase family protein	0.584847	At5g39050	down	1.23292	8.38389e-05	2273.8	1841.84																At5g39050	up	2.65308	0.000907	3364.59	8854.94	1
24480			CATMA4A38320	E1	1	AT4G36760			ATAPP1 (aminopeptidase P1)	0.586861								At4g36760	up	1.10494	0.00456536	3130.45	3426.69									At4g36760	up	1.17628	0.00163326	3754.04	4273.9	1
15503			CATMA3A07080	E1	1	AT3G07810			heterogeneous nuclear ribonucleoprotein, putative / hnRNP, putative	0.58709																												0
12422			CATMA2A37970	E1	1	AT2G39740			unknown protein	0.587158								At2g39740	down	1.32917	0.000503662	1024.24	770.339		At2g39740	down	1.3227	0.00408644	924.204	694.213								1
6309			CATMA1A59280	E1	1	AT1G69980			unknown protein	0.58768								At1g69980	down	1.17516	0.000314906	2875.29	2423.73															1
22553			CATMA4A17722	E2	1	AT4G16760			ACX1 (ACYL-COA OXIDASE 1)	0.588091																						At4g16760	up	1.52645	0.000361	9103.25	13858.1	1
22405			CATMA4A16270	E1	1	AT4G15530			PPDK (PYRUVATE ORTHOPHOSPHATE DIKINASE)	0.588918	At4g15530	down	1.4304	0.00363127	3782.94	2635.92																At4g15530	up	3.19826	0.000193	5535	17574.4	1
19388			CATMA3A52550	E1	1	AT3G59520			rhomboid family protein	0.590637																												0
17471			CATMA3A28010	E1	1	AT3G28180			ATCSLC04 (Cellulose synthase-like C4); transferase, transferring glycosyl groups	0.590887																												0
27313			CATMA5A15490	E1	1	AT5G17210			unknown protein	0.591505		up	1.78818	0.000167792	276.04	492.6		At5g17210	up	1.8692	0.00509733	344.225	656.478		At5g17210	up	2.01122	0.000808514	328.171	655.333		At5g17210	up	3.99529	0.00827809	454.875	1864.15	1
9705			CATMA2A06590	V4	1	AT2G07783			pseudogene	0.591619																												0
12247			CATMA2A36240	E1	1	AT2G37940			unknown protein	0.592474								At2g37940	down	1.25768	0.0057433	7988.64	6324.63															1
24203			CATMA4A35650	EI1	1	AT4G33870			peroxidase, putative	0.592958																												0
19277			CATMA3A51270	E2	1	AT3G58270			meprin and TRAF homology domain-containing protein / MATH domain-containing protein	0.595005		up	3.63629	0.000117316	555.694	2023.64		At3g58270	up	4.46713	0.00079481	643.277	2928.79		At3g58270	up	4.97403	4.70833e-06	655.456	3241.18		At3g58270	up	5.21123	0.00522601	873.24	4861.87	1
10604			CATMA2A19090	E1	1	AT2G20580			AtRPN1a/RPN1A (26S proteasome regulatory subunit S2 1A); binding	0.595349	At2g20580	up	1.09181	0.00850952	6509.52	7081.21																						1
17522			CATMA3A28610	E1	1	AT3G28715			H+-transporting two-sector ATPase, putative	0.595496																												0
6742			CATMA1A63800	E1	1	AT1G74410			zinc finger (C3HC4-type RING finger) family protein	0.595928	At1g74410	down	1.06972	0.000976816	1220.76	1139.62																At1g74410	up	1.749	0.00297452	1857.98	3170.37	1
30585			CATMA5A55646	E1	1	AT5G59890			ADF4 (ACTIN DEPOLYMERIZING FACTOR 4); actin binding	0.597376																												0
26647			CATMA5A08400	E1	1	AT5G09570			unknown protein	0.598219																												0
24010			CATMA4A33510	M1	1	AT4G31850	AT4G31860		PGR3 (PROTON GRADIENT REGULATION 3); binding, protein phosphatase 2C, putative / PP2C, putative	0.598899																												0
4883			CATMA1A43400	E1	1	AT1G52340			ABA2 (ABA DEFICIENT 2); oxidoreductase	0.599264																												0
3851			CATMA1A28810	E1	1	AT1G30755			unknown protein	0.600862																												0
29743			CATMA5A46995	E2	1	AT5G51070			ERD1 (EARLY RESPONSIVE TO DEHYDRATION 1); ATP binding / ATPase	0.601004																												0
21728			CATMA4A07860	E1	1	AT4G08150			KNAT1 (BREVIPEDICELLUS 1); transcription factor	0.601448																												0
23851			CATMA4A31885	E2	1	AT4G30270			MERI5B (MERISTEM-5); hydrolase, acting on glycosyl bonds	0.602573	At4g30270	down	1.7544	0.00019732	4384.47	2493.26																At4g30270	up	1.9973	0.000275	6277.69	12379.7	1
12459			CATMA2A38270	E2	1	AT2G40060			unknown protein	0.602677																												0
12691			CATMA2A40740	E2	1	AT2G42350			zinc finger (C3HC4-type RING finger) family protein	0.602852																												0
1704			CATMA1A06190	E1	1	AT1G07135			glycine-rich protein	0.60311																												0
19749			CATMA3A56600	E1	1	AT3G63400			peptidyl-prolyl cis-trans isomerase cyclophilin-type family protein	0.603493		up	1.32305	0.00246576	1696.01	2236.09		At3g63400	up	2.02183	0.00187826	2013.32	4081.38															1
6993			CATMA1A66400	E1	1	AT1G77180			chromatin protein family	0.604462								At1g77180	up	2.10408	0.000823736	4775.81	10032.9		At1g77180	up	1.61559	0.000720328	4556.93	7382.8								1
23463			CATMA4A27940	E1	1	AT4G26400			zinc finger (C3HC4-type RING finger) family protein	0.60481															At4g26400	up	1.23002	0.00120797	4156.64	5109.52								1
30831			CATMA5A58090	M1	1	AT5G62530	AT5G62520		ALDH12A1 (Aldehyde dehydrogenase 12A1); 1-pyrroline-5-carboxylate dehydrogenase/ 3-chloroallyl aldehyde dehydrogenase, SRO5 (SIMILAR TO RCD ONE 5); NAD+ ADP-ribosyltransferase	0.605414																												0
22645			CATMA4A18760	E1	1	AT4G17720			RNA recognition motif (RRM)-containing protein	0.60581								At4g17720	down	1.16584	0.00143432	2488	2117.94															1
19048			CATMA3A48910	VE1	1	AT3G55940			phosphoinositide-specific phospholipase C, putative	0.60648								At3g55940	up	18.6373	0.000230168	232.745	4518.96		At3g55940	up	11.3943	2.22059e-05	219.816	2506.11		At3g55940	up	27.0826	0.000798	317.435	9466.01	1
26920			CATMA5A11230	E1	1	AT5G13010			EMB3011 (EMBRYO DEFECTIVE 3011); RNA helicase	0.608755								At5g13010	up	1.32601	0.00599108	1570.68	2080.06															1
6010			CATMA1A56560	E1	1	AT1G67250			proteasome maturation factor UMP1 family protein	0.612027																												0
19074			CATMA3A49140	EI2	1	AT3G56190			ALPHA-SNAP2 (ALPHA-SOLUBLE NSF ATTACHMENT PROTEIN); soluble NSF attachment protein	0.612194																												0
6357			CATMA1A59750	E1	1	AT1G70480			unknown protein	0.612909	At1g70480	up	1.11317	0.00220444	504.16	560.166		At1g70480	up	1.15292	0.00656475	605.347	698.63		At1g70480	up	1.11149	0.00215061	579.796	640.784								1
16668			CATMA3A19200	E1	1	AT3G19580			AZF2 (ARABIDOPSIS ZINC-FINGER PROTEIN 2); nucleic acid binding / transcription factor/ zinc ion binding	0.613048																												0
19405			CATMA3A52725	E1	1	AT3G59700			ATHLECRK (ARABIDOPSIS THALIANA LECTIN-RECEPTOR KINASE); kinase	0.613502																												0
1884			CATMA1A07735	E2	1	AT1G08830			CSD1 (copper/zinc superoxide dismutase 1)	0.613659															At1g08830	down	1.85691	0.000886284	11742.8	6361.06								1
19020			CATMA3A48600	E1	1	AT3G55620			EMB1624 (EMBRYO DEFECTIVE 1624); translation initiation factor	0.613686	At3g55620	up	1.09588	0.00390717	7398.7	8084.41																						1
22415			CATMA4A16360	E2	1	AT4G15610			integral membrane family protein	0.615643																						At4g15610	up	4.05356	0.000203	789.35	3042.02	1
29055			CATMA5A39695	E1	1	AT5G43860			ATCLH2 (Chlorophyll-chlorophyllido hydrolase 2)	0.617711	At5g43860	down	1.6212	0.00316324	664.093	412.269									At5g43860	down	2.33891	0.000681775	759.328	322.88		At5g43860	down	3.79303	0.00507792	1077.79	271.296	1
3010			CATMA1A19340	E1	1	AT1G20350			ATTIM17-1 (Arabidopsis thaliana translocase inner membrane subunit 17-1); protein translocase	0.61806																												0
1872			CATMA1A07630	E1	1	AT1G08720			EDR1 (ENHANCED DISEASE RESISTANCE 1); kinase/ protein threonine/tyrosine kinase	0.618238																												0
27292			CATMA5A15190	E1	1	AT5G16880			VHS domain-containing protein / GAT domain-containing protein	0.619487															At5g16880	up	1.16249	0.00288228	7641.94	8927.86		At5g16880	up	1.22132	0.0073313	9771.26	11804.6	1
26481			CATMA5A06590	E2	1	AT5G07370			IPK2a (INOSITOL POLYPHOSPHATE KINASE 2 ALPHA); inositol or phosphatidylinositol kinase	0.621536																												0
27924			CATMA5A22180	E1	1	AT5G24570			unknown protein	0.622254		up	2.91996	5.32041e-05	541.944	1579.31		At5g24570	up	8.20469	8.63539e-05	677.251	5576.5		At5g24570	up	1.99373	0.00129396	652.016	1304.07								1
1992			CATMA1A08720	E1	1	AT1G09870			histidine acid phosphatase family protein	0.62272																												0
22323			CATMA4A15276	E2	1	AT4G14800			PBD2 (20S PROTEASOME BETA SUBUNIT 2); peptidase	0.623663	At4g14800	up	1.16317	0.00423574	7787.24	9036.46																						1
15949			CATMA3A11740	E1	1	AT3G12770			pentatricopeptide (PPR) repeat-containing protein	0.625265																												0
2765			CATMA1A16755	E1	1	AT1G17720			ATB BETA (Arabidopsis thaliana serine/threonine protein phosphatase 2A 55 kDa regulatory subunit B beta isofor); nucleotide binding	0.625958																												0
23970			CATMA4A33110	E1	1	AT4G31450			zinc finger (C3HC4-type RING finger) family protein	0.626721																												0
30064			CATMA5A50340	E2	1	AT5G54490			PBP1 (PINOID-BINDING PROTEIN 1); calcium ion binding	0.628832	At5g54490	down	1.9893	0.00048759	1674.35	840.468		At5g54490	down	2.13824	0.000829191	1979.46	918.041		At5g54490	down	3.69631	0.0014432	1943.98	529.908		At5g54490	down	4.4259	0.00423568	2567.59	569.216	1
11728			CATMA2A30980	E2	1	AT2G32730			26S proteasome regulatory subunit, putative	0.629154																												0
27948			CATMA5A22430	E1	1	AT5G24760			alcohol dehydrogenase, putative	0.629761		up	1.35288	0.00499558	513.409	694.511									At5g24760	up	1.57613	0.000704506	593.208	928.496		At5g24760	up	1.99117	0.0069488	771.879	1508.15	1
30134			CATMA5A50920	E1	1	AT5G55150			F-box family protein	0.630229																												0
12660			CATMA2A40425	E1	1	AT2G42010			PLDBETA1 (PHOSPHOLIPASE D BETA 1); phospholipase D	0.630695								At2g42010	up	1.15421	0.00297865	2419.07	2771.31		At2g42010	up	1.32706	0.00954474	2291.88	3043.94								1
17139			CATMA3A24290	E2	1	AT3G24350			SYP32 (syntaxin 32); t-SNARE	0.631301																												0
6169			CATMA1A57920	M1	1	AT1G68550	AT1G68552		AP2 domain-containing transcription factor, putative, unknown protein	0.631498																						At1g68550	up	1.88401	0.00245344	2770.3	5112.45	1
17573			CATMA3A29255	E1	1	AT3G29160			AKIN11 (Arabidopsis SNF1 kinase homolog 11, SNF1-RELATED PROTEIN KINASE 1.2); protein kinase	0.632481															At3g29160	up	1.147	0.00487258	1768.79	2017.98								1
15199			CATMA3A04060	E1	1	AT3G05050			protein kinase family protein	0.633743																												0
26597			CATMA5A07820	E2	1	AT5G08500			transmembrane CLPTM1 family protein	0.633877																												0
10764			CATMA2A20690	E2	1	AT2G22125			binding	0.635285																												0
18296			CATMA3A41750	E1	1	AT3G48770			ATP binding / DNA binding	0.636855																												0
13124			CATMA2A45030	E2	1	AT2G46600			calcium-binding protein, putative	0.637633	At2g46600	down	1.41227	0.000377326	20232.8	14327.6		At2g46600	down	1.52743	0.00333778	24276.7	15971															1
9250			CATMA2A00700	E1	1	AT2G01650			PUX2 (PLANT UBX DOMAIN-CONTAINING PROTEIN 2); nucleic acid binding / zinc ion binding	0.638936								At2g01650	down	1.15572	0.00523925	2078.32	1786.6															1
29724			CATMA5A46820	E1	1	AT5G50870			UBC27 (ubiquitin-conjugating enzyme 26); ubiquitin-protein ligase	0.639037	At5g50870	up	1.08605	0.00165748	5014.43	5433.55									At5g50870	up	1.12655	0.00530878	5736.45	6467.59								1
15297			CATMA3A04980	E1	1	AT3G05940			unknown protein	0.640999																												0
12367			CATMA2A37440	E1	1	AT2G39210			nodulin family protein	0.641178																												0
23397			CATMA4A27380	M1	1	AT4G25690	AT4G25692		unknown protein, unknown protein	0.641751																												0
30953			CATMA5A59330	E2	1	AT5G63790			ANAC102 (Arabidopsis NAC domain containing protein 102); transcription factor	0.641831	At5g63790	down	1.76521	0.00192037	4843.12	2730.63		At5g63790	down	2.26336	0.00775051	5992.5	2713.02		At5g63790	down	2.56496	0.000297293	5509.72	2133.95		At5g63790	down	1.64289	0.00157872	7463.85	4417.42	1
2165			CATMA1A10440	E1	1	AT1G11480			eukaryotic translation initiation factor-related	0.642809								At1g11480	up	1.14745	0.00675148	2293.35	2612.58		At1g11480	up	1.17191	0.00937054	1932.21	2246.01		At1g11480	up	1.44977	2.57e-05	2707.76	3793.69	1
27872			CATMA5A21580	VE1	1	AT5G24060			unknown protein	0.64284																												0
15237			CATMA3A04450	E1	1	AT3G05420			ACBP4 (ACYL-COA BINDING PROTEIN 4, ACYL-COA-BINDING DOMAIN 4); acyl-CoA binding	0.643263																												0
9428			CATMA2A02640	E2	1	AT2G03730			ACR5 (ACT Domain Repeat 5)	0.64797																												0
1227			CATMA1A01300	E1	1	AT1G02310			glycosyl hydrolase family protein 5 / cellulase family protein / (1-4)-beta-mannan endohydrolase, putative	0.650293																												0
28151			CATMA5A24910	E1	1	AT5G27520			mitochondrial substrate carrier family protein	0.651288																						At5g27520	up	2.90212	0.00837482	1613.14	4813.83	1
16479			CATMA3A17250	E1	1	AT3G17770			dihydroxyacetone kinase family protein	0.652418																												0
30436			CATMA5A54045	E1	1	AT5G58290			RPT3 (root phototropism 3); ATPase	0.655922		up	1.33285	0.00309074	10655.1	14181.7		At5g58290	up	1.58365	0.00782289	12218.3	19525.5		At5g58290	up	1.31267	0.0036974	12105.6	16066.7		At5g58290	up	2.34682	0.00890713	14019.9	34894	1
27819			CATMA5A20950	E1	1	AT5G23450			ATLCBK1 (A. THALIANA LONG-CHAIN BASE (LCB) KINASE 1); diacylglycerol kinase	0.656231																												0
16256			CATMA3A14960	E2	1	AT3G15540			IAA19 (indoleacetic acid-induced protein 19); transcription factor	0.657594															At3g15540	up	1.1919	0.00264328	1514.89	1794.68		At3g15540	down	1.43475	0.000276	1993.38	1331.44	1
29174			CATMA5A40995	E2	1	AT5G45130			RHA1	0.657849								At5g45130	down	1.07537	0.000228963	5682.17	5237.98															1
14907			CATMA3A01250	E1	1	AT3G02260			BIG (DARK OVER-EXPRESSION OF CAB 1); binding / ubiquitin-protein ligase/ zinc ion binding	0.657894		up	1.38735	0.00045588	7754.02	10728.7		At3g02260	up	1.81784	0.00139147	9327.25	17044.9		At3g02260	up	1.5336	0.000151519	9088.9	14059.7								1
6084			CATMA1A57260	E1	1	AT1G67850			unknown protein	0.658599															At1g67850	up	1.14589	0.000539282	388.135	442.013		At1g67850	up	1.87734	0.00203555	525.521	935.572	1
4086			CATMA1A31680	E1	1	AT1G33420			PHD finger family protein	0.66055		up	1.65604	3.13869e-05	1026.81	1698.5		At1g33420	up	2.39728	0.000291742	1230.28	2945.35		At1g33420	up	1.32248	0.000606673	1191.22	1562.73								1
23779			CATMA4A31130	M1	2	AT4G29510	AT4G29520		protein arginine N-methyltransferase, putative, unknown protein	0.662002																												0
3172			CATMA1A21215	E1	1	AT1G22070			TGA3 (TGA1a-related gene 3); DNA binding / calmodulin binding / transcription factor	0.662456								At1g22070	down	1.20318	0.00188343	4971.97	4090.84															1
26060			CATMA5A02270	E1	1	AT5G03160			DNAJ heat shock N-terminal domain-containing protein	0.663255								At5g03160	up	1.34016	0.00371012	59514	81810.1									At5g03160	up	1.50798	0.00764874	65788.5	105247	1
23569			CATMA4A29040	E1	1	AT4G27470			zinc finger (C3HC4-type RING finger) family protein	0.663663																												0
1545			CATMA1A04400	E1	1	AT1G05500			C2 domain-containing protein	0.664477																												0
22339			CATMA4A15420	E1	1	AT4G14960			TUA6 (tubulin alpha-6 chiain)	0.665905																												0
4061			CATMA1A31360	E1	1	AT1G33050			unknown protein	0.66608	At1g33050	down	1.10742	0.00583111	2577.55	2323.69		At1g33050	up	1.20324	0.000522159	3107.33	3702.64		At1g33050	up	1.28386	0.00213475	2895.11	3705.98								1
10919			CATMA2A22390	E2	1	AT2G24040			hydrophobic protein, putative / low temperature and salt responsive protein, putative	0.66698																												0
5010			CATMA1A44825	E1	1	AT1G53750			RPT1A (regulatory particle triple-A 1A); ATPase	0.66747																												0
10255			CATMA2A15920	E3	1	AT2G17190			ubiquitin family protein	0.670234								At2g17190	up	1.74623	0.00215627	1191.75	2090.42															1
15747			CATMA3A09760	E2	1	AT3G10720			pectinesterase, putative	0.670576															At3g10720	up	1.30048	0.0037854	8008.69	10489.1								1
28745			CATMA5A36235	M1	1	AT5G40580	AT5G40570		PBB2 (20S proteasome beta subunit B 2); peptidase, surfeit locus protein 2 family protein / SURF2 family protein	0.671423																												0
12491			CATMA2A38610	E1	1	AT2G40330			Bet v I allergen family protein	0.674113																						At2g40330	up	2.0926	0.00104567	253.423	495.741	1
13470			CATMA2B22920	EI1	1	AT2G24590			splicing factor, putative	0.675485																												0
17936			CATMA3A37420	E2	1	AT3G44510			unknown protein	0.677186																												0
11136			CATMA2A24665	E1	1	AT2G26300			GPA1 (G PROTEIN ALPHA SUBUNIT 1); signal transducer	0.678959															At2g26300	up	1.27443	0.00136964	3667.31	4656.67								1
26037			CATMA5A01970	E1	1	AT5G02880			UPL4 (ubiquitin-protein ligase 4)	0.679406															At5g02880	up	1.34556	0.000993565	472.709	632.342		At5g02880	up	1.80862	0.00372213	634.483	1091.31	1
18880			CATMA3A47250	E1	1	AT3G54300			ATVAMP727 (Arabidopsis thaliana vesicle-associated membrane protein 727)	0.680066															At3g54300	up	1.07335	0.00929887	7416.11	7990.06								1
6486			CATMA1A61160	E1	1	AT1G71950			identical protein binding / subtilase	0.682131		up	2.1578	0.00265213	2187.16	4749.23		At1g71950	up	4.07183	0.000264769	2701.02	11045.9		At1g71950	up	2.45357	0.00043874	2472.29	6060.06		At1g71950	up	3.31558	0.00645644	3386.02	11666.6	1
27885			CATMA5A21750	E1	1	AT5G24200			triacylglycerol lipase	0.684489																						At5g24200	up	2.04935	0.000645	220.781	425.122	1
11618			CATMA2A29810	E1	1	AT2G31560			unknown protein	0.685296								At2g31560	down	1.34436	0.00672095	3625.26	2690.4		At2g31560	down	1.88294	0.000310444	3418.54	1801.51								1
28400			CATMA5A30990	E1	1	AT5G35690			unknown protein	0.685411																												0
11055			CATMA2A23830	E2	1	AT2G25490			EBF1 (EIN3-BINDING F BOX PROTEIN 1); ubiquitin-protein ligase	0.686076								At2g25490	down	1.15414	0.000160854	3635.79	3119.47															1
9206			CATMA2A00270	E1	1	AT2G01190			octicosapeptide/Phox/Bem1p (PB1) domain-containing protein	0.686774								At2g01190	up	1.8067	0.000109559	1481.68	2659.38		At2g01190	up	2.1959	0.000571368	1515.01	3320.86		At2g01190	up	3.22282	0.00235207	2009.32	6488.95	1
9435			CATMA2A02700	E1	1	AT2G03810			18S pre-ribosomal assembly protein gar2-related	0.690683																												0
28419			CATMA5A31300	E1	1	AT5G35910			3p-5p exonuclease domain-containing protein / helicase and RNase D C-terminal domain-containing protein / HRDC domain-containing protein	0.691614																												0
18817			CATMA3A46610	M2	1	AT3G53670	AT3G53668		unknown protein, unknown protein	0.696619	At3g53670	down	1.11512	0.00727547	2242.03	2009.08		At3g53670	down	1.21238	0.00451117	2708.91	2210.89															1
4410			CATMA1A37630	E2	1	AT1G44130			nucellin protein, putative	0.697022																												0
27531			CATMA5A17880	E3	1	AT5G19450			CDPK19 (CALCIUM-DEPENDENT PROTEIN KINASE 19); calcium- and calmodulin-dependent protein kinase/ kinase	0.699603																						At5g19450	up	1.13527	0.000799	4931.7	5438.33	1
22391			CATMA4A16130	E1	1	AT4G15420			PRLI-interacting factor K	0.700602																						At4g15420	up	1.24378	0.00319755	3879.9	4693.78	1
24216			CATMA4A35800	E1	1	AT4G33980			unknown protein	0.704693								At4g33980	up	1.5434	0.00333368	2817.45	4289.82		At4g33980	up	1.56734	0.0020715	2724.7	4263.69		At4g33980	up	1.86606	0.00219288	3516.96	6425.46	1
11330			CATMA2A26760	E1	1	AT2G28350			ARF10 (AUXIN RESPONSE FACTOR 10); miRNA binding / transcription factor	0.706603																												0
24759			CATMA4A41020	E1	1	AT4G39670			unknown protein	0.707849															At4g39670	down	2.07485	0.000556365	501.706	242.206		At4g39670	up	1.6904	0.000714	703.08	1120.32	1
28665			CATMA5A35240	E1	1	AT5G39670			calcium-binding EF hand family protein	0.708283															At5g39670	down	2.49265	0.000620393	541.79	216.634								1
9289			CATMA2A01080	E2	1	AT2G02020			proton-dependent oligopeptide transport (POT) family protein	0.709085																						At2g02020	up	2.23939	0.00633692	1113.29	2447.1	1
22247			CATMA4A14420	E1	1	AT4G14160			transport protein, putative	0.711902																												0
27998			CATMA5A23070	M1	1	AT5G25350	AT5G25340		EBF2 (EIN3-BINDING F BOX PROTEIN 2), unknown protein	0.711994	At5g25350	down	1.29997	0.00320771	1872.2	1437.66																						1
3955			CATMA1A30210	E1	1	AT1G31940			unknown protein	0.712121																												0
3330			CATMA1A22660	E1	1	AT1G23780			F-box family protein	0.714857																												0
9417			CATMA2A02550	E1	1	AT2G03640			RNA binding	0.715927															At2g03640	up	1.40926	0.00359547	1916.67	2680.76								1
12047			CATMA2A34120	E2	1	AT2G35930			U-box domain-containing protein	0.71703																												0
3100			CATMA1A20440	E1	1	AT1G21380			VHS domain-containing protein / GAT domain-containing protein	0.718625																												0
1524			CATMA1A04170	E2	1	AT1G05300			ZIP5 (ZINC TRANSPORTER 5 PRECURSOR); cation transporter	0.719568	At1g05300	up	1.11175	0.00303709	1837.92	2039.8		At1g05300	up	1.60174	0.00326538	2269.83	3638.88									At1g05300	up	1.88263	0.00069	2865.49	5212.36	1
27957			CATMA5A22560	E2	1	AT5G24870			zinc finger (C3HC4-type RING finger) family protein	0.724416															At5g24870	up	1.35359	0.000525275	634.234	852.753		At5g24870	up	1.60829	0.00369093	832.723	1285.83	1
18603			CATMA3A44930	E2	1	AT3G52020			SCPL39 (serine carboxypeptidase-like 39); serine carboxypeptidase	0.726814																												0
28525			CATMA5A33070	E1	1	AT5G37720			RNA and export factor-binding protein, putative	0.726815																												0
9346			CATMA2A01705	E1	1	AT2G02800			APK2B (PROTEIN KINASE 2B); kinase	0.726984	At2g02800	down	1.09261	0.0077979	2286.5	2090.03		At2g02800	down	1.15299	0.000106812	2799.64	2407.05															1
9233			CATMA2A00515	E1	1	AT2G01470			STL2P (SEC12P-LIKE PROTEIN); nucleotide binding	0.7295																												0
6868			CATMA1A65100	E1	1	AT1G75810			unknown protein	0.731199								At1g75810	down	1.17278	0.00295756	3391.55	2867.34		At1g75810	down	1.13131	0.0063782	2912.75	2559.62								1
27111			CATMA5A13200	V1	1	AT5G14930			SAG101 (SENESCENCE-ASSOCIATED GENE 101)	0.731716																												0
19419			CATMA3A52920	E3	1	AT3G59900			(ARGOS); unknown protein	0.735956								At3g59900	down	1.41424	0.00354624	310.148	219.709		At3g59900	down	1.23323	0.00443024	307.58	248.329								1
16439			CATMA3A16840	E1	1	AT3G17410			serine/threonine protein kinase, putative	0.736007																												0
4063			CATMA1A31380	E1	1	AT1G33060			ANAC014	0.73772								At1g33060	up	1.20168	0.00293302	697.297	838.013									At1g33060	up	1.43283	0.000435	947.294	1286.35	1
30428			CATMA5A53980	E1	1	AT5G58210			hydroxyproline-rich glycoprotein family protein	0.739851								At5g58210	up	1.2506	0.00664975	456.896	574.557									At5g58210	up	2.23326	0.00704764	613.296	1337.84	1
3878			CATMA1A29200	E1	1	AT1G31010			single-stranded DNA binding	0.748005																												0
15489			CATMA3A06940	E1	1	AT3G07680			emp24/gp25L/p24 family protein	0.748041																												0
23952			CATMA4A32985	E1	1	AT4G31300			PBA1 (20S proteasome beta subunit A 1); peptidase	0.748693	At4g31300	up	1.18985	0.000462518	10847	12867.6									At4g31300	up	1.18636	0.00348039	12362.3	14782.6								1
18173			CATMA3A40490	E1	1	AT3G47480			calcium-binding EF hand family protein	0.749756	At3g47480	down	2.74101	0.00222792	686.059	248.595									At3g47480	down	2.79428	0.00499614	829.088	292.332								1
27927			CATMA5A22210	E2	1	AT5G24590			TIP (TCV-INTERACTING PROTEIN); transcription factor	0.753903																												0
18523			CATMA3A44140	E1	1	AT3G51130			unknown protein	0.754065															At3g51130	up	1.33654	0.00719907	1089	1447.28		At3g51130	up	1.42614	0.00232739	1414.64	1939.74	1
3652			CATMA1A26393	E1	1	AT1G28200			FIP1 (FH INTERACTING PROTEIN 1)	0.755585	At1g28200	up	1.20859	0.00988763	4133.9	4977.98		At1g28200	up	1.76108	0.00105943	5082.65	8957.07		At1g28200	up	1.43894	0.00188238	4736.07	6827.56								1
28680			CATMA5A35500	E1	1	AT5G39840			ATP-dependent RNA helicase, mitochondrial, putative	0.756672																												0
4895			CATMA1A43570	E1	1	AT1G52540			protein kinase, putative	0.759946																												0
5372			CATMA1A48655	E2	1	AT1G59610			ADL3 (ARABIDOPSIS DYNAMIN-LIKE 3)	0.764547																												0
17033			CATMA3A23245	E1	1	AT3G23250			AtMYB15/AtY19/MYB15 (myb domain protein 15); DNA binding	0.767705																												0
24416			CATMA4A37660	E1	1	AT4G36010			pathogenesis-related thaumatin family protein	0.768854		up	5.90552	5.52869e-05	1230.03	7280.92		At4g36010	up	14.1499	0.00024294	1523.97	22129.1		At4g36010	up	2.13883	0.000276901	1425.05	3037.25		At4g36010	up	6.18374	0.00417113	1845.54	12217.5	1
17264			CATMA3A25700	E1	1	AT3G25882			NIMIN-2 (NIM1-INTERACTING 2)	0.776844	At3g25882	down	1.96608	0.00414148	854.923	438.067									At3g25882	down	2.12626	0.00111164	978.097	459.585								1
12470			CATMA2A38380	E2	1	AT2G40140			CZF1/ZFAR1	0.777781															At2g40140	down	2.18719	0.00123603	11297.2	5195.92		At2g40140	down	1.36783	0.00405369	14375.4	10498.6	1
17106			CATMA3A23975	E1	1	AT3G24050			GATA transcription factor 1 (GATA-1)	0.781499																												0
27951			CATMA5A22500	E1	1	AT5G24810			ABC1 family protein	0.782617																												0
23580			CATMA4A29170	E1	1	AT4G27590			copper-binding protein-related	0.78359																												0
11518			CATMA2A28790	V1	1	AT2G30550			lipase class 3 family protein	0.785501								At2g30550	down	1.34272	0.000520753	1255.74	932.971									At2g30550	up	1.82971	0.000978	1753.75	3115.27	1
10631			CATMA2A19360	E2	1	AT2G20800			NDB4 (NAD(P)H DEHYDROGENASE B4); NADH dehydrogenase	0.787456																												0
24399			CATMA4A37505	E1	1	AT4G35860			ATGB2 (GTP-BINDING 2)	0.788831																												0
6940			CATMA1A65800	E1	1	AT1G76600			unknown protein	0.789659	At1g76600	down	1.49296	0.00744461	7951.72	5346.1																						1
6298			CATMA1A59190	E1	1	AT1G69880			ATH8 (thioredoxin H-type 8); thiol-disulfide exchange intermediate	0.790336																												0
7227			CATMA1A68650	EI2	1	AT1G79550			PGK (PHOSPHOGLYCERATE KINASE)	0.791494																												0
21623			CATMA4A05430	E1	1	AT4G04860			Der1-like family protein / degradation in the ER-like family protein	0.791564																												0
16157			CATMA3A13880	E2	1	AT3G14570			ATGSL04 (GLUCAN SYNTHASE-LIKE 4); 1,3-beta-glucan synthase/ transferase, transferring glycosyl groups	0.791589																												0
2590			CATMA1A14980	E2	1	AT1G15920			CCR4-NOT transcription complex protein, putative	0.793448								At1g15920	up	1.36045	0.00551808	2701.36	3656.75		At1g15920	up	1.44073	0.0092176	2394.44	3424.21								1
28053			CATMA5A23675	E2	1	AT5G26030			ferrochelatase	0.795485																												0
28659			CATMA5A35160	E2	1	AT5G39580			peroxidase	0.797807																												0
29726			CATMA5A46840	E1	1	AT5G50900			armadillo/beta-catenin repeat family protein	0.798972															At5g50900	up	1.22762	0.0035752	2809.42	3429.57								1
29996			CATMA5A49590	E1	1	AT5G53730			harpin-induced family protein / HIN1 family protein / harpin-responsive family protein	0.79965															At5g53730	up	1.3735	0.00591378	776.515	1060.11								1
15621			CATMA3A08315	E3	1	AT3G09440			heat shock cognate 70 kDa protein 3 (HSC70-3) (HSP70-3)	0.803149								At3g09440	down	1.38715	0.00292306	5179.27	3689.31		At3g09440	down	1.45542	0.00120677	5023.46	3451.03								1
11057			CATMA2A23860	E1	1	AT2G25520			phosphate translocator-related	0.805606								At2g25520	down	1.30589	0.00146041	4553.39	3444.67															1
2514			CATMA1A14120	E1	1	AT1G15130			hydroxyproline-rich glycoprotein family protein	0.805759																												0
27368			CATMA5A16060	E2	1	AT5G17760			AAA-type ATPase family protein	0.807194		up	1.41231	0.00560636	1040.61	1472.47																						1
30249			CATMA5A52160	E1	1	AT5G56350			pyruvate kinase, putative	0.807518								At5g56350	down	1.21875	0.00788026	4114.62	3326.15		At5g56350	down	1.24217	0.00163803	3880.1	3104.9		At5g56350	down	1.2088	0.00476949	5239.06	4197.58	1
16216			CATMA3A14540	E1	1	AT3G15180			proteasome-related	0.810692																						At3g15180	up	1.23328	0.00569416	1368.52	1614.62	1
5444			CATMA1A49430	E1	1	AT1G60420			DC1 domain-containing protein	0.812391																												0
27760			CATMA5A20350	E1	1	AT5G22850			aspartyl protease family protein	0.813542																												0
28639			CATMA5A34920	E1	1	AT5G39320			UDP-glucose 6-dehydrogenase, putative	0.816398	At5g39320	down	1.40504	0.00160458	2681.01	1907.48		At5g39320	down	2.01278	0.00396913	3514.83	1735.56		At5g39320	down	1.53516	8.06883e-05	3164.77	2050.75		At5g39320	down	2.00302	0.00152834	4240.91	2036.6	1
19577			CATMA3A54720	E2	1	AT3G61580			delta-8 sphingolipid desaturase (SLD1)	0.822254	At3g61580	down	1.1135	0.00282652	32242.1	28917.3																						1
15755			CATMA3A09850	E1	1	AT3G10800			bZIP transcription factor family protein	0.823559																												0
6970			CATMA1A66140	E1	1	AT1G76900			AtTLP1 (TUBBY LIKE PROTEIN 1); phosphoric diester hydrolase/ transcription factor	0.823731								At1g76900	up	1.26461	0.000977515	7740.72	9739.5		At1g76900	up	1.29714	0.00979289	7180.25	9331.83								1
19644			CATMA3A55410	E1	1	AT3G62260			protein phosphatase 2C, putative / PP2C, putative	0.824706																												0
17937			CATMA3A37425	E2	1	AT3G44510			unknown protein	0.825432																												0
23567			CATMA4A29020	E1	1	AT4G27450			unknown protein	0.830266															At4g27450	up	1.77734	0.00655127	12192.7	21940.3		At4g27450	up	1.76568	0.0092453	15456.4	27760.3	1
21261			CATMA4A01210	M1	1	AT4G01030	AT4G01026		pentatricopeptide (PPR) repeat-containing protein, unknown protein	0.833833																												0
19304			CATMA3A51610	E1	1	AT3G58600			unknown protein	0.834249	At3g58600	down	1.02925	0.00602589	2344.58	2275.04		At3g58600	up	1.07969	0.00445652	2805.56	3000.16		At3g58600	up	1.13142	0.00805274	2845.34	3206.37								1
27828			CATMA5A21060	E1	1	AT5G23540			26S proteasome regulatory subunit, putative	0.835607	At5g23540	up	1.17695	0.0012313	9657.63	11333.7		At5g23540	up	1.15323	0.00156554	11557.6	13345.9									At5g23540	up	1.34561	0.00624972	13782.9	18833	1
27125			CATMA5A13370	E2	1	AT5G15090			porin, putative / voltage-dependent anion-selective channel protein, putative	0.838317																												0
15775			CATMA3A10050	E1	1	AT3G10985			wound-responsive protein-related	0.842546															At3g10985	up	1.50006	0.00233598	32450.2	49797.5								1
12329			CATMA2A37060	E1	1	AT2G38790			unknown protein	0.842806	At2g38790	down	1.33702	0.00823458	851.698	636.894		At2g38790	down	1.8224	0.00313165	942.027	516.369		At2g38790	down	1.84483	0.000319292	998.13	537.782								1
6370			CATMA1A59870	E1	1	AT1G70590			F-box family protein	0.843324		up	1.29218	0.00280155	2134.4	2755.82		At1g70590	up	1.9729	0.00290562	2625.06	5171.93		At1g70590	up	1.41288	0.00167443	2503.92	3520.95								1
10203			CATMA2A15360	E3	1	AT2G16640			ATTOC132/TOC132 (MULTIMERIC TRANSLOCON COMPLEX IN THE OUTER ENVELOPE MEMBRANE 132); transmembrane receptor	0.844425	At2g16640	up	1.13523	0.00181068	2110.21	2391.79		At2g16640	up	1.11891	0.00582442	2630.16	2919.65		At2g16640	up	1.12664	0.00894599	2441.69	2739.67								1
22282			CATMA4A14800	E1	1	AT4G14430			enoyl-CoA hydratase/isomerase family protein	0.845236															At4g14430	up	1.16242	0.00329041	10989.7	12868.1		At4g14430	up	2.02123	0.00837477	13337.1	28168.8	1
26954			CATMA5A11590	M1	1	AT5G13390	AT5G13400		NEF1 (NO EXINE FORMATION 1), proton-dependent oligopeptide transport (POT) family protein	0.84602																												0
4304			CATMA1A35155	E3	1	AT1G37130			NIA2 (NITRATE REDUCTASE 2)	0.84655																												0
4881			CATMA1A43380	E1	1	AT1G52320			unknown protein	0.851264																												0
5629			CATMA1A51910	E2	1	AT1G62770			invertase/pectin methylesterase inhibitor family protein	0.85509																												0
19072			CATMA3A49125	E2	1	AT3G56170			CAN (CA-2+ DEPENDENT NUCLEASE); nuclease	0.860549	At3g56170	down	1.3415	0.00058836	935.084	696.286		At3g56170	down	1.27005	0.00492471	1068.63	838.973															1
15348			CATMA3A05500	EI1	1	AT3G06420			ATG8H (AUTOPHAGY 8H); microtubule binding	0.865388																												0
12036			CATMA2A33980	E1	1	AT2G35800			mitochondrial substrate carrier family protein	0.873936																												0
2586			CATMA1A14920	E1	1	AT1G15870			mitochondrial glycoprotein family protein / MAM33 family protein	0.87447																												0
9615			CATMA2A05200	E1	1	AT2G06530			SNF7 family protein	0.875562								At2g06530	up	1.29262	0.00200777	9512.33	12306.1															1
23395			CATMA4A27360	M1	1	AT4G25672	AT4G25670		unknown protein, unknown protein	0.877649																												0
18685			CATMA3A45776	M1	1	AT3G52860	AT3G52850		unknown protein, ATELP1 (VACUOLAR SORTING RECEPTOR HOMOLOG)	0.880485																												0
13067			CATMA2A44420	EV1	1	AT2G46020			ATBRM/CHR2 (ARABIDOPSIS THALIANA BRAHMA); ATP binding / DNA binding / helicase/ transcription regulator	0.88065																						At2g46020	up	1.28942	0.00421117	9453.28	12162.8	1
27162			CATMA5A13740	E2	1	AT5G15490			UDP-glucose 6-dehydrogenase, putative	0.882258	At5g15490	up	1.16397	0.00280846	3646.6	4232.33		At5g15490	down	1.10164	0.00791001	3966.17	3566.14															1
23866			CATMA4A32040	E2	1	AT4G30430			TET9 (TETRASPANIN9)	0.892599																												0
29026			CATMA5A39310	E1	1	AT5G43450			2-oxoglutarate-dependent dioxygenase, putative	0.893095	At5g43450	down	1.26815	0.00274982	1487.38	1173.8									At5g43450	down	1.37388	0.00161984	1685.81	1218.77								1
5832			CATMA1A54300	E1	1	AT1G65020			unknown protein	0.893443																												0
5638			CATMA1A51980	M1	1	AT1G62850	AT1G62840		translation release factor, unknown protein	0.893535																												0
19670			CATMA3A55770	E1	1	AT3G62600			DNAJ heat shock family protein	0.897135								At3g62600	down	1.21099	0.00609724	5300.83	4334.7		At3g62600	down	1.17574	0.00963781	4702.94	3985.12		At3g62600	down	1.15934	0.00426537	6341.81	5340.37	1
24128			CATMA4A34810	E2	1	AT4G33070			pyruvate decarboxylase, putative	0.898803																												0
19582			CATMA3A54760	E1	1	AT3G61630			CRF6 (CYTOKININ RESPONSE FACTOR 6); DNA binding / transcription factor	0.902609																						At3g61630	up	2.25548	0.0060447	872.8	1936.42	1
6594			CATMA1A62260	E1	1	AT1G73030			SNF7 family protein	0.905724																												0
6890			CATMA1A65300	E1	1	AT1G76070			unknown protein	0.909403																						At1g76070	up	1.63329	0.0077262	271.29	419.871	1
23448			CATMA4A27720	E2	1	AT4G26200			ACS7 (1-Amino-cyclopropane-1-carboxylate synthase 7); 1-aminocyclopropane-1-carboxylate synthase	0.910421																												0
23865			CATMA4A32030	M1	1	AT4G30420	AT4G30430		nodulin MtN21 family protein, TET9 (TETRASPANIN9)	0.911015																												0
30176			CATMA5A51350	E1	1	AT5G55600			agenet domain-containing protein / bromo-adjacent homology (BAH) domain-containing protein	0.911809																												0
12287			CATMA2A36640	E1	1	AT2G38340			AP2 domain-containing transcription factor, putative (DRE2B)	0.91241																												0
22623			CATMA4A18555	EI2	1	AT4G17530			RAB1C; GTP binding	0.918607																												0
23190			CATMA4A25480	E1	1	AT4G23630			BTI1 (VIRB2-INTERACTING PROTEIN 1)	0.922614								At4g23630	down	1.20047	0.00308442	20375.8	17076.6									At4g23630	up	1.28224	0.00430382	23258.5	30643.4	1
23844			CATMA4A31830	E1	1	AT4G30200			unknown protein	0.93257	At4g30200	up	1.10374	0.00726938	2537.33	2796.05									At4g30200	up	1.17648	0.00720402	2879.85	3375.65								1
26001			CATMA5A01580	E1	1	AT5G02500			HSC70-1 (heat shock cognate 70 kDa protein 1); ATP binding	0.933445								At5g02500	down	1.44927	0.0027555	28091.4	19641.7									At5g02500	down	1.28944	0.00380214	32830.1	26149.5	1
10903			CATMA2A22170	E1	1	AT2G23810			TET8 (TETRASPANIN8)	0.934699															At2g23810	up	1.26487	0.00688071	19784.5	25438.7								1
24215			CATMA4A35790	E1	1	AT4G33970			leucine-rich repeat family protein / extensin family protein	0.935825																												0
15779			CATMA3A10085	E1	1	AT3G11020			DREB2B (DRE-binding protein 2B); DNA binding / transcription factor/ transcriptional activator	0.93909																												0
12138			CATMA2A35150	E1	1	AT2G36880			MAT3 (METHIONINE ADENOSYLTRANSFERASE 3); methionine adenosyltransferase	0.940347								At2g36880	down	1.49643	0.00082306	23620.3	15873		At2g36880	down	1.34384	0.00305442	21158	15895.3		At2g36880	down	1.56037	0.000856	27348.3	17897.3	1
6353			CATMA1A59710	E2	1	AT1G70440			SRO3 (SIMILAR TO RCD ONE 3); NAD+ ADP-ribosyltransferase	0.941455																												0
22076			CATMA4A12240	E1	1	AT4G12120			SEC1B; protein transporter	0.941717																												0
17508			CATMA3A28460	E2	1	AT3G28580			AAA-type ATPase family protein	0.942557																						At3g28580	up	5.15943	0.000107	542.534	2706.66	1
29371			CATMA5A43190	E1	1	AT5G47200			AtRABD2b/AtRab1A (Arabidopsis Rab GTPase homolog D2b); GTP binding	0.945323																												0
26834			CATMA5A10320	E1	1	AT5G11560			catalytic	0.945467																												0
18624			CATMA3A45130	E1	1	AT3G52190			PHF1 (PHOSPHATE TRANSPORTER TRAFFIC FACILITATOR1); nucleotide binding	0.948589																												0
30988			CATMA5A59590	E2	1	AT5G64120			peroxidase, putative	0.953653	At5g64120	down	2.72404	0.00252327	1525.85	569.629									At5g64120	down	1.7092	0.00948737	1732.24	1024.21								1
11480			CATMA2A28440	E1	1	AT2G30140			UDP-glucoronosyl/UDP-glucosyl transferase family protein	0.954621	At2g30140	down	1.8756	0.000205617	2312.51	1233.32		At2g30140	down	1.80099	0.00191796	2790.37	1548.43									At2g30140	up	3.46955	7.5e-05	3490.2	11921.5	1
27606			CATMA5A18670	E1	1	AT5G20230			ATBCB (ARABIDOPSIS BLUE-COPPER-BINDING PROTEIN); copper ion binding	0.958949	At5g20230	down	1.4946	0.00427462	18409.5	12358.7		At5g20230	down	1.58298	0.00150434	22658.9	14468.4															1
11233			CATMA2A25640	E1	1	AT2G27260			unknown protein	0.966149																												0
19029			CATMA3A48710	E1	1	AT3G55730			MYB109 (myb domain protein 109); DNA binding / transcription factor	0.96936																												0
15713			CATMA3A09410	E1	1	AT3G10410			SCPL49 (serine carboxypeptidase-like 49); serine carboxypeptidase	0.978309																												0
4687			CATMA1A40990	IE2	1	AT1G49900			zinc finger (C2H2 type) family protein	0.979866																												0
6021			CATMA1A56680	E1	1	AT1G67360			rubber elongation factor (REF) family protein	0.983013								At1g67360	down	1.24265	0.00334138	2729.9	2179.64		At1g67360	down	1.4975	0.00201524	2536.43	1684.01		At1g67360	up	1.63357	0.00445534	3247.07	5209.9	1
4046			CATMA1A31170	E1	1	AT1G32870			ANAC013 (Arabidopsis NAC domain containing protein 13); transcription factor	0.984818																						At1g32870	up	3.6584	0.00443158	954.637	3561.06	1
12612			CATMA2A39895	M1	1	AT2G41500	AT2G41490		WD-40 repeat family protein / small nuclear ribonucleoprotein Prp4p-related, GPT (UDP-GLCNAC%3ADOLICHOL+PHOSPHATE+GLCNAC-1-P+TRANSFERASE); UDP-N-acetylglucosamine-dolichyl-phosphate N-acetylglucosaminephosphotransferase	0.990089								At2g41500	up	1.39201	0.00871576	1853.58	2577.56		At2g41500	up	1.41308	0.0019244	1711.35	2408.49								1
12568			CATMA2A39435	E3	1	AT2G41090			calmodulin-like calcium-binding protein, 22 kDa (CaBP-22)	0.990565	At2g41090	down	2.0939	0.00112969	18299.2	8702.9									At2g41090	down	3.14784	0.00781631	21141.1	6962.11								1
5346			CATMA1A48493	E1	1	AT1G58340			ZF14; transporter	0.995189																						At1g58340	up	1.53573	0.00563491	205.011	300.892	1
12647			CATMA2A40270	E1	1	AT2G41870			remorin family protein	0.997297	At2g41870	down	1.33404	0.00139745	1025.99	768.473																						1
23745			CATMA4A30810	EI2	1	AT4G29160			SNF7 family protein	0.998686																												0
27356			CATMA5A15930	M1	1	AT5G17630	AT5G17640		glucose-6-phosphate/phosphate translocator, putative, unknown protein	0.999607															At5g17630	down	1.25025	0.00488016	3138.05	2491.63		At5g17630	down	1.34391	0.00953368	4163.15	3025.26	1
17558			CATMA3A29060	E1	1	AT3G29034			unknown protein	1.00315																												0
27071			CATMA5A12740	E1	1	AT5G14500			aldose 1-epimerase family protein	1.0109								At5g14500	down	1.23771	0.00623047	1438.37	1153.72		At5g14500	down	1.22365	0.00591913	1318.1	1070.41								1
19240			CATMA3A50890	E2	1	AT3G57880			C2 domain-containing protein	1.02019		up	1.26909	0.00649185	1160.64	1468.95																At3g57880	up	1.17754	0.000421	1840.95	2081.06	1
17038			CATMA3A23280	E1	1	AT3G23280			zinc finger (C3HC4-type RING finger) family protein / ankyrin repeat family protein	1.02103																												0
7329			CATMA1A69640	E1	1	AT1G80460			NHO1 (NONHOST RESISTANCE TO P. S. PHASEOLICOLA 1); carbohydrate kinase	1.03783															At1g80460	up	1.08203	0.00259503	9239.89	10058.6								1
3986			CATMA1A30580	E2	1	AT1G32230			RCD1 (RADICAL-INDUCED CELL DEATH1)	1.04261		up	1.75023	2.52068e-05	11452.5	20021.2		At1g32230	up	3.79218	0.000664807	12535.4	48797.4		At1g32230	up	1.94697	0.000109265	13292.3	26213.8		At1g32230	up	4.11502	0.0058489	15076.3	68890.2	1
18507			CATMA3A43980	E2	1	AT3G50970			LTI30/XERO2 (LOW TEMPERATURE-INDUCED 30)	1.04398		up	6.96105	8.86561e-05	420.95	2933.61		At3g50970	up	15.8072	0.00053176	547.213	9065.68		At3g50970	up	4.03491	0.00014068	480.914	1926.42		At3g50970	up	15.9754	0.00104851	723.783	12468	1
11880			CATMA2A32380	E2	1	AT2G34250			protein translocase	1.04668								At2g34250	down	1.18758	0.000139692	17245.1	14552.9									At2g34250	down	1.1142	0.000328	20731.6	18812.8	1
18694			CATMA3A45870	E1	1	AT3G52930			fructose-bisphosphate aldolase, putative	1.05259																												0
12101			CATMA2A34710	E1	1	AT2G36460			fructose-bisphosphate aldolase, putative	1.05827															At2g36460	down	1.15283	0.00028252	17246.2	15129.2								1
15856			CATMA3A10755	E1	1	AT3G11820			SYP121 (syntaxin 121); t-SNARE	1.05829																												0
15062			CATMA3A02556	E2	1	AT3G03640			GLUC (Beta-glucosidase homolog); hydrolase, hydrolyzing O-glycosyl compounds	1.05856	At3g03640	up	1.16833	0.00208467	3493.01	4072.59									At3g03640	up	1.12623	0.00425374	4034.19	4526.11								1
23389			CATMA4A27300	E1	1	AT4G25610			zinc finger (C2H2 type) family protein	1.05894																												0
26119			CATMA5A02900	E1	1	AT5G03720			AT-HSFA3 (Arabidopsis thaliana heat shock transcription factor A3); DNA binding / transcription factor	1.05949		up	11.1868	9.41978e-05	609.581	6887.42		At5g03720	up	34.0064	2.76439e-05	801.827	27518.2		At5g03720	up	5.99887	7.81399e-05	676.275	4040.85		At5g03720	up	5.41797	0.00624058	1005.43	5950.21	1
22272			CATMA4A14700	E2	1	AT4G14365			zinc finger (C3HC4-type RING finger) family protein / ankyrin repeat family protein	1.05973	At4g14365	down	2.04201	0.00910261	2135.16	1034.64																						1
4540			CATMA1A39380	E1	1	AT1G48300			unknown protein	1.06144																												0
30984			CATMA5A59570	E1	1	AT5G64090			unknown protein	1.06204																												0
11020			CATMA2A23430	E1	1	AT2G25110			MIR domain-containing protein	1.06271																												0
4050			CATMA1A31210	E1	1	AT1G32920			unknown protein	1.06388															At1g32920	down	2.07114	0.00513079	22406.2	10942.9								1
16108			CATMA3A13320	E1	1	AT3G14080			small nuclear ribonucleoprotein, putative / snRNP, putative / Sm protein, putative	1.06641															At3g14080	down	1.06097	0.00438286	2006.62	1878.23								1
15064			CATMA3A02570	EI1	1	AT3G03660			DNA binding / transcription factor	1.07336																												0
27542			CATMA5A17990	E1	1	AT5G19550			ASP2 (ASPARTATE AMINOTRANSFERASE 2)	1.08257																												0
2787			CATMA1A16960	E1	1	AT1G17960			threonyl-tRNA synthetase, putative / threonine--tRNA ligase, putative	1.08409																												0
24412			CATMA4A37620	EI2	1	AT4G35985			senescence/dehydration-associated protein-related	1.0927																						At4g35985	down	1.48034	0.0034047	447.368	282.34	1
18221			CATMA3A41120	E1	1	AT3G48090			EDS1 (ENHANCED DISEASE SUSCEPTIBILITY 1); signal transducer/ triacylglycerol lipase	1.09668								At3g48090	down	1.17324	0.00548727	2002.37	1696.14															1
6294			CATMA1A59160	E1	1	AT1G69840			band 7 family protein	1.1196								At1g69840	up	1.34939	0.00698169	9314.03	12513.8		At1g69840	up	1.59145	0.000333343	9522.07	15317.5								1
12366			CATMA2A37430	E1	1	AT2G39200			MLO12 (MILDEW RESISTANCE LOCUS O 12); calmodulin binding	1.12258																												0
30307			CATMA5A52776	E1	1	AT5G57030			LUT2 (LUTEIN DEFICIENT 2); lycopene epsilon cyclase	1.13036																												0
27830			CATMA5A21090	E2	1	AT5G23575			transmembrane protein, putative	1.13045																												0
1140			CATMA1A00465	E1	1	AT1G01480			ACS2 (1-Amino-cyclopropane-1-carboxylate synthase 2)	1.13075																												0
16395			CATMA3A16380	E1	1	AT3G16990			TENA/THI-4 family protein	1.13609	At3g16990	down	1.33356	0.000723496	1652.46	1238.04		At3g16990	down	1.51941	0.000445725	1986.84	1302.22		At3g16990	down	1.37121	0.0031925	1886.16	1367.58		At3g16990	up	1.86791	2.47e-05	2638.08	4770.62	1
30412			CATMA5A53830	M1	1	AT5G58060	AT5G58070		YKT61 (similar to yeast SNARE YKT6 1), lipocalin, putative	1.13816																												0
21225			CATMA4A00810	M1	1	AT4G00752	AT4G00750		UBX domain-containing protein, dehydration-responsive family protein	1.13961																												0
30041			CATMA5A50126	V3	1	AT5G54206			pseudogene	1.13964																												0
22046			CATMA4A11960	E2	1	AT4G11800			calcineurin-like phosphoesterase family protein	1.14004																						At4g11800	up	1.46054	0.00511174	1085.06	1524.96	1
12164			CATMA2A35400	E1	1	AT2G37110			unknown protein	1.145		up	1.26307	0.000236885	7834.44	9873.34		At2g37110	up	1.45266	0.00642999	9955.06	14549.2		At2g37110	up	1.47905	0.00030233	9071	13533.7		At2g37110	up	2.2081	0.00895737	11587.3	26911.3	1
24585			CATMA4A39420	E1	1	AT4G37910			MTHSC70-1 (mitochondrial heat shock protein 70-1); ATP binding / unfolded protein binding	1.14868																												0
10400			CATMA2A17330	M3	1	AT2G18680	AT2G18670		unknown protein, zinc finger (C3HC4-type RING finger) family protein	1.15444																												0
16036			CATMA3A12610	E1	1	AT3G13460			ECT2	1.15912																												0
15680			CATMA3A08930	E1	1	AT3G10040			transcription factor	1.16692		up	1.33242	0.00173765	843.117	1123.4																						1
26906			CATMA5A11075	E1	1	AT5G12840			HAP2A (EMBRYO DEFECTIVE 2220); transcription factor	1.17629																						At5g12840	up	1.12874	0.00318078	2809.08	3058.21	1
9368			CATMA2A02030	E1	1	AT2G03120			signal peptide peptidase family protein	1.17893																												0
5243			CATMA1A47413	E1	1	AT1G56330			SAR1 (SECRETION-ASSOCIATED RAS); GTP binding	1.19105								At1g56330	down	1.32303	0.00880245	6526.55	4890.51									At1g56330	down	1.59643	0.000987	7922.08	4838.87	1
14929			CATMA3A01425	M2	1	AT3G02470	AT3G02468		SAMDC (S-ADENOSYLMETHIONINE DECARBOXYLASE), unknown protein	1.19167																												0
11772			CATMA2A31295	E2	1	AT2G33120			SAR1 (SYNAPTOBREVIN-RELATED PROTEIN 1)	1.19742																												0
15768			CATMA3A09980	E2	1	AT3G10930			unknown protein	1.21764																												0
4255			CATMA1A34280	E1	1	AT1G36180			unknown protein	1.2466																												0
24227			CATMA4A35905	E1	1	AT4G34110			PAB2 (POLY(A)-BINDING PROTEIN 2); RNA binding	1.25473																												0
6522			CATMA1A61530	E1	2	AT1G72280			AERO1 (ARABIDOPSIS ENDOPLASMIC RETICULUM OXIDOREDUCTINS 1)	1.2609															At1g72280	down	1.27978	0.00243445	315.581	245.19								1
26938			CATMA5A11410	E1	1	AT5G13200			GRAM domain-containing protein / ABA-responsive protein-related	1.27031																												0
26377			CATMA5A05580	E1	1	AT5G06370			NC domain-containing protein	1.28276																						At5g06370	up	1.17664	0.00795766	3898.25	4442.48	1
3394			CATMA1A23400	E1	1	AT1G24460			myosin-related	1.28999																												0
17910			CATMA3A37080	E2	1	AT3G44190			pyridine nucleotide-disulphide oxidoreductase family protein	1.29496																												0
10314			CATMA2A16500	E1	2	AT2G17840			ERD7 (EARLY-RESPONSIVE TO DEHYDRATION 7)	1.29619																												0
31078			CATMA5A60426	E1	1	AT5G65020			ANNAT2 (ANNEXIN ARABIDOPSIS 2); calcium ion binding / calcium-dependent phospholipid binding	1.3442								At5g65020	down	1.50856	0.000240344	7208.04	4738.72		At5g65020	down	1.3133	0.00440482	6730.94	5126.2								1
4154			CATMA1A32530	E2	1	AT1G34220			unknown protein	1.34882																												0
25929			CATMA5A00800	V1	1	AT5G01750			unknown protein	1.35126																												0
23244			CATMA4A25920	E2	1	AT4G24190			SHD (SHEPHERD); ATP binding	1.35882								At4g24190	down	1.15428	0.00109892	35729.9	31345.9		At4g24190	down	1.13423	0.000849747	33196.2	29746.8								1
4889			CATMA1A43480	E1	1	AT1G52420			glycosyl transferase family 1 protein	1.3615	At1g52420	down	1.17252	0.00168243	2602.66	2215.67		At1g52420	down	1.35312	0.00149358	3100.4	2267.03		At1g52420	down	1.20811	0.000296329	2969.74	2445.01		At1g52420	down	1.14728	0.00388829	3853.61	3245.7	1
26748			CATMA5A09430	M1	1	AT5G10695	AT5G10700		unknown protein, protein tyrosine phosphatase	1.36366															At5g10695	up	1.46059	0.00681873	3123.91	4582.62								1
11442			CATMA2A28040	E1	1	AT2G29650			inorganic phosphate transporter, putative	1.36375	At2g29650	down	1.16346	0.00591455	10005.4	8568.97		At2g29650	down	1.32045	0.00054071	12619.7	9534.78		At2g29650	down	1.36944	0.00296296	11233.1	8241.12		At2g29650	down	1.89966	0.000726	15014.8	7821.84	1
2211			CATMA1A10900	E1	1	AT1G11890			SEC22 (secretion 22); transporter	1.38399								At1g11890	up	1.07561	0.0033306	3415.29	3637.49															1
1715			CATMA1A06310	E2	1	AT1G07260			UDP-glucoronosyl/UDP-glucosyl transferase family protein	1.38931																												0
6200			CATMA1A58235	E1	1	AT1G68840			RAV2 (REGULATOR OF THE ATPASE OF THE VACUOLAR MEMBRANE); DNA binding / transcription factor	1.38943	At1g68840	down	1.93208	0.00170628	25667.2	13332.7		At1g68840	down	1.57019	0.00471912	32540.1	20998.8		At1g68840	down	1.8353	0.00107332	29030.1	16069.4								1
30580			CATMA5A55595	E2	1	AT5G59820			RHL41 (RESPONSIVE TO HIGH LIGHT 41); nucleic acid binding / transcription factor/ zinc ion binding	1.39488	At5g59820	down	1.76629	0.002755	1957.05	1112.84		At5g59820	down	1.38963	0.00824547	2307.31	1658.31		At5g59820	down	1.94852	0.00685685	2236.87	1161.5		At5g59820	down	2.32012	0.0084652	2965.6	1234.62	1
22804			CATMA4A20400	E2	1	AT4G19200			proline-rich family protein	1.41403															At4g19200	up	1.35773	0.00412796	19693.4	27144.6								1
23549			CATMA4A28870	E1	1	AT4G27290			S-locus protein kinase, putative	1.43093																												0
18510			CATMA3A44010	E1	1	AT3G51000			epoxide hydrolase, putative	1.43473								At3g51000	down	1.66428	0.00061088	4010.57	2383.85		At3g51000	down	1.32801	0.00508957	3781.99	2834.32								1
1139			CATMA1A00460	E2	1	AT1G01470			LEA14 (LATE EMBRYOGENESIS ABUNDANT 14)	1.43689		up	2.90676	1.3066e-06	7618.19	22110.6		At1g01470	up	5.98791	6.60582e-05	8669.57	52645.5		At1g01470	up	3.53191	5.0455e-05	8668.86	31104.1		At1g01470	up	7.32869	0.000779	10010.3	78609.6	1
18848			CATMA3A46950	E2	1	AT3G53990			universal stress protein (USP) family protein	1.44044		up	2.35623	8.61774e-06	17196.7	40476.6		At3g53990	up	4.89457	8.55889e-05	18437.9	92308.4		At3g53990	up	1.78667	8.79144e-05	20726.1	37678.1								1
27211			CATMA5A14290	E1	1	AT5G16010			3-oxo-5-alpha-steroid 4-dehydrogenase family protein / steroid 5-alpha-reductase family protein	1.45266								At5g16010	up	1.20158	0.000616058	18939.3	22914.6															1
22281			CATMA4A14790	E1	1	AT4G14420			lesion inducing protein-related	1.46003																												0
29989			CATMA5A49490	M2	1	AT5G53590	AT5G53588		auxin-responsive family protein, unknown protein	1.46326															At5g53590	up	1.15868	0.000373315	810.552	933.949		At5g53590	up	2.75399	0.00791794	1118.71	3137.6	1
4963			CATMA1A44290	E2	1	AT1G53280			DJ-1 family protein	1.47793								At1g53280	down	1.17826	0.00420498	5103.04	4285.91									At1g53280	up	1.34783	0.00251586	6671.9	8841.33	1
27325			CATMA5A15595	E1	1	AT5G17330			GAD (Glutamate decarboxylase 1); calmodulin binding	1.48779																												0
22962			CATMA4A22770	M1	1	AT4G21180	AT4G21190		DNAJ heat shock N-terminal domain-containing protein / sec63 domain-containing protein, EMB1417 (EMBRYO DEFECTIVE 1417)	1.50186	At4g21180	down	1.07992	0.00634196	1933.52	1788.02									At4g21180	down	1.12445	0.0016286	2225.39	1965.59		At4g21180	down	1.38434	0.00304905	2869.3	1994.85	1
26373			CATMA5A05530	E2	1	AT5G06320			NHL3 (NDR1/HIN1-like 3)	1.5326								At5g06320	down	1.21951	0.00629399	54940.3	45821.8															1
18503			CATMA3A43940	E1	1	AT3G50930			AAA-type ATPase family protein	1.54184															At3g50930	down	1.57069	0.00983535	1270.14	808.93								1
3114			CATMA1A20570	VE1	1	AT1G21520			unknown protein	1.55579	At1g21520	down	1.99155	0.000701076	879.739	442.88									At1g21520	down	2.16441	0.000854307	979.335	452.741								1
19373			CATMA3A52390	E1	1	AT3G59350			kinase	1.57593								At3g59350	up	2.76964	6.01051e-05	4349.41	12012.2		At3g59350	up	3.36454	0.00112638	3980.77	13702.9		At3g59350	up	2.29196	2.59e-05	5295.92	11908.1	1
30029			CATMA5A50040	E1	1	AT5G54100			band 7 family protein	1.57701																												0
3141			CATMA1A20840	E1	0	AT1G21750			ATPDIL1-1 (PDI-LIKE 1-1); protein disulfide isomerase	1.59686								At1g21750	down	1.21324	0.00205551	7083.72	5795.21															1
22120			CATMA4A12860	E1	1	AT4G12720			AtNUDT7 (ARABIDOPSIS THALIANA NUDIX HYDROLASE HOMOLOG 7); hydrolase	1.60058															At4g12720	up	1.65999	0.0012755	9677.52	16226.1								1
5229			CATMA1A47270	E1	1	AT1G56170			HAP5B (Heme activator protein (yeast) homolog 5B)	1.61593															At1g56170	down	1.20528	0.000814754	540.853	445.317								1
12289			CATMA2A36650	E2	1	AT2G38360			prenylated rab acceptor (PRA1) family protein	1.61735																												0
31212			CATMA5A61710	E1	1	AT5G66360			ribosomal RNA adenine dimethylase family protein	1.64004																												0
16460			CATMA3A17040	E1	1	AT3G17611			rhomboid family protein / zinc finger protein-related	1.65811																												0
24085			CATMA4A34400	E1	1	AT4G32670			protein binding / zinc ion binding	1.67419																												0
13111			CATMA2A44900	E1	1	AT2G46500			phosphatidylinositol 3- and 4-kinase family protein / ubiquitin family protein	1.71275																												0
3020			CATMA1A19450	E2	1	AT1G20440			COR47 (cold regulated 47)	1.75228		up	2.28941	0.000247919	7636.76	17459		At1g20440	up	6.30163	4.62448e-05	8686.08	55488.6		At1g20440	up	1.78029	0.00531833	8954.62	16212.4								1
22541			CATMA4A17600	EI1	1	AT4G16660			heat shock protein 70, putative / HSP70, putative	1.75466								At4g16660	down	1.31876	0.00719271	3133.93	2355.15		At4g16660	down	1.29819	7.79134e-05	2947.98	2258.1								1
11646			CATMA2A30110	IE2	1	AT2G31865			poly (ADP-ribose) glycohydrolase (PARG) family protein	1.81254	At2g31865	down	1.6162	0.00429985	673.005	418.058		At2g31865	down	1.71394	0.00579805	809.891	479.03															1
12300			CATMA2A36760	E1	1	AT2G38470			WRKY33 (WRKY DNA-binding protein 33); transcription factor	1.85141								At2g38470	down	1.50351	0.00880404	14484.2	9737.04		At2g38470	down	4.20019	0.00237658	13453.4	3291.47								1
18849			CATMA3A46960	E1	1	AT3G54000			unknown protein	1.85227															At3g54000	down	1.23874	0.00208584	883.301	708.621								1
1487			CATMA1A03810	E1	1	AT1G04980			ATPDIL2-2 (PDI-LIKE 2-2); thiol-disulfide exchange intermediate	1.86965								At1g04980	down	1.3818	0.000385136	1232.93	888.737															1
19386			CATMA3A52530	E2	1	AT3G59500			integral membrane HRF1 family protein	1.87006								At3g59500	down	1.04078	0.00204423	3643.37	3463.81		At3g59500	down	1.08467	0.00541787	3576.72	3280.22								1
6901			CATMA1A65395	E2	1	AT1G76180			ERD14 (EARLY RESPONSE TO DEHYDRATION 14)	1.87471																												0
7292			CATMA1A69290	E1	1	AT1G80110			ATPP2-B11	1.88001																						At1g80110	up	3.20712	0.00448106	430.622	1355.48	1
30105			CATMA5A50670	E2	1	AT5G54860			integral membrane transporter family protein	1.90324								At5g54860	down	1.53516	0.00823293	827.44	546.376		At5g54860	down	1.2538	0.00555373	797.996	632.255								1
10350			CATMA2A16860	EV1	1	AT2G18193			AAA-type ATPase family protein	1.91518																												0
15533			CATMA3A07410	E1	1	AT3G08590			2,3-biphosphoglycerate-independent phosphoglycerate mutase, putative / phosphoglyceromutase, putative	1.9339																												0
23821			CATMA4A31610	E1	1	AT4G29960			unknown protein	1.93679																												0
23296			CATMA4A26400	E1	1	AT4G24690			ubiquitin-associated (UBA)/TS-N domain-containing protein / octicosapeptide/Phox/Bemp1 (PB1) domain-containing protein	1.93714																						At4g24690	up	1.98721	0.00458028	27464.3	57092.5	1
3115			CATMA1A20580	V1	1	AT1G21525			pseudogene	1.97117																												0
13247			CATMA2A46200	E1	1	AT2G47770			benzodiazepine receptor-related	1.99282																						At2g47770	up	90.0611	5.51e-05	211.233	17901.6	1
5568			CATMA1A51060	E2	1	AT1G62020			coatomer protein complex, subunit alpha, putative	1.99512															At1g62020	down	1.16799	0.00352303	1918.76	1630.96								1
12492			CATMA2A38620	E1	1	AT2G40340			AP2 domain-containing transcription factor, putative (DRE2B)	2.01498																						At2g40340	up	1.18027	0.00927035	209.701	234.391	1
21406			CATMA4A02835	E3	1	AT4G02520			ATGSTF2 (Arabidopsis thaliana Glutathione S-transferase (class phi) 2); glutathione transferase	2.03349	At4g02520	down	2.10369	1.058e-05	13231.6	6265.53									At4g02520	down	1.62407	0.00186225	14897.9	9231.7								1
7162			CATMA1A68035	M2	1	AT1G78920	AT1G78922		AVP2 (ARABIDOPSIS VACUOLAR H+-PYROPHOSPHATASE 2), unknown protein	2.03447																												0
30760			CATMA5A57390	E1	1	AT5G61790			calnexin 1 (CNX1)	2.04216								At5g61790	down	1.37922	0.00914425	7415.34	5357.81		At5g61790	down	1.30786	0.00648275	6716.72	5148.72								1
27755			CATMA5A20300	E1	1	AT5G22800			aminoacyl-tRNA synthetase family protein	2.05708								At5g22800	down	1.07466	0.00105625	7198.1	6658.84									At5g22800	down	1.24681	0.00386636	8796.46	6934.74	1
11450			CATMA2A28100	E1	1	AT2G29740			UDP-glucoronosyl/UDP-glucosyl transferase family protein	2.05953																												0
16396			CATMA3A16390	E1	1	AT3G17000			UBC32 (ubiquitin-conjugating enzyme 31); ubiquitin-protein ligase	2.06044																						At3g17000	up	1.38187	0.000434	6284.14	8504.04	1
27926			CATMA5A22200	E1	1	AT5G24590			TIP (TCV-INTERACTING PROTEIN); transcription factor	2.06427																												0
12337			CATMA2A37130	E2	1	AT2G38870			protease inhibitor, putative	2.07787								At2g38870	down	1.83064	0.0063517	6697.81	3633.41															1
12547			CATMA2A39210	M1	1	AT2G40890	AT2G40880		CYP98A3 (cytochrome P450, family 98, subfamily A, polypeptide 3); p-coumarate 3-hydroxylase, FL3-27; cysteine protease inhibitor	2.07895		up	1.30844	0.00799994	2306.09	3008.27																						1
21894			CATMA4A10150	E1	2	AT4G10090			unknown protein	2.08546																												0
13213			CATMA2A45920	M1	1	AT2G47480	AT2G47470		unknown protein, ATPDIL2-1/MEE30/UNE5 (PDI-LIKE 2-1, maternal effect embryo arrest 30, unfertilized embryo sac 5)	2.09184																												0
29365			CATMA5A43120	E2	1	AT5G47130			Bax inhibitor-1 family / BI-1 family	2.11475																												0
17926			CATMA3A37250	E1	1	AT3G44340			CEF (CLONE EIGHTY-FOUR); transporter	2.14824																												0
12080			CATMA2A34490	E1	1	AT2G36300			integral membrane Yip1 family protein	2.16846																												0
29202			CATMA5A41300	E1	1	AT5G45350			proline-rich family protein	2.19579																												0
11750			CATMA2A31130	E1	1	AT2G32920			ATPDIL2-3 (PDI-LIKE 2-3); protein disulfide isomerase	2.24947	At2g32920	up	1.06049	0.00480842	8291.92	8773.05		At2g32920	down	1.13371	0.00839521	9915.38	8712.96															1
9431			CATMA2A02665	E1	1	AT2G03760			ST (steroid sulfotransferase); sulfotransferase	2.25256															At2g03760	up	1.16663	0.00219287	3776.36	4391.71								1
5835			CATMA1A54330	E1	1	AT1G65040			protein binding / zinc ion binding	2.26014																												0
27032			CATMA5A12330	E1	1	AT5G14105			unknown protein	2.28053																												0
27009			CATMA5A12110	E2	1	AT5G13880			unknown protein	2.29063															At5g13880	down	1.16312	0.00596206	246.488	210.892								1
27950			CATMA5A22490	M1	1	AT5G24810	AT5G24800		ABC1 family protein, BZO2H2 (basic leucine zipper O2 homolog 2); DNA binding / transcription factor	2.29317																												0
23323			CATMA4A26645	E1	1	AT4G24960			ATHVA22D (Arabidopsis thaliana HVA22 homologue D)	2.29522		up	1.38226	4.30358e-05	1583.82	2186.64																						1
26478			CATMA5A06560	E1	1	AT5G07340			calnexin, putative	2.32556																												0
23759			CATMA4A30970	E1	1	AT4G29330			Der1-like family protein / degradation in the ER-like family protein	2.3333																												0
28344			CATMA5A30190	E1	1	AT5G35080			unknown protein	2.34064																												0
29364			CATMA5A43115	E3	1	AT5G47120			ATBI-1 (ARABIDOPSIS BAX INHIBITOR 1)	2.36422								At5g47120	down	1.17807	0.00200199	5279.82	4448.42															1
28881			CATMA5A37745	E3	1	AT5G42020			BIP (LUMINAL BINDING PROTEIN); ATP binding	2.37886															At5g42020	down	1.18201	0.00887943	7130.2	6055.02								1
18368			CATMA3A42560	E1	1	AT3G49530			ANAC062 (Arabidopsis NAC domain containing protein 62); transcription factor	2.42702																												0
16942			CATMA3A22365	E1	1	AT3G22370			AOX1A (alternative oxidase 1A); alternative oxidase	2.43453								At3g22370	down	1.49446	0.000978336	2705	1796.59									At3g22370	down	1.42209	0.00460113	3469.86	2340.97	1
19027			CATMA3A48680	E2	1	AT3G55700			UDP-glucoronosyl/UDP-glucosyl transferase family protein	2.43876																												0
28883			CATMA5A37770	E1	1	AT5G42050			unknown protein	2.54961																												0
16245			CATMA3A14850	E1	1	AT3G15430			regulator of chromosome condensation (RCC1) family protein	2.58094																												0
2351			CATMA1A12340	M1	1	AT1G13330	AT1G13340		unknown protein, unknown protein	2.59046																												0
16298			CATMA3A15390	I2	1	AT3G15980			coatomer protein complex, subunit beta 2 (beta prime), putative	2.68139								At3g15980	down	1.22731	0.000128362	1849	1497.11															1
1903			CATMA1A07900	E2	1	AT1G09080			luminal binding protein 3 (BiP-3) (BP3)	2.69261																												0
27826			CATMA5A21040	E1	1	AT5G23530			unknown protein	2.71316		up	1.42572	0.00199856	1435.26	2045.15		At5g23530	up	1.09117	0.00474535	1737.2	1882.78															1
10725			CATMA2A20300	E1	1	AT2G21640			unknown protein	2.71405								At2g21640	down	1.446	0.000949069	1391.26	959.487		At2g21640	down	1.83368	0.00470908	1247.92	677.904		At2g21640	down	1.85385	0.00734931	1753.4	903.463	1
18601			CATMA3A44880	E1	1	AT3G51980			binding	2.73815								At3g51980	down	1.17344	0.00403978	3798.16	3199.72		At3g51980	down	1.14207	0.00461497	3808.88	3317.86		At3g51980	down	1.16208	0.00951641	4845.25	4058.54	1
15246			CATMA3A04540	E1	1	AT3G05500			rubber elongation factor (REF) family protein	2.95594															At3g05500	up	1.19356	0.00466582	3193.52	3790.16		At3g05500	up	1.87229	0.00430681	4097.99	7634.69	1
17474			CATMA3A28035	E2	1	AT3G28210			PMZ; zinc ion binding	3.13486																												0
4331			CATMA1A36330	E1	1	AT1G42990			ATBZIP60 (BASIC REGION/LEUCINE ZIPPER MOTIF 60); DNA binding / transcription factor	3.23318															At1g42990	down	1.29154	0.00191192	14484	11315								1
1913			CATMA1A08010	VE1	1	AT1G09180			ATSAR1/ATSARA1A (ARABIDOPSIS THALIANA SECRETION-ASSOCIATED RAS SUPER FAMILY 1); GTP binding	3.58324																												0
24282			CATMA4A36470	E1	1	AT4G34630			unknown protein	3.78446	At4g34630	down	1.35512	0.00422354	4327.72	3193.62		At4g34630	down	1.5776	0.00125595	5187.81	3254.01		At4g34630	down	1.73844	0.000100151	4923.09	2817.85		At4g34630	down	1.59439	0.00337892	6474.51	3930.27	1
15574			CATMA3A07810	E1	1	AT3G08970			DNAJ heat shock N-terminal domain-containing protein	3.966																												0
2870			CATMA1A17870	E2	1	AT1G18830			transducin family protein / WD-40 repeat family protein	3.9779																												0
6358			CATMA1A59760	E1	1	AT1G70490			ADP-ribosylation factor, putative	4.05581								At1g70490	down	1.22082	0.00946845	48385	40229.3															1
5265			CATMA1A47670	E1	1	AT1G56580			unknown protein	4.41219								At1g56580	down	1.36874	0.00139165	32203.8	23750.5		At1g56580	down	1.25935	0.00119071	29129.3	23446.9								1
																																						211

## Sheet: S3B (R59022- altered)
										ter-but-1%+R59022
										ter-but-1%					Average signal intensity							Average signal intensity							Average signal intensity							Average signal intensity
ID	ID v6	v6.1	v5	Spec	PCR_Result	At1v5	At2	At3	fonctionv5	Rat	Locus	Regulation	Fold change	p-value	Vector control	35S:DREB2A FL		Locus	Regulation	Fold change	p-value	Vector control	35S:DREB2A CA		Locus	Regulation	Fold change	p-value	Vector control	35S:GmDREB2A;2 FL		Locus	Regulation	Fold change	p-value	Vector control	35S:GmDREB2A;2 Δ2
CATMA1A64830	CATMA1OA64830F1	9717	6844	E1	1	AT1G75500			nodulin MtN21 family protein	-1.4081																						At1g75500	down	1.36298	0.00766171	12811	9313.65	1
CATMA5A22800	CATMA5OA22800F1	60257	27976	E1	1	AT5G25090			plastocyanin-like domain-containing protein	-1.27862																												0
CATMA1A07495	CATMA1OA07495F1	1313	1853	E1	1	AT1G08560			SYP111 (syntaxin 111); t-SNARE	-1.15595	At1g08560	up	1.25234	0.00129415	8244.02	10297	1	At1g08560	up	1.13225	9.909e-05	9766.16	11034.6		At1g08560	up	1.07607	0.00626029	9463.18	10242.6								1
CATMA2A07420	empty	78863	9767	V3	1	Nogene				-1.11563																												0
CATMA2A23390	CATMA2OA23390R1	20954	11015	EI2	1	AT2G25060			plastocyanin-like domain-containing protein	-1.03665																												0
CATMA4A23690	CATMA4OA23690R1	48362	23043	E2	1	AT4G22010			SKS4 (SKU5 Similar 4); copper ion binding / oxidoreductase	-1.02301																						At4g22010	down	1.18821	0.00334265	7701.94	6352.93	1
CATMA4A12870	CATMA4OA12870F1	46799	22121	E1	1	AT4G12730			FLA2 (FLA2)	-1.01646																												0
CATMA5A22310	CATMA5OA22310F1	60195	27936	E1	1	AT5G24660			unknown protein	-1.00881								At5g24660	down	1.7426	0.0064386	5543	3163.24		At5g24660	down	2.26578	0.00271647	5235.91	2312.58								1
CATMA1A48900	CATMA1OA48900R1	7294	5399	E1	1	AT1G59840			unknown protein	-1.00213																												0
CATMA1A29560	CATMA1OA29560F1	4791	3907	E1	1	AT1G31335			unknown protein	-0.982221																						At1g31335	down	1.37682	0.00486153	517.034	352.382	1
CATMA1A02720	CATMA1OA02720F1	493	1373	E2	1	AT1G03870			FLA9 (FLA9)	-0.963513	At1g03870	down	1.39567	0.00437393	23574.1	16894.5	1								At1g03870	up	1.67253	0.00280685	25808.9	44207.1								1
CATMA3A13520	CATMA3OA13520F1	32795	16127	E1	1	AT3G14240			subtilase family protein	-0.958897	At3g14240	up	1.13703	0.00518164	12414.2	14093.3	1															At3g14240	down	1.1221	0.00861551	18195.1	16303.4	1
CATMA5A37820	CATMA5OA37820F1	61755	28889	E1	1	AT5G42100			glycosyl hydrolase family 17 protein	-0.957688															At5g42100	up	1.23113	0.00741823	6845.51	8470.7								1
CATMA5A43320	CATMA5OA43320F1	62601	29383	E1	1	AT5G47370			HAT2; transcription factor	-0.957335															At5g47370	up	1.2552	0.00422704	1764.93	2203.25								1
CATMA4A05135	CATMA4OA05135R1	45974	21599	E2	1	AT4G04610			APR1 (PAPS REDUCTASE HOMOLOG 19)	-0.952513								At4g04610	down	1.64194	0.000181796	15747.9	9592.85		At4g04610	down	1.68833	0.0031873	14886.7	8877		At4g04610	down	2.01455	0.00184353	18493.3	9126.87	1
CATMA1A62155	empty	73741	6582	E3	1	AT1G72930			TIR (TOLL/INTERLEUKIN-1 RECEPTOR-LIKE); transmembrane receptor	-0.952096								At1g72930	down	2.20646	0.00155251	31316.3	14364.2															1
CATMA5A35240	CATMA5OA35240R1	61376	28665	E1	1	AT5G39670			calcium-binding EF hand family protein	-0.94912															At5g39670	down	2.49265	0.000620393	541.79	216.634								1
CATMA3A23080	CATMA3OA23080F1	34337	17015	E2	1	AT3G23120			leucine-rich repeat family protein	-0.948776																												0
CATMA5A34590	CATMA5OA34590R1	61296	28620	E1	1	AT5G38980			unknown protein	-0.947436	At5g38980	down	1.49287	0.0081206	11941.4	7975.89	1	At5g38980	down	1.9181	0.00111512	14708.7	7664.09		At5g38980	down	1.77517	0.00891439	14008.7	7957.56								1
CATMA1A46200	CATMA1OA46200R1	6862	5140	E1	1	AT1G55170			unknown protein	-0.939625								At1g55170	up	1.28778	0.00530816	325.15	419.443		At1g55170	up	1.12921	0.00406467	343.36	385.148								1
CATMA5A59575	CATMA5OA59575F1	65365	30985	E2	0	AT5G64100			peroxidase, putative	-0.912451																												0
CATMA3A01600	CATMA3OA01600F1	30799	14948	E2	1	AT3G02640			unknown protein	-0.891408																												0
CATMA2A01180	CATMA2OA01180R1	18394	9299	E3	1	AT2G02120			LCR70/PDF2.1 (Low-molecular-weight cysteine-rich 70); protease inhibitor	-0.890339																												0
CATMA3A06560	CATMA3OA06560F1	31619	15450	E2	1	AT3G07320			glycosyl hydrolase family 17 protein	-0.884622	At3g07320	up	1.32937	0.00341246	2875.32	3822.38	1	At3g07320	up	1.13891	0.00989432	3390.07	3812.63		At3g07320	up	1.44658	3.29834e-05	3333.39	4800.99								1
CATMA3A47330	CATMA3OA47330F1	37369	18892	E2	1	AT3G54400			aspartyl protease family protein	-0.884262																												0
CATMA1A50750	CATMA1OA50750F1	7537	5543	EI1	1	AT1G61660			basic helix-loop-helix (bHLH) family protein	-0.880305																												0
CATMA3A14960	CATMA3OA14960R1	33036	16256	E2	1	AT3G15540			IAA19 (indoleacetic acid-induced protein 19); transcription factor	-0.875156															At3g15540	up	1.1919	0.00264328	1514.89	1794.68		At3g15540	down	1.43475	0.000276	1993.38	1331.44	1
CATMA2A39890	CATMA2OA39890F1	23675	12611	E1	1	AT2G41480			peroxidase	-0.856532																												0
CATMA5A21750	empty	75717	27885	E1	1	AT5G24200			triacylglycerol lipase	-0.849948																						At5g24200	up	2.04935	0.000645	220.781	425.122	1
CATMA1A35155	CATMA1OA35155R1	5468	4304	E3	1	AT1G37130			NIA2 (NITRATE REDUCTASE 2)	-0.847197																												0
CATMA4A12530	CATMA4OA12530F1	46759	22097	E2	1	AT4G12420			SKU5 (skewed 5); copper ion binding	-0.843168	At4g12420	up	1.12039	0.0033824	11993.2	13417	1	At4g12420	up	1.37295	0.000294339	13814.3	18981.9		At4g12420	up	1.58888	0.00339706	13222.8	21433.1								1
CATMA2A27200	CATMA2OA27200F1	21569	11373	E1	1	AT2G28790			osmotin-like protein, putative	-0.837388	At2g28790	up	1.55953	0.00287862	10292.2	16039	1																					1
CATMA4A26000	CATMA4OA26000F1	48739	23253	E1	1	AT4G24265			unknown protein	-0.836778																												0
CATMA4A17500	CATMA4OA17500F1	47485	22530	E1	1	AT4G16563			aspartyl protease family protein	-0.836285								At4g16563	up	6.03386	0.000225896	790.785	4758.82		At4g16563	up	9.27382	0.000186656	799.964	7509.24								1
CATMA2A06900	CATMA2OA06900R1	19042	9729	V3	1	AT2G07699			pseudogene	-0.834784																												0
CATMA5A00240	CATMA5OA00240R1	56628	25875	E1	1	AT5G01210			transferase family protein	-0.828411								At5g01210	up	1.16563	0.00569693	5783.4	6702.04		At5g01210	up	1.28795	0.00573259	5637.37	7288.6								1
CATMA4A27320	CATMA4OA27320R1	48982	23391	E1	1	AT4G25630			FIB2 (FIBRILLARIN 2)	-0.823439								At4g25630	down	1.49741	0.00178276	4842.95	3216.16									At4g25630	down	1.65355	0.00383355	6258.63	3660.67	1
CATMA4A36827	CATMA4OA36827R1	50608	24326	E2	1	AT4G35100			PIP3 (PLASMA MEMBRANE INTRINSIC PROTEIN 3); water channel	-0.820963																												0
CATMA4A41335	CATMA4OA41335R1	51424	24790	E1	1	AT4G39940			AKN2 (APS-KINASE 2); ATP binding / kinase/ transferase, transferring phosphorus-containing groups	-0.803585								At4g39940	down	2.17287	0.00219168	9729.97	4500.82		At4g39940	down	1.44582	0.00309531	8712.34	6074.39								1
CATMA2A07330	empty	73989	9760	V4	1	AT2G07723			pseudogene	-0.802688																												0
CATMA1A21785	CATMA1OA21785F1	3665	3237	E2	0	AT1G22710			SUC2 (SUCROSE-PROTON SYMPORTER 2); carbohydrate transporter/ sucrose:hydrogen symporter/ sugar porter	-0.802596	At1g22710	up	1.05362	0.00505959	9654.56	10141.3	1	At1g22710	up	1.1757	0.00816199	11637.3	13697.6		At1g22710	up	1.348	0.00199479	10908	14823								1
CATMA3A27260	CATMA3OA27260R1	35008	17403	E2	1	AT3G27400			pectate lyase family protein	-0.801279	At3g27400	down	1.36986	0.00893176	318.831	232.103	1																					1
CATMA3A16820	CATMA3OA16820F1	33349	16437	E2	1	AT3G17390			MTO3 (S-adenosylmethionine synthase 3); methionine adenosyltransferase	-0.799813																						At3g17390	up	1.32304	0.00165837	68054.8	93981	1
CATMA1A64075	CATMA1OA64075R1	9600	6768	E1	1	AT1G74710			ICS1 (ISOCHORISMATE SYNTHASEI); isochorismate synthase	-0.7994								At1g74710	down	1.34178	0.000618851	859.995	638.776															1
CATMA3A44260	CATMA3OA44260R1	36872	18536	E1	1	AT3G51280			male sterility MS5, putative	-0.797636	At3g51280	up	1.28316	0.00196274	1903	2439.41	1															At3g51280	down	1.4074	0.000294	2884.31	1970.96	1
CATMA1A60190	CATMA1OA60190R1	8962	6396	E1	1	AT1G70900			unknown protein	-0.795695	At1g70900	up	1.24403	0.00324462	1445.05	1794.48	1	At1g70900	up	1.78167	0.00108179	1629.41	2891.71		At1g70900	up	1.52052	0.00073706	1694.91	2564.1		At1g70900	up	3.49832	0.00606808	2088.72	7618.95	1
CATMA1A65315	CATMA1OA65315F1	9805	6892	E3	1	AT1G76090			SMT3 (S-adenosyl-methionine-sterol-C-methyltransferase 3); S-adenosylmethionine-dependent methyltransferase	-0.795158																												0
CATMA3A13580	CATMA3OA13580F1	32809	16134	E1	1	AT3G14310			ATPME3 (Arabidopsis thaliana pectin methylesterase 3)	-0.780857																												0
CATMA4A33490	CATMA4OA33490R1	50046	24008	E2	1	AT4G31840			plastocyanin-like domain-containing protein	-0.780803	At4g31840	up	1.30311	0.00036684	10463.3	13613.5	1															At4g31840	down	1.35706	0.00793205	14748.9	10812.1	1
CATMA4A29890	CATMA4OA29890F1	49419	23650	E1	1	AT4G28250			ATEXPB3 (ARABIDOPSIS THALIANA EXPANSIN B3)	-0.772571								At4g28250	down	1.3964	0.00319002	620.724	446.258		At4g28250	down	1.63477	0.000292777	593.526	360.964		At4g28250	down	1.58611	0.000759	789.217	467.703	1
CATMA2A42780	CATMA2OA42780F1	24151	12898	E1	1	AT2G44370			DC1 domain-containing protein	-0.77222																												0
CATMA2A04690	CATMA2OA04690F1	18855	9582	E1	1	AT2G05920			subtilase family protein	-0.771922																												0
CATMA5A32270	CATMA5OA32270F1	61049	28475	E1	1	AT5G37010			unknown protein	-0.759459																												0
CATMA4A03440	CATMA4OA03440R1	45806	21474	E1	1	AT4G03100			rac GTPase activating protein, putative	-0.758327																						At4g03100	down	1.3479	0.00291751	1540.8	1089.09	1
CATMA2A34810	CATMA2OA34810R1	22830	12111	E2	1	AT2G36570			leucine-rich repeat transmembrane protein kinase, putative	-0.751961	At2g36570	up	1.43747	0.00685241	3622.65	5221.66	1	At2g36570	down	1.33038	0.00739479	4508.85	3363.63									At2g36570	down	1.74763	0.00597965	5723.46	3168.89	1
CATMA1A15076	CATMA1OA15076F1	2619	2608	E1	1	AT1G16070			AtTLP8 (TUBBY LIKE PROTEIN 8)	-0.751425	At1g16070	up	1.57817	0.00159599	415.448	651.201	1	At1g16070	up	1.18081	0.00748703	439.12	519.884															1
CATMA2A43870	CATMA2OA43870F1	24333	13007	E1	1	AT2G45470			FLA8 (Arabinogalactan protein 8)	-0.735787																												0
CATMA4A41340	CATMA4OA41340R1	51426	24791	E2	1	AT4G39950			CYP79B2 (cytochrome P450, family 79, subfamily B, polypeptide 2); oxygen binding	-0.725724																												0
CATMA5A51890	CATMA5OA51890R1	64016	30223	E1	1	AT5G56120			unknown protein	-0.725046																						At5g56120	down	1.64604	0.00198304	2440.52	1421.69	1
CATMA4A29015	empty	75385	23566	E3	1	AT4G27440			PORB (PROTOCHLOROPHYLLIDE OXIDOREDUCTASE B); oxidoreductase/ protochlorophyllide reductase	-0.719849	At4g27440	down	1.25777	0.0062461	86345.8	68439.7	1																					1
CATMA4A19060	CATMA4OA19060F1	47745	22680	E2	1	AT4G18030			dehydration-responsive family protein	-0.717765	At4g18030	down	1.04525	0.0021747	7050.75	6731.99	1																					1
CATMA3A15120	CATMA3OA15120F1	33063	16274	E1	1	AT3G15720			glycoside hydrolase family 28 protein / polygalacturonase (pectinase) family protein	-0.716287	At3g15720	down	1.115	0.00166947	359.657	321.381	1																					1
CATMA2B06900	CATMAMON93648R1	73004	13330	V4	1	AT2G07699			pseudogene	-0.714422																												0
CATMA3A44680	CATMA3OA44680R1	36936	18573	E1	1	AT3G51720			unknown protein	-0.714082	At3g51720	up	1.41472	0.00504495	4240.74	5995.35	1																					1
CATMA4A26860	CATMA4OA26860R1	48898	23344	E1	1	AT4G25170			unknown protein	-0.712513								At4g25170	up	1.50772	0.00389679	13293.6	20222.4		At4g25170	up	1.46307	0.00242081	12546.5	18638.4		At4g25170	up	2.03443	0.0025936	15547.9	32824.1	1
CATMA4A34790	CATMA4OA34790F1	50257	24126	E2	1	AT4G33050			EDA39 (embryo sac development arrest 39); calmodulin binding	-0.705011	At4g33050	down	1.74372	0.00880831	788.939	457.994	1	At4g33050	down	2.42201	0.000414282	892.521	373.68		At4g33050	down	2.42364	0.00344254	924.894	381.98								1
CATMA1A41130	CATMA1OA41130F1	6127	4699	E1	1	AT1G50020			unknown protein	-0.704871								At1g50020	up	1.20882	0.00509211	12868.9	15590.8									At1g50020	up	1.20323	0.00426331	15350.6	18646.7	1
CATMA3A35010	CATMA3OA35010F1	35615	17796	E1	1	AT3G42725			unknown protein	-0.704745																												0
CATMA5A08925	CATMA5OA08925R1	58042	26708	E1	1	AT5G10180			AST68 (Sulfate transporter 2.1)	-0.698754	At5g10180	down	1.52007	8.81245e-05	10432.6	6846.37	1	At5g10180	down	1.23534	0.00574713	13130.6	10660.4		At5g10180	down	1.41841	0.000104576	12127.2	8614.42								1
CATMA2A03720	CATMA2OA03720F1	18743	9504	E1	1	AT2G04800			unknown protein	-0.695353																												0
CATMA1A27550	empty	73451	3741	EI2	1	AT1G29600			zinc finger (CCCH-type) family protein	-0.692549																												0
CATMA1A51200	empty	73639	5576	E1	1	AT1G62130			AAA-type ATPase family protein	-0.6919															At1g62130	up	1.28211	0.00489881	203.509	259.227								1
CATMA1A14860	CATMA1OA14860F1	2571	2580	E1	1	AT1G15820			LHCB6 (LIGHT HARVESTING COMPLEX PSII); chlorophyll binding	-0.685186																												0
CATMA3A45345	CATMA3OA45345R1	37068	18648	E1	1	AT3G52430			PAD4 (PHYTOALEXIN DEFICIENT 4); triacylglycerol lipase	-0.684952	At3g52430	down	1.84145	0.000998289	2274.63	1234.75	1								At3g52430	down	1.98025	0.00390681	2577.99	1296.46								1
CATMA3A53430	CATMA3OA53430R1	38366	19467	E1	0	AT3G60420			unknown protein	-0.684432																						At3g60420	up	3.1567	0.000535	2120.57	6492.71	1
CATMA1A26460	CATMA1OA26460F1	4365	3660	E1	1	AT1G28290			pollen Ole e 1 allergen and extensin family protein	-0.682953	At1g28290	up	1.65389	0.00127597	18977.7	31419	1																					1
CATMA3A49380	CATMA3OC57822F1	39989	19099	E1	0	AT3G56400			WRKY70 (WRKY DNA-binding protein 70); transcription factor	-0.682563	At3g56400	down	1.60385	4.81353e-05	19728.5	12286.8	1								At3g56400	down	3.97327	0.002609	22696	5881.2								1
CATMA4A39170	CATMA4OA39170R1	51018	24562	E1	1	AT4G37650			SHR (SHORT ROOT); transcription factor	-0.682361	At4g37650	up	1.30595	0.00895835	1368.7	1787.62	1	At4g37650	up	1.02775	0.00800753	1655.23	1689.15															1
CATMA4A39300	CATMA4OA39300F1	51037	24573	E1	1	AT4G37800			xyloglucan:xyloglucosyl transferase, putative / xyloglucan endotransglycosylase, putative / endo-xyloglucan transferase, putative	-0.677158															At4g37800	down	1.29256	0.00610788	17667.3	13789.7								1
CATMA4A30155	CATMA4OA30155R1	49462	23674	E1	1	AT4G28490			HAESA (RECEPTOR-LIKE PROTEIN KINASE 5); ATP binding / kinase/ protein serine/threonine kinase	-0.676159	At4g28490	down	1.54976	0.00411103	1088.18	702.112	1	At4g28490	down	1.72173	0.00127187	1284.53	743.593															1
CATMA3A41600	CATMA3OA41600F1	36435	18281	E1	1	AT3G48640			unknown protein	-0.670283																												0
CATMA5A61750	CATMA5OA61750F1	65783	31217	E1	1	AT5G66420			unknown protein	-0.666905	At5g66420	up	1.34619	0.00497058	6920.09	9284.52	1	At5g66420	up	1.58191	0.00133404	8371.07	13296		At5g66420	up	1.46011	0.00122652	8020.66	11783.3		At5g66420	up	2.16187	0.00998686	10179	23136.4	1
CATMA3A06780	CATMA3OA06780F1	31655	15473	E1	1	AT3G07540			formin homology 2 domain-containing protein / FH2 domain-containing protein	-0.664696	At3g07540	up	1.25327	0.0072466	873.923	1095.4	1																					1
CATMA1A48210	CATMA1OA48210F1	7149	5312	E1	1	AT1G58025			DNA binding	-0.656512																												0
CATMA5A14540	CATMA5OA14540F1	58957	27232	E1	1	AT5G16250			unknown protein	-0.655545								At5g16250	up	1.07374	0.00711048	4792.18	5096.61									At5g16250	down	1.40838	0.00393173	6334.71	4352.75	1
CATMA1A39670	CATMA1OA39670F1	5903	4566	E1	1	AT1G48570			zinc finger (Ran-binding) family protein	-0.655475															At1g48570	down	1.45021	0.00587665	2913.11	1998.24		At1g48570	down	1.40817	0.00907114	3887.45	2658.68	1
CATMA1A13630	CATMA1OA13630R1	2370	2467	E2	1	AT1G14630			unknown protein	-0.652931																												0
CATMA5A44575	CATMA5OA44575F1	62825	29512	E1	1	AT5G48580			FKBP15-2 (FK506-binding protein 15 kD-2); FK506 binding / peptidyl-prolyl cis-trans isomerase	-0.648961								At5g48580	down	1.23089	0.00107582	4067.9	3265.06									At5g48580	down	1.29202	6.29e-05	5170.11	3885.57	1
CATMA2A26360	CATMA2OA26360F1	21431	11296	E1	1	AT2G27970			CKS2 (CDK-SUBUNIT 2); cyclin-dependent protein kinase	-0.647633	At2g27970	up	1.26123	0.00275307	1320.7	1666.41	1	At2g27970	down	1.05337	0.000632729	1652.91	1558.19									At2g27970	down	1.40213	0.000247	2065.19	1415.4	1
CATMA1A16130	empty	73357	2704	M1	1	AT1G17130	AT1G17140		cell cycle control protein-related, tropomyosin-related	-0.647083																												0
CATMA3A36640	CATMA3OA36640R1	35766	17878	E1	1	AT3G43800			ATGSTU27 (Arabidopsis thaliana Glutathione S-transferase (class tau) 27); glutathione transferase	-0.64422	At3g43800	down	1.33911	0.00748656	3526.59	2631.36	1																					1
CATMA2A01200	CATMA2OA01200R1	18396	9300	V2	1	AT2G02135			pseudogene	-0.643621																												0
CATMA3A07290	CATMA3OA07290R1	31742	15521	E1	1	AT3G08030			unknown protein	-0.640554																												0
CATMA2A13650	empty	74065	10069	E1	1	AT2G14890			AGP9 (ARABINOGALACTAN PROTEIN 9)	-0.639535																												0
CATMA2A15970	CATMA2OA15970F1	19757	10259	E1	1	AT2G17230			phosphate-responsive 1 family protein	-0.639315															At2g17230	up	2.02214	0.00262377	3023.6	6072.17								1
CATMA4A36503	CATMA4OA36503F1	50541	24288	E1	1	AT4G34710			ADC2 (ARGININE DECARBOXYLASE 2)	-0.6388								At4g34710	down	1.66637	4.96057e-05	3964.58	2355.35		At4g34710	down	1.30242	0.000328511	3680.35	2809.35		At4g34710	up	1.35685	0.000837	5057.78	6685.25	1
CATMA5A48670	CATMA5OA48670R1	63472	29904	E1	1	AT5G52810			ornithine cyclodeaminase/mu-crystallin family protein	-0.638011	At5g52810	down	1.80853	0.00264461	1697.01	938.846	1								At5g52810	down	2.08029	0.00127933	1903.85	911.867								1
CATMA3A44850	CATMA3OA44850F1	36983	18598	E1	1	AT3G51950			RNA binding	-0.635043																												0
CATMA4A36080	CATMA4OA36080R1	50470	24244	E1	1	AT4G34260			unknown protein	-0.633668								At4g34260	up	1.19019	0.00154386	7063.1	8371.46		At4g34260	up	1.52113	0.00568424	6349.1	9701.6								1
CATMA4A40730	CATMA4OA40730R1	51314	24728	E1	3	AT4G39320			microtubule-associated protein-related	-0.632081																												0
CATMA3A17340	CATMA3OA17340R1	33434	16486	E1	1	AT3G17840			RLK902 (receptor-like kinase 902); ATP binding / kinase/ protein serine/threonine kinase	-0.628653	At3g17840	up	1.10346	0.000323329	3509.48	3864.15	1															At3g17840	down	1.44411	0.00620503	5285.83	3543.06	1
CATMA1A63120	empty	73753	6677	E1	1	AT1G73805			calmodulin-binding protein	-0.627324								At1g73805	down	1.80041	0.000702796	987.916	549.859															1
CATMA1A14705	CATMA1OA14705R1	2550	2566	E1	1	AT1G15690			AVP1 (vacuolar-type H+-pumping pyrophosphatase 1)	-0.626423																												0
CATMA2A01050	CATMA2OA01050F1	18369	9287	E2	1	AT2G01990			unknown protein	-0.625019																												0
CATMA1A27720	CATMA1OA27720F1	4521	3754	E1	1	AT1G29750			RKF1 (RECEPTOR-LIKE KINASE IN FLOWERS 1); ATP binding / kinase/ protein serine/threonine kinase	-0.622007																												0
CATMA2A36470	CATMA2OA36470F1	23103	12274	E1	1	AT2G38170			CAX1 (CATION EXCHANGER 1); calcium:hydrogen antiporter	-0.620448																												0
CATMA1A35650	CATMA1OA35650F1	5475	4308	E1	1	AT1G41830			SKS6 (SKU5 Similar 6); pectinesterase	-0.619941															At1g41830	up	1.20835	0.00261449	5386.63	6524.55								1
CATMA2A00660	CATMA2OA00660F1	18295	9246	E2	1	AT2G01610			invertase/pectin methylesterase inhibitor family protein	-0.61993		up	2.46112	3.08798e-05	533.416	1311.52	1	At2g01610	up	3.92671	0.00455543	653.22	2697.69									At2g01610	up	5.65147	0.0064213	833.069	5132.83	1
CATMA4A08890	CATMA4OA08890R1	46282	21808	E1	1	AT4G08950			phosphate-responsive protein, putative (EXO)	-0.614115								At4g08950	up	2.97862	0.000994788	11102.9	33359.4		At4g08950	up	2.84053	3.18343e-05	10732.3	30842.2								1
CATMA4A41393	CATMA4OA41393R1	51436	24796	E1	1	AT4G39980			DHS1 (3-DEOXY-D-ARABINO-HEPTULOSONATE 7-PHOSPHATE SYNTHASE 1); 3-deoxy-7-phosphoheptulonate synthase	-0.613837																												0
CATMA1A00520	CATMA1OA00520R1	98	1145	EV1	2	AT1G01540			protein kinase family protein	-0.611807								At1g01540	up	1.37597	0.000102237	1970.61	2687.69		At1g01540	up	1.40379	0.00494031	2031.4	2833.5		At1g01540	up	1.34423	0.00182791	2574.52	3334.84	1
CATMA1A55120	CATMA1OA55120R1	8148	5896	E1	1	AT1G65840			ATPAO4 (POLYAMINE OXIDASE 4); amine oxidase	-0.611675																												0
npcRNA375	empty	79938	34645		1	npcRNA375			ShortORF(see on Flagdb)	-0.606791																												0
CATMA2A12440	CATMA2OA12440F1	19353	9996	E2	1	AT2G13820			protease inhibitor/seed storage/lipid transfer protein (LTP) family protein	-0.601263	At2g13820	up	1.31767	0.00164335	3137.53	4131.16	1								At2g13820	up	1.25062	0.00811887	3658.17	4557.18		At2g13820	down	1.32622	0.00919871	4907.57	3623.63	1
CATMA2A07560	CATMA2OA07560F1	19063	9778	E3	1	AT2G07739			unknown protein	-0.599762																												0
CATMA1A63480	CATMA1OA63480F1	9499	6711	E2	1	AT1G74100			sulfotransferase family protein	-0.599292																												0
CATMA1A55710	CATMA1OA55710R1	8232	5941	E1	1	AT1G66430			pfkB-type carbohydrate kinase family protein	-0.595653															At1g66430	down	1.07314	0.00915384	6573.63	6140.91								1
CATMA3A19210	empty	74765	16669	E1	1	AT3G19590			WD-40 repeat family protein / mitotic checkpoint protein, putative	-0.595349																												0
CATMA5A20420	CATMA5OA20420R1	59894	27768	E1	1	AT5G22920			zinc finger (C3HC4-type RING finger) family protein	-0.593473	At5g22920	up	1.40262	0.00117619	22375	31372.1	1	At5g22920	up	1.485	0.0043724	26908.3	40413.1		At5g22920	up	2.0465	0.000393024	24852.2	51963.8								1
CATMA3A12650	CATMA3OA12650R1	32644	16041	E1	1	AT3G13510			unknown protein	-0.592226																												0
CATMA4A32620	CATMA4OA32620R1	49890	23918	E2	1	AT4G30960			CIPK6 (CBL-INTERACTING PROTEIN KINASE 6); kinase	-0.590786								At4g30960	down	1.33559	0.00152247	16716	12545.4		At4g30960	down	1.37386	0.00551572	14932.7	10940.5		At4g30960	up	1.39579	0.00163185	19332	27531.2	1
CATMA5A06076	CATMA5OA06076R1	57562	26428	E3	1	AT5G06870			PGIP2 (POLYGALACTURONASE INHIBITING PROTEIN 2); protein binding	-0.590171																												0
CATMA3A02570	CATMA3OA02570F1	30955	15064	EI1	1	AT3G03660			DNA binding / transcription factor	-0.590076																												0
CATMA5A62810	CATMA5OA62810F1	65973	31319	E1	1	AT5G67360			ARA12; subtilase	-0.58984																						At5g67360	up	1.39748	0.00736164	19319.5	27699.5	1
CATMA3A24616	CATMA3OA24616R1	34606	17171	E1	1	AT3G24660			TMKL1 (TRANSMEMBRANE KINASE-LIKE 1); ATP binding / kinase/ protein serine/threonine kinase	-0.589672																												0
CATMA5A01560	CATMA5OA01560R1	56834	25999	E1	1	AT5G02480			unknown protein	-0.58874	At5g02480	down	1.21054	0.00398542	3169.05	2609.95	1	At5g02480	down	1.17928	0.00995871	3785.98	3179.21									At5g02480	up	1.44294	0.00548282	4891.62	6951.22	1
CATMA2A39435	CATMA2OA39435R1	23600	12568	E3	1	AT2G41090			calmodulin-like calcium-binding protein, 22 kDa (CaBP-22)	-0.587709	At2g41090	down	2.0939	0.00112969	18299.2	8702.9	1								At2g41090	down	3.14784	0.00781631	21141.1	6962.11								1
CATMA3A39300	CATMA3OA39300F1	36083	18070	IE2	1	AT3G46280			protein kinase-related	-0.582942																												0
CATMA2A24190	CATMA2OA24190R1	21080	11090	E1	1	AT2G25790			leucine-rich repeat transmembrane protein kinase, putative	-0.5829								At2g25790	up	1.57561	0.000603125	763.779	1205.01		At2g25790	up	1.91056	0.000215158	694.356	1319.97		At2g25790	up	3.64367	0.00035	989.487	3522.99	1
CATMA1A03520	CATMA1OA03520F1	641	1455	E1	1	AT1G04680			pectate lyase family protein	-0.582317																												0
CATMA5A35160	CATMA5OA35160F1	61363	28659	E2	1	AT5G39580			peroxidase	-0.580052																												0
CATMA4A09010	CATMA4OA09010R1	46300	21818	E1	0	AT4G09030			AGP10 (Arabinogalactan protein 10)	-0.579243																						At4g09030	up	1.98589	0.00538309	1423.87	2724.81	1
CATMA3A24360	CATMA3OA24360F1	34561	17146	V1	1	AT3G24480			leucine-rich repeat family protein / extensin family protein	-0.579019																												0
CATMA3A03160	CATMA3OA03160F1	31051	15114	E2	1	AT3G04210			disease resistance protein (TIR-NBS class), putative	-0.575617								At3g04210	down	1.55078	0.000804487	10321	6626.58															1
CATMA2B36420	CATMA2OB36420R1	25030	13567	E1	1	AT2G38120			AUX1 (AUXIN RESISTANT 1); amino acid permease/ transporter	-0.575389																												0
CATMA1A29670	CATMA1OA29670R1	4802	3912	E1	1	AT1G31420			leucine-rich repeat transmembrane protein kinase, putative	-0.57065																												0
CATMA1A70090	CATMA1OA70090R1	10598	7373	E1	1	AT1G80870			protein kinase family protein	-0.568198	At1g80870	up	1.17164	0.00590001	2268.35	2658.79	1																					1
CATMA3A28630	empty	74859	17525	M1	1	AT3G28740	AT3G28730		cytochrome P450 family protein, ATHMG (HIGH MOBILITY GROUP, STRUCTURE-SPECIFIC RECOGNITION PROTEIN 1); transcription factor	-0.5679																												0
CATMA1A44930	CATMA1OA44930R1	6690	5021	E1	1	AT1G53830			ATPME2 (Arabidopsis thaliana pectin methylesterase 2)	-0.565531		up	1.84628	0.00431052	210.736	388.161	1	At1g53830	up	3.91145	5.27988e-05	248.07	976.815		At1g53830	up	3.61253	7.76619e-05	244.21	877.533								1
CATMA5A43480	CATMA5OA43480F1	62627	29398	E1	1	AT5G47500			pectinesterase family protein	-0.565005																												0
CATMA3A56330	CATMA3OA56330F1	38813	19723	E1	1	AT3G63140			mRNA-binding protein, putative	-0.563814																						At3g63140	down	1.29269	0.00548281	44042.3	34981.3	1
CATMA3A15410	CATMA3OA15410R1	33104	16299	E1	1	AT3G15990			SULTR3;4 (SULTR3;4); sulfate transporter	-0.56318								At3g15990	down	1.44383	0.00585435	409.478	284.929															1
CATMA5A54400	CATMA5ON91977F2	69592	30472	M1	1	AT5G58640	AT5G58650		selenium binding, unknown protein	-0.559998																												0
CATMA4A40120	CATMA4OA40120F1	51181	24656	E1	1	AT4G38660			thaumatin, putative	-0.559682	At4g38660	up	1.22718	0.0028868	4814.11	5889.61	1															At4g38660	down	1.43891	0.00265213	7249.95	4895.71	1
CATMA2A00475	CATMA2OA00475F1	18263	9226	E1	1	AT2G01420			PIN4 (PIN-FORMED 4); auxin:hydrogen symporter	-0.557986																												0
CATMA4A25540	CATMA4OA25540R1	48638	23198	E1	1	AT4G23720			unknown protein	-0.557247																												0
CATMA1A14290	CATMA1OA14290F1	2477	2526	E1	1	AT1G15290			binding	-0.556264															At1g15290	down	1.04159	0.00853686	2730.24	2607.31								1
CATMA2A00710	CATMA2OA00710F1	18305	9251	E2	1	AT2G01660			33 kDa secretory protein-related	-0.555639																												0
CATMA1A30040	empty	73470	3940	IE1	1	AT1G31810			actin binding	-0.555047																												0
CATMA3A37380	CATMA3OA37380F1	35859	17934	E1	1	AT3G44450			unknown protein	-0.552821	At3g44450	down	2.24111	0.000730294	1360.86	604.798	1								At3g44450	down	3.95924	0.00137141	1525.83	384.353		At3g44450	down	3.80496	0.000977	2126.51	528.271	1
CATMA3A24970	CATMA3OA24970R1	34662	17202	E1	1	AT3G25130			unknown protein	-0.551684																												0
CATMA3A07765	CATMA3OA07765R1	31826	15569	E1	1	AT3G08940			LHCB4.2 (LIGHT HARVESTING COMPLEX PSII)	-0.5494								At3g08940	down	1.12703	0.00477095	152684	139529															1
CATMA5A06073	empty	75566	26427	E3	1	AT5G06860			PGIP1 (POLYGALACTURONASE INHIBITING PROTEIN 1); protein binding	-0.548534															At5g06860	up	1.66204	0.00546299	604.733	1004.62		At5g06860	up	2.38099	0.000174	775.199	1768.15	1
CATMA2A32210	CATMA2OA32210F1	22393	11865	E1	1	AT2G34080			cysteine proteinase, putative	-0.548456																												0
CATMA1A19326	CATMA1OB19326F1	10637	3008	E3	1	AT1G20330			SMT2 (STEROL METHYLTRANSFERASE 2)	-0.547682															At1g20330	up	1.18312	0.00939828	23976.2	28816.5								1
CATMA4A30653	CATMA4OA30653R1	49548	23723	E2	1	AT4G28950			ARAC7/ATROP9/RAC7/ROP9 (rho-related protein from plants 9); GTP binding	-0.547604	At4g28950	up	1.25051	0.0052968	273.447	340.723	1															At4g28950	down	1.27113	0.00988509	400.258	294.679	1
CATMA2A32430	CATMA2OA32430F1	22425	11883	EI2	1	AT2G34300			dehydration-responsive protein-related	-0.547543								At2g34300	down	1.06402	0.000738034	2223.09	2071.09															1
CATMA3A04940	CATMA3OA04940F1	31355	15292	E1	1	AT3G05910			pectinacetylesterase, putative	-0.547457	At3g05910	up	1.06487	0.00471564	10300.6	10946.6	1								At3g05910	up	1.17936	0.00031091	11307	13453.2								1
CATMA5A20200	empty	75710	27750	E3	1	AT5G22740			ATCSLA02 (Cellulose synthase-like A2); transferase, transferring glycosyl groups	-0.546729								At5g22740	down	1.30973	0.000267724	2687.25	2033.68									At5g22740	down	1.32254	0.00607916	3573.39	2604.64	1
CATMA2A05540	CATMA2OA05540R1	18946	9634	E1	1	AT2G06850			EXGT-A1 (ENDO-XYLOGLUCAN TRANSFERASE); hydrolase, acting on glycosyl bonds	-0.545941								At2g06850	up	1.35943	0.00908646	30095	41399.8		At2g06850	up	1.52107	0.00605184	28702.6	44713.2								1
CATMA3A26860	CATMA3OA26860F1	34947	17367	E2	2	AT3G27060			TSO2 (TSO2); ribonucleoside-diphosphate reductase	-0.544851								At3g27060	down	1.30081	0.00980918	15800.7	12170		At3g27060	down	1.43377	0.004539	14726.5	10369.9								1
CATMA4A40500	CATMA4OA40500R1	51260	24698	E2	1	AT4G39030			EDS5 (ENHANCED DISEASE SUSCEPTIBILITY 5); antiporter/ transporter	-0.542277																												0
CATMA1A31990	CATMA1OA31990R1	5140	4107	E1	1	AT1G33760			AP2 domain-containing transcription factor, putative	-0.541907																												0
CATMA4A40510	CATMA4ON90013F1	54029	24699	M1	1	AT4G39030	AT4G39040		EDS5 (ENHANCED DISEASE SUSCEPTIBILITY 5); antiporter/ transporter, unknown protein	-0.541806																												0
CATMA2A20325	CATMA2OA20325F1	20479	10727	E2	1	AT2G21660			ATGRP7 (COLD, CIRCADIAN RHYTHM, AND RNA BINDING 2); RNA binding	-0.541257																												0
CATMA2A43130	CATMA2OA43130R1	24198	12928	E1	1	AT2G44670			senescence-associated protein-related	-0.538857								At2g44670	up	1.06858	0.00477429	4010.47	4243.01		At2g44670	up	1.23228	0.00438538	3859.19	4744.18		At2g44670	up	1.58981	7.11e-05	5039.79	7828.96	1
CATMA2A04550	empty	73946	9569	E3	1	AT2G05790			glycosyl hydrolase family 17 protein	-0.537636								At2g05790	down	1.25687	0.00306994	21055.4	16847.9															1
CATMA4A22880	CATMA4OA22880R1	48228	22970	E2	1	AT4G21280			PSBQ/PSBQ-1/PSBQA; calcium ion binding	-0.535462																						At4g21280	down	1.31562	0.000844	129063	102971	1
CATMA1A57930	CATMA1OA57930F1	8565	6170	E2	1	AT1G68560			ATXYL1/XYL1 (ALPHA-XYLOSIDASE 1); alpha-N-arabinofuranosidase/ hydrolase, hydrolyzing O-glycosyl compounds / xylan 1,4-beta-xylosidase	-0.534787																												0
CATMA3A54980	CATMA3OA54980F1	38579	19600	E1	1	AT3G61820			aspartyl protease family protein	-0.533128								At3g61820	down	1.7366	0.000529186	11314	6493.99		At3g61820	down	1.66113	0.00471057	10481.4	6327.15		At3g61820	down	1.46737	0.00450728	13321.5	9012.35	1
CATMA2A30900	CATMA2ON90712R1	28360	11720	M2	1	AT2G32650	AT2G32645		unknown protein, unknown protein	-0.532847															At2g32650	down	1.20921	0.00755144	1580.79	1299.81		At2g32650	down	1.31111	0.009998	2223.39	1631.48	1
CATMA1A67170	CATMA1OA67170F1	10121	7070	E1	1	AT1G78060			glycosyl hydrolase family 3 protein	-0.53267								At1g78060	down	1.42697	0.00303593	4381.14	3032.03		At1g78060	down	1.44938	0.002178	4452.57	3059.81		At1g78060	down	1.41802	0.00398219	5530.61	3769.17	1
CATMA3A10640	CATMA3OA10640R1	32312	15844	E2	1	AT3G11700			beta-Ig-H3 domain-containing protein / fasciclin domain-containing protein	-0.530728	At3g11700	down	1.18869	0.00532214	2383.47	2004.89	1																					1
CATMA1A21210	CATMA1OA21210R1	3570	3171	E2	1	AT1G22065			unknown protein	-0.530233																												0
CATMA3A48340	CATMA3OA48340R1	37534	18993	E2	1	AT3G55340			RNA recognition motif (RRM)-containing protein	-0.529035	At3g55340	up	1.03923	0.00475722	710.021	736.922	1																					1
CATMA3A28510	empty	74858	17512	VE2	1	AT3G28640			pentatricopeptide (PPR) repeat-containing protein	-0.527662																												0
CATMA3A43610	CATMA3OA43610F1	36737	18461	E2	1	AT3G50570			hydroxyproline-rich glycoprotein family protein	-0.526176																												0
CATMA2B07330	empty	74485	13340	V4	1	AT2G07723			pseudogene	-0.526176																												0
CATMA1A56260	CATMA1OA56260F1	8303	5981	E1	1	AT1G66970			glycerophosphoryl diester phosphodiesterase family protein	-0.526044																												0
CATMA2B27340	CATMA2OB27340F1	24961	13501	EI1	1	AT2G28950			ATEXPA6 (ARABIDOPSIS THALIANA EXPANSIN A6)	-0.525384								At2g28950	down	1.24025	0.000728283	23723.9	19234.4		At2g28950	down	1.22633	0.00725119	22124.4	18219.9		At2g28950	down	1.59375	0.00227297	29401	18654.7	1
CATMA1A09190	CATMA1OA09190F1	1621	2041	E1	1	AT1G10340			ankyrin repeat family protein	-0.522828	At1g10340	down	2.17072	0.00199285	441.78	201.539	1																					1
CATMA4A37263	CATMA4OA37263R1	50698	24374	EI2	1	AT4G35620			CYCB2;2 (CYCLIN B2;2); cyclin-dependent protein kinase regulator	-0.522483																						At4g35620	down	1.50491	0.00576737	992.259	618.247	1
CATMA1A26950	CATMA1OA26950R1	4430	3701	EI1	1	AT1G29000			heavy-metal-associated domain-containing protein	-0.522201																												0
CATMA3A23770	CATMA3OA23770F1	34457	17088	E1	1	AT3G23810			SAHH2 (S-ADENOSYL-L-HOMOCYSTEINE (SAH) HYDROLASE 2); adenosylhomocysteinase	-0.522089								At3g23810	down	1.51728	0.000869636	15634.7	10284.4		At3g23810	down	1.50531	0.00233753	15447.8	10340		At3g23810	down	1.47392	0.000566	18849.7	12858.2	1
CATMA5A20125	CATMA5OA20125R1	59856	27743	E2	1	AT5G22650			HD2B (HISTONE DEACETYLASE 2B)	-0.521843																												0
CATMA5A53400	CATMA5OA53400F1	64275	30368	E1	1	AT5G57685			unknown protein	-0.521463																												0
CATMA4A34010	CATMA4OA34010F1	50113	24045	E1	1	AT4G32290			unknown protein	-0.521383	At4g32290	down	1.17536	0.00218148	907.146	770.582	1	At4g32290	down	1.35222	0.00192746	1097.95	809.24		At4g32290	down	1.16838	0.00363818	1001.84	853.457								1
CATMA2A31360	CATMA2OA31360F1	22239	11781	E1	1	AT2G33210			chaperonin, putative	-0.5202																						At2g33210	down	1.17136	0.00514766	5056.04	4206.14	1
CATMA3A17460	CATMA3ON94452R1	43306	16499	M1	1	AT3G18000	AT3G17998		NMT1 (N-METHYLTRANSFERASE 1); phosphoethanolamine N-methyltransferase, unknown protein	-0.519794																						At3g18000	down	2.01681	1.67e-05	5263.94	2531.47	1
CATMA2B03260	CATMA2OB03260F1	24817	13302	E2	1	AT2G04280			unknown protein	-0.518666								At2g04280	down	1.25269	0.00377071	13665.4	10901.7									At2g04280	down	1.24942	0.00114928	16198.9	12996.6	1
CATMA3A17620	CATMA3OA17620F1	33477	16512	E1	1	AT3G18130			guanine nucleotide-binding family protein / activated protein kinase C receptor (RACK1)	-0.517828								At3g18130	down	1.46191	0.00312612	4632.93	3127.25		At3g18130	down	1.61886	0.00763109	4177.15	2570.23		At3g18130	down	1.90305	0.0020791	5575.84	2835.82	1
CATMA5A19650	CATMA5OA19650R1	59772	27696	E2	1	AT5G21105			L-ascorbate oxidase/ copper ion binding	-0.515303																						At5g21105	up	2.23782	0.00690678	385.237	835.903	1
CATMA2A03690	CATMA2OA03690R1	18738	9501	E1	1	AT2G04780			FLA7 (FLA7)	-0.512502																						At2g04780	down	1.37101	0.000673	17477	12773.5	1
CATMA4A01610	CATMA4OA01610R1	45528	21297	E1	1	AT4G01410			harpin-induced family protein / HIN1 family protein / harpin-responsive family protein	-0.512379	At4g01410	up	1.10287	0.0034478	1486.37	1635.7	1																					1
CATMA2A05190	CATMA2OA05190F1	18909	9614	E1	1	AT2G06520			PSBX (photosystem II subunit X)	-0.511939																												0
CATMA3A56220	CATMA3OA56220F1	38793	19713	E1	1	AT3G63050			unknown protein	-0.510415																												0
CATMA1A25080	CATMA1OA25080R1	4168	3534	E1	1	AT1G26870			ANAC009 (Arabidopsis NAC domain containing protein 9); transcription factor	-0.510012																												0
CATMA2A30460	CATMA2OA30460F1	22069	11677	E3	1	AT2G32180			PTAC18 (PLASTID TRANSCRIPTIONALLY ACTIVE18)	-0.509508															At2g32180	down	1.2186	3.44456e-05	1026.55	837.539		At2g32180	down	1.81133	0.000846	1366.92	715.125	1
CATMA4A12230	CATMA4OA12230R1	46722	22075	E1	1	AT4G12110			SMO1-1 (STEROL-4ALPHA-METHYL OXIDASE 1-1); catalytic	-0.506979															At4g12110	down	1.20803	0.00294415	1765.9	1450.38								1
CATMA3A53820	CATMA3OA53820F1	38435	19506	E1	1	AT3G60840			microtubule associated protein (MAP65/ASE1) family protein	-0.505429	At3g60840	up	1.20398	0.0015475	681.835	820.312	1								At3g60840	up	1.11573	0.00307864	814.712	904.039								1
CATMA2A07240	CATMAMON93665R1	73033	9753	V4	1	AT2G07717	AT2G07718		pseudogene, cytochrome b, putative	-0.505226																												0
CATMA1B19326	empty	73840	7408	E2	1	AT1G20330			SMT2 (STEROL METHYLTRANSFERASE 2)	-0.503186															At1g20330	up	1.18312	0.00939828	23976.2	28816.5								1
CATMA5A56820	CATMA5OA56820R1	64858	30701	E1	1	AT5G61170			40S ribosomal protein S19 (RPS19C)	-0.502955								At5g61170	down	1.14292	0.00134016	19985.6	17569.8									At5g61170	down	1.21359	0.000641	22491.4	18775.6	1
CATMA1A32430	CATMA1OA32430R1	5194	4145	E1	1	AT1G34130			STT3B (STAUROSPORIN AND TEMPERATURE SENSITIVE 3-LIKE B); oligosaccharyl transferase	-0.502933																												0
CATMA1A09360	CATMA1OA09360R1	1660	2061	E1	1	AT1G10522			unknown protein	-0.502885																												0
																																						119
CATMA4A29930	CATMA4OA29930F1	49427	23654	E1	1	AT4G28290			unknown protein	0.504124															At4g28290	up	1.46926	0.00903428	1040.78	1517.72								1
CATMA1A65570	CATMA1OA65570F1	9851	6918	E1	1	AT1G76360			protein kinase, putative	0.507106																												0
CATMA4A11720	CATMA4OA11720R1	46634	22022	E1	1	AT4G11570			haloacid dehalogenase-like hydrolase family protein	0.50835								At4g11570	down	1.34332	0.0030108	8636.43	6386.34															1
CATMA4A25220	CATMA4ON94300R1	55048	23167	IE2	1	AT4G23410			TET5 (TETRASPANIN5)	0.508451															At4g23410	up	1.39108	0.000944089	388.274	536.035								1
CATMA5A51750	CATMA5OA51750R1	63994	30211	E1	1	AT5G55970			zinc finger (C3HC4-type RING finger) family protein	0.509212																												0
CATMA1A55350	CATMA1OA55350R1	8174	5912	E2	1	AT1G66090			disease resistance protein (TIR-NBS class), putative	0.510112	At1g66090	down	1.78882	0.000812613	7211.19	4036.22	1	At1g66090	down	2.26476	0.00407536	8931.85	3923.75		At1g66090	down	2.67678	0.00468958	8445.92	3199.29		At1g66090	down	7.38114	0.00454905	11572.1	1614.11	1
CATMA1A58220	CATMA1OA58220R1	8614	6198	E1	1	AT1G68820			membrane protein, putative	0.510335																												0
CATMA3A38060	CATMA3OA38060F1	35945	17981	E1	1	AT3G45040			phosphatidate cytidylyltransferase family protein	0.511712																												0
CATMA3A55026	CATMA3OA55026F1	38593	19607	E2	1	AT3G61890			ATHB-12 (ARABIDOPSIS THALIANA HOMEOBOX PROTEIN 1); transcription factor	0.511845	At3g61890	down	1.26514	9.08696e-05	1489.08	1175.52	1	At3g61890	down	1.46438	0.000971429	1776.28	1208.94									At3g61890	up	2.14479	0.000744	2298.69	4822.88	1
CATMA1A59170	CATMA1OA59170R1	8786	6296	E1	1	AT1G69860			proton-dependent oligopeptide transport (POT) family protein	0.513297																												0
CATMA1A26393	CATMA1OA26393F1	4349	3652	E1	1	AT1G28200			FIP1 (FH INTERACTING PROTEIN 1)	0.51464	At1g28200	up	1.20859	0.00988763	4133.9	4977.98	1	At1g28200	up	1.76108	0.00105943	5082.65	8957.07		At1g28200	up	1.43894	0.00188238	4736.07	6827.56								1
CATMA5A11390	CATMA5OA11390R1	58442	26936	E1	1	AT5G13180			ANAC083 (Arabidopsis NAC domain containing protein 83); transcription factor	0.515504	At5g13180	down	1.12861	4.96413e-05	8745.04	7729.02	1								At5g13180	up	1.32671	0.00169449	9977.35	13376.3		At5g13180	up	1.67558	0.000932	12186.7	20671.5	1
CATMA5A37770	CATMA5OA37770R1	61746	28883	E1	1	AT5G42050			unknown protein	0.515531																												0
CATMA5A50670	CATMA5OA50670R1	63812	30105	E2	1	AT5G54860			integral membrane transporter family protein	0.51566								At5g54860	down	1.53516	0.00823293	827.44	546.376		At5g54860	down	1.2538	0.00555373	797.996	632.255								1
CATMA5A58050	CATMA5OA58050R1	65080	30826	E1	1	AT5G62460			zinc finger (C3HC4-type RING finger) family protein	0.517132															At5g62460	up	1.224	0.00639605	2183.7	2663.61								1
CATMA4A33390	CATMA4OA33390F1	50025	23998	E1	1	AT4G31750			protein phosphatase 2C, putative / PP2C, putative	0.517906																												0
CATMA3A05420	CATMA3OA05420F1	31443	15340	E1	1	AT3G06340			DNAJ heat shock N-terminal domain-containing protein	0.518637																												0
CATMA5A22240	CATMA5OA22240R1	60188	27930	E2	1	AT5G24610			unknown protein	0.518691																												0
CATMA3A54720	CATMA3OA54720R1	38536	19577	E2	1	AT3G61580			delta-8 sphingolipid desaturase (SLD1)	0.520156	At3g61580	down	1.1135	0.00282652	32242.1	28917.3	1																					1
CATMA3A43920	CATMA3OA43920R1	36808	18501	E1	1	AT3G50910			unknown protein	0.520411																						At3g50910	up	1.77465	0.000666	943.809	1602.79	1
CATMA4A25550	CATMA4OA25550R1	48640	23199	EI2	1	AT4G23730			aldose 1-epimerase family protein	0.520759																												0
CATMA2A25700	CATMA2OA25700F1	21339	11239	E1	1	AT2G27310			F-box family protein	0.521721	At2g27310	down	1.47591	0.00246221	838.957	566.525	1																					1
CATMA5A19820	CATMA5OA19820F1	59797	27711	E1	1	AT5G22360			ATVAMP714 (Vesicle-associated membrane protein 714)	0.523501																												0
CATMA3A44140	CATMA3OA44140R1	36846	18523	E1	1	AT3G51130			unknown protein	0.523642															At3g51130	up	1.33654	0.00719907	1089	1447.28		At3g51130	up	1.42614	0.00232739	1414.64	1939.74	1
CATMA4A40036	CATMA4OA40036R1	51164	24645	E1	1	AT4G38540			monooxygenase, putative (MO2)	0.524326	At4g38540	down	1.26534	0.00847545	770.27	608.039	1															At4g38540	up	2.36851	0.0011535	1155.3	2617.67	1
CATMA5A28220	CATMA5OA28220F1	60759	28294	E1	1	AT5G32470			unknown protein	0.52465																												0
CATMA2A36695	CATMA2OA36695R1	23142	12293	E1	1	AT2G38400			AGT3 (ALANINE:GLYOXYLATE AMINOTRANSFERASE 3); alanine-glyoxylate transaminase	0.525782															At2g38400	up	1.39865	0.00368526	1318.75	1837.84								1
CATMA1A31350	empty	73481	4060	EI1	1	AT1G33050			unknown protein	0.525884	At1g33050	down	1.10742	0.00583111	2577.55	2323.69	1	At1g33050	up	1.20324	0.000522159	3107.33	3702.64		At1g33050	up	1.28386	0.00213475	2895.11	3705.98								1
CATMA5A42350	CATMA5OA42350F1	62445	29298	E1	1	AT5G46350			WRKY8 (WRKY DNA-binding protein 8); transcription factor	0.525907																						At5g46350	up	1.97061	0.00119755	354.021	651.044	1
CATMA3A11300	CATMA3OA11300R1	32416	15907	E1	1	AT3G12350			F-box family protein	0.526969								At3g12350	down	1.20296	0.00813993	1365.19	1129.38															1
CATMA1A55410	CATMA1OA55410R1	8188	5919	E2	1	AT1G66160			U-box domain-containing protein	0.527247								At1g66160	up	2.04832	1.57667e-05	1516.87	3080.51		At1g66160	up	2.17583	0.000565923	1555.5	3364.98								1
CATMA3A16390	CATMA3OA16390R1	33284	16396	E1	1	AT3G17000			UBC32 (ubiquitin-conjugating enzyme 31); ubiquitin-protein ligase	0.527256																						At3g17000	up	1.38187	0.000434	6284.14	8504.04	1
CATMA1A00350	CATMA1OA00350R1	64	1126	E2	1	AT1G01360			unknown protein	0.528278																												0
CATMA2A28230	CATMA2OA28230R1	21704	11457	EI3	1	AT2G29870			major intrinsic family protein / MIP family protein	0.5286																												0
CATMA3A16940	CATMA3OA16940F1	33375	16450	E1	1	AT3G17510			CIPK1 (CBL-INTERACTING PROTEIN KINASE 1); kinase	0.530275																						At3g17510	down	1.59469	0.00960709	6438.53	3926.37	1
CATMA5A18280	CATMA5OA18280F1	59551	27567	E1	1	AT5G19855			unknown protein	0.530558																												0
CATMA3A25730	CATMA3OA25730R1	34774	17267	E1	1	AT3G25910			unknown protein	0.533088								At3g25910	up	1.51789	0.00454201	2092.89	3156.81		At3g25910	up	1.53527	0.000287418	2145.79	3282.66		At3g25910	up	2.11092	0.00976097	2619.89	5551.69	1
CATMA3A13320	CATMA3OA13320R1	32756	16108	E1	1	AT3G14080			small nuclear ribonucleoprotein, putative / snRNP, putative / Sm protein, putative	0.533652															At3g14080	down	1.06097	0.00438286	2006.62	1878.23								1
CATMA1A58000	CATMA1OA58000R1	8576	6177	E1	1	AT1G68620			unknown protein	0.534088																						At1g68620	up	3.45315	0.00311107	312.88	1012.01	1
CATMA5A04300	CATMA5OA04300F1	57269	26249	E2	1	AT5G05100			nucleic acid binding	0.534562	At5g05100	up	1.05502	0.00494638	2439.96	2569.74	1	At5g05100	up	1.24544	0.00146419	2775.11	3425.97		At5g05100	up	1.32181	0.00029467	2813.76	3704.07		At5g05100	up	1.47433	0.00036	3787.25	5428.68	1
CATMA3A52720	CATMA3OA52720R1	38248	19404	E2	1	AT3G59690			IQD13 (IQ-domain 13); calmodulin binding	0.535341								At3g59690	up	1.07767	0.0098091	538.835	581.276															1
CATMA1A47170	CATMA1OA47170F1	6995	5223	E1	1	AT1G56090			tetratricopeptide repeat (TPR)-containing protein	0.536432																												0
CATMA1A65100	CATMA1OA65100R1	9764	6868	E1	1	AT1G75810			unknown protein	0.536711								At1g75810	down	1.17278	0.00295756	3391.55	2867.34		At1g75810	down	1.13131	0.0063782	2912.75	2559.62								1
CATMA4A37690	CATMA4OA37690F1	50777	24419	E1	1	AT4G36040			DNAJ heat shock N-terminal domain-containing protein (J11)	0.538787								At4g36040	down	1.31918	0.00239189	15860.8	12002.3															1
CATMA3A09850	CATMA3OA09850R1	32152	15755	E1	1	AT3G10800			bZIP transcription factor family protein	0.538805																												0
CATMA1A07630	CATMA1OA07630R1	1342	1872	E1	1	AT1G08720			EDR1 (ENHANCED DISEASE RESISTANCE 1); kinase/ protein threonine/tyrosine kinase	0.541246																												0
CATMA1A20870	CATMA1OA20870R1	3522	3144	E1	1	AT1G21780			BTB/POZ domain-containing protein	0.541988	At1g21780	down	1.09497	0.00343118	1906.4	1738.09	1																					1
CATMA5A54300	CATMA5OA54300R1	64434	30461	E2	1	AT5G58540			protein kinase family protein	0.543458																												0
CATMA1A01710	CATMA1OA01710R1	306	1266	E1	1	AT1G02750			unknown protein	0.543547																												0
CATMA1A69790	CATMA1OA69790F1	10555	7345	E1	1	AT1G80590			WRKY66 (WRKY DNA-binding protein 66); transcription factor	0.545467																												0
CATMA3A10610	CATMA3OA10610F1	32303	15840	E1	1	AT3G11660			NHL1 (NDR1/HIN1-like 1)	0.546131															At3g11660	down	1.87073	0.00892404	2298.84	1219.67		At3g11660	down	2.18634	0.00334799	2825.52	1238.14	1
CATMA5A22200	CATMA5OA22200F1	60181	27926	E1	1	AT5G24590			TIP (TCV-INTERACTING PROTEIN); transcription factor	0.546519																												0
CATMA5A12040	CATMA5OA12040F1	58557	27001	E1	1	AT5G13800			hydrolase, alpha/beta fold family protein	0.548116																						At5g13800	up	1.91969	0.00239546	6003.98	11522.6	1
CATMA2A32540	CATMA2OA32540F1	22445	11894	EI1	1	AT2G34390			NIP2;1/NLM4 (NOD26-LIKE INTRINSIC PROTEIN 2;1); water channel	0.548164																												0
CATMA1A21630	CATMA1ON92265F1	15275	3214	M1	0	AT1G22500	AT1G22510		zinc finger (C3HC4-type RING finger) family protein, zinc finger (C3HC4-type RING finger) family protein	0.54978	At1g22500	down	1.39397	0.00232863	621.218	445.623	1	At1g22500	down	1.70411	0.00159124	747.05	441.075		At1g22500	down	1.65494	0.000762705	729.103	438.242								1
CATMA1A63270	CATMA1OA63270R1	9464	6691	E1	1	AT1G73920			lipase family protein	0.549983															At1g73920	up	1.32409	0.00153783	3751.52	4961.23								1
CATMA2A27750	CATMA2OA27750R1	21642	11418	E1	1	AT2G29350			SAG13 (Senescence-associated gene 13); oxidoreductase	0.551298																						At2g29350	up	2.13777	0.0070756	574.456	1156.28	1
CATMA5A39290	CATMA5OA39290R1	61972	29024	E1	1	AT5G43430			ETFBETA; electron carrier	0.552451																												0
CATMA1A28270	CATMA1OA28270F1	4597	3800	E1	1	AT1G30240			binding	0.55287															At1g30240	down	1.22008	0.00958371	1186.63	965.735								1
CATMA4A24945	CATMA4OA24945F1	48557	23152	E1	1	AT4G23190			CRK11 (CYSTEINE-RICH RLK11); kinase	0.553118																												0
CATMA4A10150	CATMA4OA10150R1	46422	21894	E1	2	AT4G10090			unknown protein	0.553673																												0
CATMA3A23280	CATMA3OA23280R1	34380	17038	E1	1	AT3G23280			zinc finger (C3HC4-type RING finger) family protein / ankyrin repeat family protein	0.554524																												0
CATMA3A35850	CATMA3OA35850F1	35693	17837	E2	1	AT3G43430			zinc finger (C3HC4-type RING finger) family protein	0.554913															At3g43430	up	1.90407	0.00367756	395.318	750.995								1
CATMA4A37505	CATMA4OA37505F1	50739	24399	E1	1	AT4G35860			ATGB2 (GTP-BINDING 2)	0.55557																												0
CATMA4A40580	CATMA4OA40580F1	51269	24705	E1	1	AT4G39090			RD19 (RESPONSIVE TO DEHYDRATION 19); cysteine-type peptidase	0.555624																												0
CATMA5A26910	CATMA5OA26910R1	60734	28271	E1	1	AT5G28830			calcium-binding EF hand family protein	0.555837																												0
CATMA5A57740	CATMA5OA57740R1	65028	30797	E1	1	AT5G62150			peptidoglycan-binding LysM domain-containing protein	0.556275																						At5g62150	up	2.45089	0.000785	378.257	867.882	1
CATMA3A10085	CATMA3OA10085R1	32192	15779	E1	1	AT3G11020			DREB2B (DRE-binding protein 2B); DNA binding / transcription factor/ transcriptional activator	0.55665																												0
CATMA1A20325	empty	73394	3091	E3	1	AT1G21270			WAK2 (wall-associated kinase 2); protein serine/threonine kinase	0.560401	At1g21270	down	1.8588	0.00425649	1384.53	741.554	1																					1
CATMA4A32030	CATMA4OA32040R1	49794	23865	M1	1	AT4G30420	AT4G30430		nodulin MtN21 family protein, TET9 (TETRASPANIN9)	0.560689																												0
CATMA4A32040	CATMA4OA32040F1	49793	23866	E2	1	AT4G30430			TET9 (TETRASPANIN9)	0.561687																												0
CATMA3A54760	CATMA3OA54760R1	38544	19582	E1	1	AT3G61630			CRF6 (CYTOKININ RESPONSE FACTOR 6); DNA binding / transcription factor	0.562696																						At3g61630	up	2.25548	0.0060447	872.8	1936.42	1
CATMA1A30120	CATMA1OA30120F1	4865	3948	E1	1	AT1G31860			AT-IE (Arabidopsis thaliana bifunctional HisI-HisE protein)	0.563258																												0
CATMA1A64240	CATMA1OA64240R1	9628	6784	E1	1	AT1G74870			protein binding / zinc ion binding	0.563727																												0
CATMA5A50126	CATMA5OA50126R1	63710	30041	V3	1	AT5G54206			pseudogene	0.566279																												0
CATMA5A02350	CATMA5OA02350F1	56955	26068	E2	1	AT5G03240			UBQ3 (POLYUBIQUITIN 3); protein binding	0.567572	At5g03240	up	1.46588	0.001086	45254.2	66096.6	1	At5g03240	up	1.84856	0.000662151	53539.4	101306		At5g03240	up	1.2318	0.00249678	52929.5	66635.9		At5g03240	up	2.19916	0.00523083	57710.9	135872	1
CATMA3A08210	CATMA3OA08210R1	31902	15613	E2	1	AT3G09350			armadillo/beta-catenin repeat family protein	0.568077																												0
CATMA5A24640	CATMA5OA24640R1	60516	28133	E1	1	AT5G27280			zinc finger (DNL type) family protein	0.571719																												0
CATMA5A00450	CATMA5OA00450F1	56661	25894	E1	1	AT5G01380			transcription factor	0.572636																												0
CATMA4A01210	CATMA4ON90003R1	54011	21261	M1	1	AT4G01030	AT4G01026		pentatricopeptide (PPR) repeat-containing protein, unknown protein	0.573195																												0
CATMA5A50015	CATMA5OA50015R1	63684	30026	E1	1	AT5G54080			HGO (HOMOGENTISATE 1,2-DIOXYGENASE); homogentisate 1,2-dioxygenase	0.574268																												0
CATMA2A20280	CATMA2OA20280R1	20472	10723	EI1	1	AT2G21620			RD2 (RESPONSIVE TO DESSICATION 2)	0.576813								At2g21620	up	2.0603	0.0043073	18216.1	38227.2															1
CATMA1A25360	empty	73433	3560	E1	1	AT1G27130			ATGSTU13 (GLUTATHIONE S-TRANSFERASE 12); glutathione transferase	0.578552	At1g27130	down	1.19273	0.00443154	295.461	246.536	1	At1g27130	down	1.40497	0.00610397	308.514	217.863															1
CATMA1A46360	empty	73600	5154	E3	1	AT1G55290			oxidoreductase, 2OG-Fe(II) oxygenase family protein	0.580412																												0
CATMA1A70145	empty	73824	7378	E1	1	AT1G80920			J8; heat shock protein binding / unfolded protein binding	0.582108															At1g80920	up	1.34779	0.00384758	39931	54814.8								1
CATMA1A67950	CATMA1OA67950F1	10249	7151	E1	1	AT1G78850			curculin-like (mannose-binding) lectin family protein	0.582142	At1g78850	down	1.42044	0.00336876	2381.12	1673.96	1								At1g78850	up	1.36489	0.00399961	2749.66	3728.97								1
CATMA1A20260	CATMA1OA20260R1	3426	3087	E2	1	AT1G21210			WAK4 (WALL ASSOCIATED KINASE 4); protein serine/threonine kinase	0.582294																												0
CATMA2A23430	CATMA2OA23430R1	20964	11020	E1	1	AT2G25110			MIR domain-containing protein	0.582328																												0
CATMA2A31295	CATMA2OA31295F1	22225	11772	E2	1	AT2G33120			SAR1 (SYNAPTOBREVIN-RELATED PROTEIN 1)	0.58327																												0
CATMA3A29380	CATMA3OA29380R1	35306	17588	E1	1	AT3G29240			unknown protein	0.583328																												0
miRspot_0995	empty	80078	34336		1	HYPMIR1087995				0.585035																												0
CATMA4A13210	CATMA4OA13210R1	46848	22148	E1	1	AT4G13110			BSD domain-containing protein	0.585792	At4g13110	down	1.1298	0.00383286	489.036	431.341	1															At4g13110	up	1.77535	0.00263644	729.495	1242.04	1
CATMA3A23160	CATMA3OA23160F1	34353	17023	E1	1	AT3G23170			unknown protein	0.586027								At3g23170	up	2.59726	0.000472425	2819.45	7269.17															1
CATMA2A36030	CATMA2OA36030R1	23032	12226	E1	1	AT2G37750			unknown protein	0.586217																												0
CATMA3A46960	CATMA3OA46960R1	37300	18849	E1	1	AT3G54000			unknown protein	0.587498															At3g54000	down	1.23874	0.00208584	883.301	708.621								1
CATMA4A01670	CATMA4OA01670F1	45537	21303	E2	1	AT4G01470			GAMMA-TIP3/TIP1;3 (tonoplast intrinsic protein 1;3); water channel	0.588346																												0
CATMA3A54340	CATMA3OA54340F1	38475	19538	E1	1	AT3G61190			BAP1 (BON ASSOCIATION PROTEIN 1)	0.588844	At3g61190	down	2.41804	0.000733403	527.232	219.464	1	At3g61190	down	2.22896	0.00104573	646.501	289.81		At3g61190	down	2.44462	0.0023005	576.628	237.94								1
CATMA4A21060	CATMA4OA21060F1	48045	22856	E1	1	AT4G19860			lecithin:cholesterol acyltransferase family protein / LACT family protein	0.591731															At4g19860	up	1.2084	0.00580533	7207.92	8749.32								1
CATMA3A01740	CATMA3OA01740F1	30829	14963	E1	1	AT3G02800			phosphoprotein phosphatase	0.592662	At3g02800	up	1.39033	0.00454471	251.746	349.409	1	At3g02800	up	2.61783	0.000506523	273.697	721.27															1
CATMA2A16500	empty	74096	10314	E1	2	AT2G17840			ERD7 (EARLY-RESPONSIVE TO DEHYDRATION 7)	0.59397																												0
CATMA1A04670	empty	73274	1567	IE2	1	AT1G05670			UDP-glucoronosyl/UDP-glucosyl transferase family protein	0.594159																												0
CATMA1A47690	CATMA1OA47690R1	7076	5267	E2	1	AT1G56600			ATGOLS2 (ARABIDOPSIS THALIANA GALACTINOL SYNTHASE 2); transferase, transferring glycosyl groups / transferase, transferring hexosyl groups	0.598095	At1g56600	down	1.60572	0.000125201	1200.33	746.475	1								At1g56600	down	1.94565	0.00167836	1297.39	665.09		At1g56600	up	4.86241	8.72e-05	1829.88	8731.7	1
CATMA1A14085	CATMA1OA14085F1	2445	2510	E2	1	AT1G15100			RHA2A (RING-H2 finger A2A); protein binding / zinc ion binding	0.598574																						At1g15100	up	1.8124	0.00497131	559.556	969.275	1
CATMA4A27940	CATMA4OA27940F1	49095	23463	E1	1	AT4G26400			zinc finger (C3HC4-type RING finger) family protein	0.603763															At4g26400	up	1.23002	0.00120797	4156.64	5109.52								1
CATMA5A57190	CATMA5OA57190F1	64925	30740	E1	1	AT5G61590			AP2 domain-containing transcription factor family protein	0.605163															At5g61590	up	1.39744	0.00357701	32793.5	46583.4								1
CATMA3A55770	CATMA3OA55770F1	38711	19670	E1	1	AT3G62600			DNAJ heat shock family protein	0.607813								At3g62600	down	1.21099	0.00609724	5300.83	4334.7		At3g62600	down	1.17574	0.00963781	4702.94	3985.12		At3g62600	down	1.15934	0.00426537	6341.81	5340.37	1
CATMA3A50890	CATMA3OA50890F1	37965	19240	E2	1	AT3G57880			C2 domain-containing protein	0.609093	At3g57880	up	1.26909	0.00649185	1160.64	1468.95	1															At3g57880	up	1.17754	0.000421	1840.95	2081.06	1
CATMA5A51820	CATMA5OA51820F1	64007	30218	E2	1	AT5G56050			unknown protein	0.609308																												0
CATMA1A07565	CATMA1OA07565R1	1330	1862	E1	1	AT1G08650			PPCK1 (PHOSPHOENOLPYRUVATE CARBOXYLASE KINASE); kinase	0.610721	At1g08650	down	1.33504	0.00373431	768.439	575.324	1	At1g08650	down	1.47301	0.000785267	990.122	671.611		At1g08650	down	1.70482	0.000509488	872.119	508.518								1
CATMA3A14850	CATMA3OA14850R1	33014	16245	E1	1	AT3G15430			regulator of chromosome condensation (RCC1) family protein	0.610729																												0
CATMA5A49490	CATMA5ON94081R2	70276	29989	M2	1	AT5G53590	AT5G53588		auxin-responsive family protein, unknown protein	0.611495															At5g53590	up	1.15868	0.000373315	810.552	933.949		At5g53590	up	2.75399	0.00791794	1118.71	3137.6	1
CATMA3B13000	empty	75093	19781	E2	1	AT3G13790			ATBFRUCT1/ATCWINV1 (ARABIDOPSIS THALIANA CELL WALL INVERTASE 1); beta-fructofuranosidase/ hydrolase, hydrolyzing O-glycosyl compounds	0.611671																						At3g13790	up	2.71662	0.00036	401.061	1023.88	1
CATMA5A34490	CATMA5OA34490R1	61292	28615	E2	1	AT5G38895			zinc finger (C3HC4-type RING finger) family protein	0.61736																												0
CATMA4A12240	CATMA4OA12240F1	46723	22076	E1	1	AT4G12120			SEC1B; protein transporter	0.618079																												0
CATMA4A16260	empty	75271	22404	E1	1	AT4G15530			PPDK (PYRUVATE ORTHOPHOSPHATE DIKINASE)	0.620715	At4g15530	down	1.4304	0.00363127	3782.94	2635.92	1															At4g15530	up	3.19826	0.000193	5535	17574.4	1
CATMA5A53370	CATMA5OA53370R1	64270	30365	E1	1	AT5G57660			zinc finger (B-box type) family protein	0.623403																												0
CATMA1A30230	CATMA1OA30230F1	4883	3956	E1	1	AT1G31960			unknown protein	0.624902																												0
CATMA5A08270	CATMA5OA08270R1	57922	26636	E1	1	AT5G09440			phosphate-responsive protein, putative	0.625043	At5g09440	up	1.39578	0.00282765	1082.33	1511.34	1	At5g09440	up	2.88575	0.000836104	1442.83	4192.46		At5g09440	up	2.02884	0.000200483	1256.88	2543.28		At5g09440	up	2.79694	0.0080447	1728.28	4949.52	1
CATMA3A50150	CATMA3OA50150R1	37840	19169	V1	1	AT3E49170			EUGENE prediction	0.625351																												0
CATMA4A33320	CATMA4OA33320F1	50013	23992	E2	1	AT4G31670			ubiquitin carboxyl-terminal hydrolase family protein / zinc finger (MYND type) family protein	0.626155								At4g31670	up	1.24241	0.00209164	879.064	1090.64		At4g31670	up	1.16596	0.00314724	783.5	907.793		At4g31670	up	1.70293	0.00572861	1136.16	1878.64	1
CATMA1A28810	empty	73463	3851	E1	1	AT1G30755			unknown protein	0.628255																												0
CATMA5A09040	CATMA5OA09040R1	58062	26718	E1	2	AT5G10300			hydrolase, alpha/beta fold family protein	0.631142		up	2.3081	0.00787598	253.393	598.811	1								At5g10300	up	3.4619	0.000694692	282.91	989.055		At5g10300	up	13.6399	0.000565	357.886	4917.6	1
CATMA3A14910	CATMA3OA14910R1	33026	16251	E1	1	AT3G15500			ATNAC3 (ARABIDOPSIS NAC DOMAIN CONTAINING PROTEIN 55); transcription factor	0.631303																												0
CATMA1A65800	CATMA1OA65800R1	9890	6940	E1	1	AT1G76600			unknown protein	0.631774	At1g76600	down	1.49296	0.00744461	7951.72	5346.1	1																					1
CATMA3A53150	CATMA3OA53150R1	38318	19441	E1	1	AT3G60140			DIN2 (DARK INDUCIBLE 2); hydrolase, hydrolyzing O-glycosyl compounds	0.631852																												0
CATMA4A20400	CATMA4OA20400R1	47960	22804	E2	1	AT4G19200			proline-rich family protein	0.632347															At4g19200	up	1.35773	0.00412796	19693.4	27144.6								1
CATMA5A40150	CATMA5OA40150F1	62117	29107	E2	1	AT5G44380			FAD-binding domain-containing protein	0.633327																												0
CATMA3A42560	CATMA3OA42560F1	36569	18368	E1	1	AT3G49530			ANAC062 (Arabidopsis NAC domain containing protein 62); transcription factor	0.635007																												0
CATMA4A27360	empty	75368	23395	M1	1	AT4G25672	AT4G25670		unknown protein, unknown protein	0.636062																												0
CATMA1A01200	CATMA1OA01200F1	223	1220	E1	1	AT1G02220			ANAC003 (Arabidopsis NAC domain containing protein 3); transcription factor	0.637267																												0
CATMA5A03270	CATMA5OA03270R1	57100	26154	E1	1	AT5G04080			unknown protein	0.63799								At5g04080	up	1.23029	0.00317919	1975.3	2407.6		At5g04080	up	1.31713	0.00205911	2030.18	2653.35								1
CATMA1A51440	CATMA1OA51440F1	7627	5595	E1	1	AT1G62320			early-responsive to dehydration protein-related / ERD protein-related	0.63858																												0
CATMA3A19545	CATMA3OA19545R1	33816	16707	E2	1	AT3G19930			STP4 (SUGAR TRANSPORTER 4); carbohydrate transporter/ sugar porter	0.640096	At3g19930	down	1.1982	0.000523162	4981.31	4146.91	1	At3g19930	up	1.12461	0.00615633	6029.35	6730.61		At3g19930	up	1.53947	0.000183816	5694.73	8795.2								1
CATMA2A30220	CATMA2OA30220R1	22034	11657	E2	1	AT2G31945			unknown protein	0.641911																												0
CATMA1A25440	CATMA1ON102276F1	14113	3566	E1	1	AT1G27190			leucine-rich repeat transmembrane protein kinase, putative	0.644137																						At1g27190	down	1.11611	0.000161	5945.4	5183.88	1
CATMA3A17250	CATMA3OA17250F1	33423	16479	E1	1	AT3G17770			dihydroxyacetone kinase family protein	0.644395																												0
CATMA1A19070	CATMA1OA19070F1	3251	2985	E1	1	AT1G20070			unknown protein	0.64469																												0
CATMA5A30190	CATMA5OA30190F1	60843	28344	E1	1	AT5G35080			unknown protein	0.644718																												0
CATMA1A11930	CATMA1OA11930R1	2100	2316	E2	1	AT1G12940			ATNRT2.5 (NITRATE TRANSPORTER2.5); nitrate transporter	0.647726																												0
CATMA5A01640	CATMA5OA01640R1	56848	26007	E1	1	AT5G02560			histone H2A, putative	0.649788																												0
CATMA4A14790	CATMA4OA14790F1	47085	22281	E1	1	AT4G14420			lesion inducing protein-related	0.651812																												0
CATMA5A55270	CATMA5OA55270F1	64585	30555	E1	1	AT5G59530			2-oxoglutarate-dependent dioxygenase, putative	0.651842																												0
CATMA1A07900	CATMA1OA07900F1	1397	1903	E2	1	AT1G09080			luminal binding protein 3 (BiP-3) (BP3)	0.654545																												0
CATMA1A03855	empty	73261	1492	E2	2	AT1G05010			EFE (ethylene forming enzyme)	0.654642																												0
CATMA1A30710	CATMA1OA30710F1	4957	3997	E1	1	AT1G32340			NHL8 (NDR1/HIN1-like 8); protein binding / zinc ion binding	0.655791								At1g32340	up	1.69257	0.00101318	1136.71	1922.29		At1g32340	up	1.64826	0.00388704	1141.02	1867.48		At1g32340	up	2.34731	0.00930408	1537.58	3644.83	1
CATMA2A30530	CATMA2OA30530F1	22077	11681	E2	1	AT2G32240			unknown protein	0.655903	At2g32240	up	1.12406	0.00277274	5365.05	6016.73	1	At2g32240	up	1.45625	0.00754072	6679.6	9762.99		At2g32240	up	1.26772	0.00255417	6053.76	7709.71								1
CATMA5A30990	CATMA5OA30990F1	60945	28400	E1	1	AT5G35690			unknown protein	0.657813																												0
CATMA1A32530	CATMA1OA32530F1	5207	4154	E2	1	AT1G34220			unknown protein	0.66188																												0
CATMA4A38970	CATMA4OA38970R1	50986	24540	E1	1	AT4G37400			CYP81F3 (cytochrome P450, family 81, subfamily F, polypeptide 3); oxygen binding	0.662548	At4g37400	down	1.31652	0.0036977	333.918	252.982	1	At4g37400	down	1.37951	0.00150684	394.378	286.903		At4g37400	down	1.36298	0.00570487	380.337	277.159								1
CATMA1A16810	CATMA1OA16810R1	2884	2771	E1	1	AT1G17780			unknown protein	0.66568								At1g17780	up	1.301	0.000225556	467.16	608.584															1
CATMA5A00800	empty	75513	25929	V1	1	AT5G01750			unknown protein	0.668666																												0
CATMA4A24520	CATMA4OA24520R1	48492	23113	E1	1	AT4G22760			pentatricopeptide (PPR) repeat-containing protein	0.668904																												0
CATMA5A53830	empty	75958	30412	M1	1	AT5G58060	AT5G58070		YKT61 (similar to yeast SNARE YKT6 1), lipocalin, putative	0.669153																												0
CATMA2A00260	CATMA2OA00260F1	18231	9205	E1	1	AT2G01180			ATPAP1 (PHOSPHATIDIC ACID PHOSPHATASE 1); phosphatidate phosphatase	0.670023																												0
CATMA4A20180	CATMA4OA20180F1	47929	22782	E3	1	AT4G19030			NLM1 (NOD26-like intrinsic protein 1;1); water channel	0.67039																												0
CATMA5A05910	CATMA5OA05910F1	57531	26408	E1	1	AT5G06730			peroxidase, putative	0.670839																												0
CATMA1A02710	CATMA1OA02710F1	489	1371	IE2	1	AT1G03850			glutaredoxin family protein	0.675729																												0
CATMA1A69620	CATMA1OA69620R1	10526	7327	E2	1	AT1G80440			kelch repeat-containing F-box family protein	0.675839	At1g80440	down	1.2158	0.00850301	18212.9	14961.2	1																					1
CATMA4A15630	CATMA4OA15630R1	47222	22358	E1	1	AT4G15093			catalytic LigB subunit of aromatic ring-opening dioxygenase family	0.683142																												0
CATMA1A53640	CATMA1OA53640R1	7918	5768	E1	0	AT1G64355			unknown protein	0.684962																						At1g64355	down	1.22193	0.00456192	3562.5	2826.34	1
CATMA4A32920	CATMA4OA32920F1	49935	23945	E1	1	AT4G31240			electron carrier	0.687515								At4g31240	up	1.46171	0.00242258	266.678	392.349		At4g31240	up	1.50402	0.00115935	257.505	384.211		At4g31240	up	1.46238	0.00595805	349.448	478.342	1
CATMA2Ctrl17	empty	78919	14635		0					0.691518																												0
CATMA2A04205	CATMA2OA04205R1	18804	9544	E3	1	AT2G05380			GRP3S (GLYCINE-RICH PROTEIN 3 SHORT ISOFORM)	0.707682	At2g05380	down	3.64044	0.00113887	16386.8	4518.76	1																					1
CATMA1A14750	CATMA1OA14750R1	2560	2571	E1	1	AT1G15740			leucine-rich repeat family protein	0.713623																												0
CATMA2A24650	CATMA2OA24650F1	21155	11134	E2	1	AT2G26290			ARSK1 (ROOT-SPECIFIC KINASE 1); kinase	0.715646																												0
CATMA4A29940	CATMA4OA29940R1	49430	23655	E1	1	AT4G28300			hydroxyproline-rich glycoprotein family protein	0.715863																												0
CATMA2A32640	CATMA2OA32640F1	22463	11904	E1	1	AT2G34500			CYP710A1 (cytochrome P450, family 710, subfamily A, polypeptide 1); C-22 sterol desaturase/ oxygen binding	0.715881																												0
CATMA2A36310	CATMA2OA36310F1	23077	12253	E1	1	AT2G38000			chaperone protein dnaJ-related	0.723305	At2g38000	down	1.17299	0.00804868	1146.96	976.269	1																					1
CATMA1A14980	CATMA1OA14980R1	2590	2590	E2	1	AT1G15920			CCR4-NOT transcription complex protein, putative	0.726128								At1g15920	up	1.36045	0.00551808	2701.36	3656.75		At1g15920	up	1.44073	0.0092176	2394.44	3424.21								1
CATMA1A56950	CATMA1OA56950F1	8415	6044	E1	0	AT1G67600			unknown protein	0.727314																												0
CATMA5A16060	CATMA5OA16060F1	59195	27368	E2	1	AT5G17760			AAA-type ATPase family protein	0.729737		up	1.41231	0.00560636	1040.61	1472.47	1																					1
CATMA3A14870	CATMA3OA14870R1	33018	16247	E2	1	AT3G15450			unknown protein	0.730008	At3g15450	up	1.28775	0.00512456	134350	172171	1	At3g15450	up	1.47933	0.00119047	160405	245146		At3g15450	up	1.95747	0.000434846	142103	285392								1
CATMA5A51280	CATMA5OA51280R1	63924	30169	E1	1	AT5G55530			C2 domain-containing protein	0.731565								At5g55530	up	1.61294	0.00832327	2537.91	4073.94															1
CATMA1A49430	CATMA1OA49430R1	7372	5444	E1	1	AT1G60420			DC1 domain-containing protein	0.732695																												0
CATMA1A01300	CATMA1OA01300F1	233	1227	E1	1	AT1G02310			glycosyl hydrolase family protein 5 / cellulase family protein / (1-4)-beta-mannan endohydrolase, putative	0.732793																												0
CATMA4A35910	CATMA4OA35910R1	50446	24228	EI1	1	AT4G34120			LEJ1 (LOSS OF THE TIMING OF ET AND JA BIOSYNTHESIS 1)	0.73314																						At4g34120	down	1.27054	0.000974	6449.03	4943.15	1
CATMA1A31360	CATMA1OA31360F1	5059	4061	E1	1	AT1G33050			unknown protein	0.734492	At1g33050	down	1.10742	0.00583111	2577.55	2323.69	1	At1g33050	up	1.20324	0.000522159	3107.33	3702.64		At1g33050	up	1.28386	0.00213475	2895.11	3705.98								1
CATMA1A03810	CATMA1OA03810F1	695	1487	E1	1	AT1G04980			ATPDIL2-2 (PDI-LIKE 2-2); thiol-disulfide exchange intermediate	0.736137								At1g04980	down	1.3818	0.000385136	1232.93	888.737															1
CATMA1A43930	CATMA1OA43930F1	6517	4928	E2	1	AT1G52900			disease resistance protein (TIR class), putative	0.73663																												0
CATMA3A25100	CATMA3OA25100R1	34686	17216	E1	1	AT3G25250			AGC2-1 (OXIDATIVE SIGNAL-INDUCIBLE1); kinase	0.737506																												0
CATMA5A33990	CATMA5OA33990F1	61225	28574	E3	3	AT5G38450			CYP735A1 (cytochrome P450, family 735, subfamily A, polypeptide 1); oxygen binding	0.739124																												0
CATMA5A47190	CATMA5OA47190F1	63225	29760	E1	1	AT5G51260			acid phosphatase, putative	0.74055																												0
CATMA4A38005	CATMA4OA38005F1	50831	24448	E3	0	AT4G36430			peroxidase, putative	0.740697																												0
CATMA3A44880	CATMA3OA44880F1	36989	18601	E1	1	AT3G51980			binding	0.742625								At3g51980	down	1.17344	0.00403978	3798.16	3199.72		At3g51980	down	1.14207	0.00461497	3808.88	3317.86		At3g51980	down	1.16208	0.00951641	4845.25	4058.54	1
CATMA2A37140	CATMA2OA37140R1	23222	12339	E2	1	AT2G38900			serine protease inhibitor, potato inhibitor I-type family protein	0.743015																												0
CATMA1A20840	CATMA1OA20840R1	3518	3141	E1	0	AT1G21750			ATPDIL1-1 (PDI-LIKE 1-1); protein disulfide isomerase	0.744965								At1g21750	down	1.21324	0.00205551	7083.72	5795.21															1
CATMA1A18340	CATMA1OA18340F1	3123	2917	E1	1	AT1G19310			zinc finger (C3HC4-type RING finger) family protein	0.745359	At1g19310	down	1.14106	0.00269197	5769.1	5044.23	1	At1g19310	up	1.07092	0.00839701	6814.1	7262.64															1
CATMA1A67180	CATMA1OA67180R1	10124	7071	EV1	1	AT1G78070			WD-40 repeat family protein	0.746812	At1g78070	down	1.57936	0.000111141	6419.48	4054.01	1																					1
CATMA2A36640	CATMA2OA36640F1	23127	12287	E1	1	AT2G38340			AP2 domain-containing transcription factor, putative (DRE2B)	0.749781																												0
CATMA2A37090	CATMA2OA37090R1	23210	12332	EI1	1	AT2G38820			unknown protein	0.755741																												0
CATMA5A21040	CATMA5OA21040F1	59999	27826	E1	1	AT5G23530			unknown protein	0.755796		up	1.42572	0.00199856	1435.26	2045.15	1	At5g23530	up	1.09117	0.00474535	1737.2	1882.78															1
CATMA1A59760	CATMA1OA59760F1	8897	6358	E1	1	AT1G70490			ADP-ribosylation factor, putative	0.755952								At1g70490	down	1.22082	0.00946845	48385	40229.3															1
CATMA4A26400	CATMA4OA26400R1	48812	23296	E1	1	AT4G24690			ubiquitin-associated (UBA)/TS-N domain-containing protein / octicosapeptide/Phox/Bemp1 (PB1) domain-containing protein	0.760981																						At4g24690	up	1.98721	0.00458028	27464.3	57092.5	1
CATMA5A01860	CATMA5OA01860R1	56884	26027	EI2	1	AT5G02780			In2-1 protein, putative	0.762872																												0
CATMA1A65860	CATMA1OA65860F1	9901	6946	E1	1	AT1G76650			calcium-binding EF hand family protein	0.763647															At1g76650	up	1.58104	0.00866916	2710.21	4282.55								1
CATMA1A08400	CATMA1OA08400R1	1460	1956	E1	1	AT1G09540			MYB61 (myb domain protein 61); DNA binding / transcription factor	0.765203																												0
CATMA5A04585	CATMA5OA04585R1	57324	26282	E1	1	AT5G05410			DREB2A (DRE-BINDING PROTEIN 2A); DNA binding / transcription factor/ transcriptional activator	0.769318								At5g05410	up	84.3183	8.0979e-05	1425.6	125445									At5g05410	up	2.40627	0.000764	1638.98	3796.46	1
CATMA1A41630	CATMA1OA41630F1	6197	4739	E1	1	AT1G50590			pirin, putative	0.77509																												0
CATMA2A38220	CATMA2OA38220F1	23403	12453	E2	1	AT2G40000			unknown protein	0.777083	At2g40000	down	1.45298	0.00426255	7401.99	5093.93	1	At2g40000	down	1.43075	0.00632011	8898.03	6182.91		At2g40000	down	1.32302	0.00197586	8685.17	6582.92		At2g40000	down	3.07064	0.00748004	11580.3	3715.51	1
CATMA2A04360	CATMA2ON101367F1	27131	9556	IE1	1	AT2G05630			ATG8D (autophagy gene 8-related); microtubule binding	0.79088																												0
CATMA3A02980	CATMA3OA02980F1	31019	15097	E2	1	AT3G04010			glycosyl hydrolase family 17 protein	0.79777		up	6.00015	6.90266e-05	624.656	3752.38	1	At3g04010	up	21.1296	7.16353e-05	728.798	15559.7		At3g04010	up	2.4075	0.00135139	719.272	1736.18		At3g04010	up	6.17617	0.00738708	971.08	6663.23	1
CATMA5A20350	CATMA5OA20350F1	59877	27760	E1	1	AT5G22850			aspartyl protease family protein	0.806003																												0
CATMA1A37930	CATMA1OA37930R1	5686	4437	E1	1	AT1G45000			26S proteasome regulatory complex subunit p42D, putative	0.808526	At1g45000	up	1.0936	0.00165784	3326.52	3629.43	1																					1
CATMA3A40730	CATMA3OA40730F1	36291	18194	E1	1	AT3G47730			ATATH1 (ABC2 homolog 1); ATPase, coupled to transmembrane movement of substances	0.81224								At3g47730	up	1.31033	0.00791889	3490.76	4544.19		At3g47730	up	1.43537	0.00300413	3327.44	4767.86		At3g47730	up	2.49988	0.00650419	4297.98	11018	1
CATMA4A05380	CATMA4ON100062R1	53440	21618	E1	1	AT4G04800			methionine sulfoxide reductase domain-containing protein / SeIR domain-containing protein	0.813905								At4g04800	down	1.08319	0.00467226	1158.36	1063.18															1
CATMA5A15930	empty	75669	27356	M1	1	AT5G17630	AT5G17640		glucose-6-phosphate/phosphate translocator, putative, unknown protein	0.81432															At5g17630	down	1.25025	0.00488016	3138.05	2491.63		At5g17630	down	1.34391	0.00953368	4163.15	3025.26	1
CATMA4A20030	CATMA4OA20030R1	47902	22767	E1	1	AT4G18910			NIP1;2/NLM2 (NOD26-like intrinsic protein 1;2); water channel	0.815553	At4g18910	down	1.22071	0.00364312	481.378	393.706	1	At4g18910	down	1.22083	0.00198975	548.378	448.965		At4g18910	down	1.26706	0.00754653	561.237	439.806								1
CATMA5A50160	CATMA5OA50160F1	63725	30049	E1	1	AT5G54300			unknown protein	0.821292																												0
CATMA1A00460	CATMA1OA00460F1	85	1139	E2	1	AT1G01470			LEA14 (LATE EMBRYOGENESIS ABUNDANT 14)	0.82198		up	2.90676	1.3066e-06	7618.19	22110.6	1	At1g01470	up	5.98791	6.60582e-05	8669.57	52645.5		At1g01470	up	3.53191	5.0455e-05	8668.86	31104.1		At1g01470	up	7.32869	0.000779	10010.3	78609.6	1
CATMA2A41400	CATMA2OA41400F1	23929	12763	E1	1	AT2G43000			ANAC042 (Arabidopsis NAC domain containing protein 42); transcription factor	0.825508																												0
CATMA5A49590	CATMA5OA49590F1	63627	29996	E1	1	AT5G53730			harpin-induced family protein / HIN1 family protein / harpin-responsive family protein	0.842035															At5g53730	up	1.3735	0.00591378	776.515	1060.11								1
CATMA1A65395	CATMA1OA65395F1	9821	6901	E2	1	AT1G76180			ERD14 (EARLY RESPONSE TO DEHYDRATION 14)	0.844803																												0
CATMA1A08870	CATMA1OA08870R1	1556	2007	E2	1	AT1G10010			AAP8 (amino acid permease 8); amino acid permease	0.845079																												0
CATMA4A40625	CATMA4OA40625F1	51289	24715	E2	1	AT4G39190			unknown protein	0.856335								At4g39190	down	1.3454	0.00138913	447.711	333.27															1
CATMA3A49125	CATMA3OA49125R1	37674	19072	E2	1	AT3G56170			CAN (CA-2+ DEPENDENT NUCLEASE); nuclease	0.858936	At3g56170	down	1.3415	0.00058836	935.084	696.286	1	At3g56170	down	1.27005	0.00492471	1068.63	838.973															1
CATMA5A41300	CATMA5OA41300F1	62279	29202	E1	1	AT5G45350			proline-rich family protein	0.880273																												0
CATMA4A40240	CATMA4OA40240F1	51211	24672	V1	1	AT4G38810			calcium-binding EF hand family protein	0.881499																												0
CATMA1A31210	CATMA1OA31210R1	5042	4050	E1	1	AT1G32920			unknown protein	0.886196															At1g32920	down	2.07114	0.00513079	22406.2	10942.9								1
CATMA3A38080	CATMA3OA38080F1	35949	17983	EV1	1	AT3G45050	AT3G45060		unknown protein, ATNRT2.6 (Arabidopsis thaliana high affinity nitrate transporter 2.6); nitrate transporter	0.886857																						At3g45050	down	1.60238	0.00717842	2810.68	1688.3	1
CATMA3A03030	CATMA3OA03030F1	31027	15101	E1	1	AT3G04060			ANAC046 (Arabidopsis NAC domain containing protein 46); transcription factor	0.895393								At3g04060	up	3.64469	0.00287113	299.437	1119.7		At3g04060	up	2.41877	5.86893e-05	272.626	655.346		At3g04060	up	3.55866	0.00334926	402.732	1409.51	1
CATMA1A33860	CATMA1OA33860R1	5342	4228	E1	1	AT1G35660			binding	0.89702																						At1g35660	up	1.31594	0.007836	353.039	436.404	1
CATMA5A34500	CATMA5OA34500F1	61293	28616	E1	1	AT5G38900			DSBA oxidoreductase family protein	0.902627																												0
CATMA1A27760	CATMA1OA27760R1	4530	3758	E1	1	AT1G29790			unknown protein	0.904584																												0
CATMA1A60890	CATMA1OA60890R1	9078	6461	E2	1	AT1G71697			ATCK1 (CHOLINE KINASE)	0.907463															At1g71697	up	1.55246	0.00711326	2587.51	4030.64		At1g71697	up	1.62513	0.00767656	3184.89	5101.83	1
CATMA4A19190	CATMA4OA19190R1	47770	22696	E1	1	AT4G18170			WRKY28 (WRKY DNA-binding protein 28); transcription factor	0.918378																						At4g18170	up	7.41703	0.00354452	285.911	2264.79	1
CATMA3A23850	CATMA3OA23850R1	34474	17096	E1	1	AT3G23920			BMY7/TR-BAMY (beta-amylase 7); beta-amylase	0.920535																												0
CATMA1B03855	CATMA1OB03855F1	10619	7388	E2	1	AT1G05010			EFE (ethylene forming enzyme)	0.930563																												0
CATMA5A43115	CATMA5OA43115R1	62564	29364	E3	1	AT5G47120			ATBI-1 (ARABIDOPSIS BAX INHIBITOR 1)	0.930785								At5g47120	down	1.17807	0.00200199	5279.82	4448.42															1
CATMA3A02556	CATMA3OA02556R1	30952	15062	E2	1	AT3G03640			GLUC (Beta-glucosidase homolog); hydrolase, hydrolyzing O-glycosyl compounds	0.934215	At3g03640	up	1.16833	0.00208467	3493.01	4072.59	1								At3g03640	up	1.12623	0.00425374	4034.19	4526.11								1
CATMA5A14680	CATMA5OA14680F1	58971	27242	E1	1	AT5G16360			NC domain-containing protein	0.936243																						At5g16360	up	2.80894	0.000581	287.958	769.163	1
CATMA4A01560	CATMA4OA01560R1	45518	21292	E1	1	AT4G01360			unknown protein	0.9378	At4g01360	down	1.98004	0.00952764	464.64	238.588	1																					1
CATMA4A16545	CATMA4OA16545F1	47315	22426	IE2	1	AT4G15760			monooxygenase, putative (MO1)	0.938843																												0
CATMA5A22560	CATMA5OA22560F1	60227	27957	E2	1	AT5G24870			zinc finger (C3HC4-type RING finger) family protein	0.94479															At5g24870	up	1.35359	0.000525275	634.234	852.753		At5g24870	up	1.60829	0.00369093	832.723	1285.83	1
CATMA4A21570	CATMA4OA21570R1	48124	22905	E1	1	AT4G20320			CTP synthase	0.964427																												0
CATMA3A37080	CATMA3OA37080F1	35813	17910	E2	1	AT3G44190			pyridine nucleotide-disulphide oxidoreductase family protein	0.966227																												0
CATMA1A66820	CATMA1OA66820F1	10055	7033	E1	1	AT1G77680			ribonuclease II family protein	0.967834		up	1.43347	0.000839694	951.851	1363.63	1	At1g77680	up	2.02325	0.00499759	1188.46	2410.2		At1g77680	up	1.92109	0.00357039	1069.87	2061.15								1
CATMA4A41020	CATMA4OA41020R1	51368	24759	E1	1	AT4G39670			unknown protein	0.96853															At4g39670	down	2.07485	0.000556365	501.706	242.206		At4g39670	up	1.6904	0.000714	703.08	1120.32	1
CATMA3A05500	CATMA3OA05500F1	31459	15348	EI1	1	AT3G06420			ATG8H (AUTOPHAGY 8H); microtubule binding	0.971204																												0
CATMA5A50090	CATMA5OA50090F1	63701	30037	E1	1	AT5G54170			unknown protein	0.971885		up	3.61247	1.43375e-05	3611.58	13009.5	1	At5g54170	up	6.75711	4.13317e-05	4341.82	29526.8		At5g54170	up	3.05117	7.66717e-05	4259.26	13071.4								1
CATMA1A36330	CATMA1OA36330F1	5515	4331	E1	1	AT1G42990			ATBZIP60 (BASIC REGION/LEUCINE ZIPPER MOTIF 60); DNA binding / transcription factor	0.98113															At1g42990	down	1.29154	0.00191192	14484	11315								1
CATMA1A08010	empty	73304	1913	VE1	1	AT1G09180			ATSAR1/ATSARA1A (ARABIDOPSIS THALIANA SECRETION-ASSOCIATED RAS SUPER FAMILY 1); GTP binding	0.984287																												0
CATMA1A14400	CATMA1OA14400R1	2496	2537	E1	1	AT1G15380			lactoylglutathione lyase	0.999571																												0
CATMA1A67410	CATMA1OA67410F1	10159	7094	E1	1	AT1G78290			serine/threonine protein kinase, putative	1.02313								At1g78290	down	1.96771	0.000750681	766.258	391.439		At1g78290	down	1.76772	0.00215237	696.5	392.527		At1g78290	down	1.54905	0.00347411	945.347	573.08	1
CATMA5A56496	CATMA5OA56496R1	64792	30668	E3	1	AT5G60780			ATNRT2.3 (Arabidopsis thaliana high affinity nitrate transporter 2.3); nitrate transporter	1.02763																												0
CATMA2A30110	CATMA2OA30110F1	22019	11646	IE2	1	AT2G31865			poly (ADP-ribose) glycohydrolase (PARG) family protein	1.0301	At2g31865	down	1.6162	0.00429985	673.005	418.058	1	At2g31865	down	1.71394	0.00579805	809.891	479.03															1
CATMA1A69290	CATMA1OA69290R1	10468	7292	E1	1	AT1G80110			ATPP2-B11	1.03287																						At1g80110	up	3.20712	0.00448106	430.622	1355.48	1
CATMA3A55410	CATMA3OA55410F1	38661	19644	E1	1	AT3G62260			protein phosphatase 2C, putative / PP2C, putative	1.03746																												0
CATMA5A18670	CATMA5OA18670R1	59626	27606	E1	1	AT5G20230			ATBCB (ARABIDOPSIS BLUE-COPPER-BINDING PROTEIN); copper ion binding	1.04296	At5g20230	down	1.4946	0.00427462	18409.5	12358.7	1	At5g20230	down	1.58298	0.00150434	22658.9	14468.4															1
CATMA3A11270	CATMA3OA11270R1	32410	15904	EI1	1	AT3G12320			unknown protein	1.04336															At3g12320	down	1.68292	0.00361174	1147.75	679.721		At3g12320	down	1.6761	0.00120687	1589.54	900.919	1
CATMA3A14725	CATMA3OA14725F1	32987	16232	E2	1	AT3G15356			legume lectin family protein	1.04683	At3g15356	down	1.51351	0.00484412	8417.6	5568.71	1	At3g15356	down	1.82835	0.00555425	10019.3	5528.03															1
CATMA5A05580	CATMA5OA05580F1	57479	26377	E1	1	AT5G06370			NC domain-containing protein	1.04905																						At5g06370	up	1.17664	0.00795766	3898.25	4442.48	1
CATMA4A36470	CATMA4OA36470F1	50531	24282	E1	1	AT4G34630			unknown protein	1.06087	At4g34630	down	1.35512	0.00422354	4327.72	3193.62	1	At4g34630	down	1.5776	0.00125595	5187.81	3254.01		At4g34630	down	1.73844	0.000100151	4923.09	2817.85		At4g34630	down	1.59439	0.00337892	6474.51	3930.27	1
CATMA2A38610	empty	74354	12491	E1	1	AT2G40330			Bet v I allergen family protein	1.06931																						At2g40330	up	2.0926	0.00104567	253.423	495.741	1
CATMA2A41640	CATMA2OA41640R1	23968	12786	E3	1	AT2G43230			serine/threonine protein kinase, putative	1.07432																												0
CATMA5A43120	CATMA5OA43120R1	62566	29365	E2	1	AT5G47130			Bax inhibitor-1 family / BI-1 family	1.11306																												0
CATMA3A43300	CATMA3OA43300R1	36688	18430	E1	1	AT3G50260			ATERF#011/CEJ1 (COOPERATIVELY REGULATED BY ETHYLENE AND JASMONATE 1); DNA binding / transcription factor	1.11685															At3g50260	up	2.15091	0.00981565	1706.44	3771.92								1
CATMA1A51800	CATMA1OA51800F1	7679	5623	E1	1	AT1G62690			unknown protein	1.11707																												0
CATMA2A39210	empty	74359	12547	M1	1	AT2G40890	AT2G40880		CYP98A3 (cytochrome P450, family 98, subfamily A, polypeptide 3); p-coumarate 3-hydroxylase, FL3-27; cysteine protease inhibitor	1.11872	At2g40890	up	1.30844	0.00799994	2306.09	3008.27	1																					1
CATMA3A21580	CATMA3OA21580R1	34122	16887	E1	1	AT3G21710			unknown protein	1.12998																												0
CATMA1A51530	CATMA1OA51530R1	7648	5605	E1	1	AT1G62400			HT1 (HIGH LEAF TEMPERATURE 1); kinase/ protein threonine/tyrosine kinase	1.15822																												0
CATMA5A09430	empty	75605	26748	M1	1	AT5G10695	AT5G10700		unknown protein, protein tyrosine phosphatase	1.16142															At5g10695	up	1.46059	0.00681873	3123.91	4582.62								1
CATMA4A35420	CATMA4OA35420R1	50372	24188	E1	1	AT4G33666			unknown protein	1.18906								At4g33666	up	2.31716	0.000377162	2760.29	6344.45															1
CATMA4A37480	empty	75448	24397	EI2	1	AT4G35840			zinc finger (C3HC4-type RING finger) family protein	1.21036																						At4g35840	down	1.34666	0.00481776	1048.15	734.445	1
CATMA3A52390	CATMA3OA52390R1	38188	19373	E1	1	AT3G59350			kinase	1.21683								At3g59350	up	2.76964	6.01051e-05	4349.41	12012.2		At3g59350	up	3.36454	0.00112638	3980.77	13702.9		At3g59350	up	2.29196	2.59e-05	5295.92	11908.1	1
CATMA2A43255	CATMA2OA43255F1	24219	12941	E2	1	AT2G44790			UCC2 (UCLACYANIN 2); copper ion binding	1.2286															At2g44790	up	1.66031	0.000878478	225.901	373.682								1
CATMA3A08130	CATMA3OA08130F1	31893	15607	E1	1	AT3G09270			ATGSTU8 (Arabidopsis thaliana Glutathione S-transferase (class tau) 8); glutathione transferase	1.23289																												0
CATMA1A06680	CATMA1OA06680F1	1133	1752	E1	1	AT1G07590			pentatricopeptide (PPR) repeat-containing protein	1.23592																						At1g07590	up	1.25418	0.00534776	775.172	915.775	1
CATMA1A00465	CATMA1OA00465R1	88	1140	E1	1	AT1G01480			ACS2 (1-Amino-cyclopropane-1-carboxylate synthase 2)	1.2376																												0
CATMA4A37620	CATMA4OA37620F1	50765	24412	EI2	1	AT4G35985			senescence/dehydration-associated protein-related	1.24371																						At4g35985	down	1.48034	0.0034047	447.368	282.34	1
CATMA2A36550	CATMA2OA36550F1	23111	12278	E1	1	AT2G38240			oxidoreductase, 2OG-Fe(II) oxygenase family protein	1.24565																												0
CATMA3A28035	CATMA3OA28035R1	35116	17474	E2	1	AT3G28210			PMZ; zinc ion binding	1.26291																												0
CATMA5A14290	CATMA5OA14290R1	58926	27211	E1	1	AT5G16010			3-oxo-5-alpha-steroid 4-dehydrogenase family protein / steroid 5-alpha-reductase family protein	1.27285								At5g16010	up	1.20158	0.000616058	18939.3	22914.6															1
CATMA4A02835	CATMA4OA02835F1	45709	21406	E3	1	AT4G02520			ATGSTF2 (Arabidopsis thaliana Glutathione S-transferase (class phi) 2); glutathione transferase	1.2806	At4g02520	down	2.10369	1.058e-05	13231.6	6265.53	1								At4g02520	down	1.62407	0.00186225	14897.9	9231.7								1
CATMA3A07810	CATMA3OA07810R1	31834	15574	E1	1	AT3G08970			DNAJ heat shock N-terminal domain-containing protein	1.2926																												0
CATMA4A18370	CATMA4OA18370R1	47616	22604	E1	1	AT4G17340			DELTA-TIP2/TIP2;2 (tonoplast intrinsic protein 2;2); water channel	1.32568																												0
CATMA3A04540	CATMA3OA04540R1	31284	15246	E1	1	AT3G05500			rubber elongation factor (REF) family protein	1.35025															At3g05500	up	1.19356	0.00466582	3193.52	3790.16		At3g05500	up	1.87229	0.00430681	4097.99	7634.69	1
CATMA2A04295	empty	73943	9549	E2	1	AT2G05520			GRP-3 (GLYCINE-RICH PROTEIN 3)	1.37686															At2g05520	down	1.37341	0.00203325	30762.2	22853.4		At2g05520	up	1.27099	0.00225136	38279.6	50092.2	1
CATMA1A47670	CATMA1OA47670F1	7071	5265	E1	1	AT1G56580			unknown protein	1.38768								At1g56580	down	1.36874	0.00139165	32203.8	23750.5		At1g56580	down	1.25935	0.00119071	29129.3	23446.9								1
CATMA5A12110	CATMA5OA12110F1	58573	27009	E2	1	AT5G13880			unknown protein	1.40484															At5g13880	down	1.16312	0.00596206	246.488	210.892								1
CATMA5A55595	CATMA5OA55595R1	64632	30580	E2	1	AT5G59820			RHL41 (RESPONSIVE TO HIGH LIGHT 41); nucleic acid binding / transcription factor/ zinc ion binding	1.42677	At5g59820	down	1.76629	0.002755	1957.05	1112.84	1	At5g59820	down	1.38963	0.00824547	2307.31	1658.31		At5g59820	down	1.94852	0.00685685	2236.87	1161.5		At5g59820	down	2.32012	0.0084652	2965.6	1234.62	1
CATMA2A35456	CATMA2OA35456R1	22934	12170	E1	1	AT2G37180			RD28 (plasma membrane intrinsic protein 2;3); water channel	1.44964																												0
CATMA5A11290	CATMA5OA11290F1	58421	26926	E1	1	AT5G13080			WRKY75 (WRKY DNA-binding protein 75); transcription factor	1.48721																												0
CATMA2A34180	CATMA2OA34180R1	22726	12051	E1	1	AT2G35980			YLS9 (YELLOW-LEAF-SPECIFIC GENE 9)	1.55872																												0
CATMA3A55855	CATMA3OA55855F1	38727	19678	E1	1	AT3G62690			ATL5 (Arabidopsis T?xicos en Levadura 5); protein binding / zinc ion binding	1.56025																												0
CATMA5A22490	CATMA5ON91685R1	69128	27950	M1	1	AT5G24810	AT5G24800		ABC1 family protein, BZO2H2 (basic leucine zipper O2 homolog 2); DNA binding / transcription factor	1.58909																												0
CATMA4A40230	CATMA4OA40230F1	51209	24671	E1	1	AT4G38810			calcium-binding EF hand family protein	1.63231																												0
CATMA2A37130	CATMA2OA37130F1	23217	12337	E2	1	AT2G38870			protease inhibitor, putative	1.68746								At2g38870	down	1.83064	0.0063517	6697.81	3633.41															1
CATMA2A35085	CATMA2OA35085R1	22864	12132	E3	1	AT2G36830			GAMMA-TIP (Tonoplast intrinsic protein (TIP) gamma); water channel	1.72705		up	1.39184	0.00126266	45874.8	63712.2	1																					1
CATMA2A38620	CATMA2OA38620F1	23467	12492	E1	1	AT2G40340			AP2 domain-containing transcription factor, putative (DRE2B)	1.75382																						At2g40340	up	1.18027	0.00927035	209.701	234.391	1
CATMA4A29780	CATMA4OA29780F1	49397	23639	E1	1	AT4G28140			AP2 domain-containing transcription factor, putative	1.78227		up	2.5574	0.000208661	424.626	1086.06	1	At4g28140	up	5.47251	0.00891284	515.236	3190.48															1
CATMA1A28750	CATMA1OA28750R1	4678	3845	E2	1	AT1G30700			FAD-binding domain-containing protein	1.83328																												0
CATMA1A37910	CATMA1OA37910R1	5682	4435	E1	1	AT1G44960			unknown protein	1.9005								At1g44960	down	1.0642	0.00041176	1572.97	1467.73															1
CATMA1A12340	CATMA1ON92429F1	15555	2351	M1	1	AT1G13330	AT1G13340		unknown protein, unknown protein	1.91075																												149
CATMA1A63980	CATMA1OA63980F1	9579	6758	E1	1	AT1G74590			ATGSTU10 (Arabidopsis thaliana Glutathione S-transferase (class tau) 10); glutathione transferase	2.12371																												0
																																						0
																																						0
																																						0
																																						0
																																						0
																																						0
																																						0
																																						0
																																						0
																																						0
																																						0
																																						0
																																						0
																																						0
																																						0
																																						0
																																						0
																																						0
																																						0
																																						0
																																						0
																																						0
																																						0
																																						0
																																						0
																																						0
																																						0
																																						0
																																						0
																																						0
																																						0
																																						0
																																						0
